# Supplementary material for: Crystal structure of 2-[(2E)-2-methyl-3-phenyl­prop-2-en-1-yl­idene]-N-phenyl­hydrazinecarboxamide
Source: Acta Crystallogr E Crystallogr Commun. 2019 Jan 8;75(Pt 2):163–6. doi: 10.1107/S2056989018018376 (PMC6362643; doi:10.1107/S2056989018018376)
Supplement: Supplementary file 1 [file e-75-00163-sup1.cif]

##############################################################################
#                                                                            #
# This CIF contains the data in a paper accepted for publication in          #
# Acta Crystallographica Section E. It conforms to the requirements of       #
# Notes for Authors for Acta Crystallographica Section E, and has been       #
# peer reviewed under the auspices of the IUCr Commission on Journals.       #
#                                                                            #
# Full details of the Crystallographic Information File format               #
# are given in the paper "The Crystallographic Information File (CIF):       #
# a New Standard Archive File for Crystallography" by S. R. Hall, F. H.      #
# Allen and I. D. Brown [Acta Cryst. (1991), A47, 655-685].                  #
#                                                                            #
# The current version of the core CIF dictionary is obtainable from          #
# ftp://ftp.iucr.org/pub/cif_core.dic.                                       #
#                                                                            #
# Software is freely available for graphical display of the structure(s)     #
# in this CIF. For information consult the CIF software page                 #
# http://www.iucr.org/resources/cif/software.                                #
#                                                                            #
# This file may be used for bona fide research purposes within the           #
# scientific community so long as proper attribution is given to the journal # 
# article from which it was obtained.                                        #
#                                                                            #
##############################################################################
data_I
_database_code_depnum_ccdc_archive 'CCDC 1887613'
_audit_creation_method     'SHELXL-2014/7'
_journal_date_recd_electronic     2018-12-03
_journal_date_accepted     2018-12-28
_journal_name_full     'Acta Crystallographica, Section E'
_journal_year     2019
_journal_volume     75
_journal_issue      2
_journal_page_first     163
_journal_page_last     166
_journal_paper_category     GO
_journal_paper_doi     10.1107/S2056989018018376
_journal_coeditor_code     JJ2206
_publ_contact_author_name     'M. Sithambaresan'
_publ_contact_author_address
;
Department of Chemistry, Faculty of Science, Eastern University, Chenkalady,
 SriLanka
;
_publ_contact_author_email     msithambaresan@gmail.com
_publ_contact_author_fax     ?
_publ_contact_author_phone     ?
_publ_section_title
;\
Crystal structure of
2-[(2<i>E</i>)-2-methyl-3-phenylprop-2-en-1-ylidene]-<i>N</i>-\
phenylhydrazinecarboxamide
;
_publ_section_title_footnote     .
loop_
    _publ_author_name
    _publ_author_address
    'Saritha, S. R.'
;
Department of Chemistry
Mahatma Gandhi College
University of Kerala
Thiruvananthapuram 695 004
Kerala, India
;
    'Anitha, L.'
;
Department of Chemistry
Mahatma Gandhi College
University of Kerala
Thiruvananthapuram 695 004
Kerala, India
;
    'Layana, S. R.'
;
 Department of Chemistry
Mahatma Gandhi College
University of Kerala
Thiruvananthapuram 695 004
Kerala, India
;
    'Sithambaresan, M.'
;
Department of Chemistry
Faculty of Science
Eastern University, Sri Lanka
Chenkalady
Sri Lanka
;
    'Sudarsanakumar, M. R.'
;
Department of Chemistry
Mahatma Gandhi College
University of Kerala
Thiruvananthapuram 695 004
Kerala, India
;
_publ_section_synopsis
;
The title compound crystallizes with two independent molecules in the
asymmetric unit. The semicarbazone moieties of which are essentially planar
with the terminal phenyl rings twisted away from them. In the crystal,
N---H...O hydrogen-bonding interactions link the two molecules into a
centrosymmetric dimer, with adjacent dimers linked by weak C---H...O
interactions to form a cage-like structure. These cage structures are
interconnected by weak C---H...\p interactions, forming supramolecular chains
along the <i>c-</i>axis direction.
;
_chemical_name_systematic
;\
2-[(2<i>E</i>)-2-Methyl-3-phenylprop-2-en-1-ylidene]-<i>N</i>-\
phenylhydrazinecarboxamide
;
_chemical_name_common     ?
_chemical_formula_moiety     'C17 H17 N3 O'
_chemical_formula_sum     'C17 H17 N3 O'
_chemical_formula_iupac     'C17 H17 N3 O'
_chemical_formula_weight     279.33
_chemical_melting_point     ?
_space_group_crystal_system     triclinic
_space_group_name_H-M_alt     'P -1'
_space_group_name_Hall     '-P 1'
loop_
    _space_group_symop_operation_xyz
    'x, y, z'
    '-x, -y, -z'
_cell_length_a     10.2140(6)
_cell_length_b     10.5133(8)
_cell_length_c     15.3297(10)
_cell_angle_alpha     106.652(3)
_cell_angle_beta     99.111(3)
_cell_angle_gamma     97.416(4)
_cell_volume     1530.51(18)
_cell_formula_units_Z     4
_cell_measurement_reflns_used     3309
_cell_measurement_theta_min     2.626
_cell_measurement_theta_max     27.650
_cell_measurement_temperature     296(2)
_exptl_crystal_description     block
_exptl_crystal_colour     colorless
_exptl_crystal_size_max     0.600
_exptl_crystal_size_mid     0.500
_exptl_crystal_size_min     0.500
_exptl_crystal_density_diffrn     1.212
_exptl_crystal_density_meas     ?
_exptl_crystal_density_method     ?
_exptl_crystal_F_000     592
_exptl_absorpt_coefficient_mu     0.078
_exptl_absorpt_correction_type     multi-scan
_exptl_absorpt_process_details
;
(SADABS; Bruker, 2004)
;
_exptl_absorpt_correction_T_min     0.939
_exptl_absorpt_correction_T_max     0.948
_diffrn_ambient_temperature     296(2)
_diffrn_radiation_type     MoK\a
_diffrn_radiation_wavelength     0.71073
_diffrn_radiation_source     'fine-focus sealed tube'
_diffrn_radiation_monochromator     graphite
_diffrn_measurement_device_type     'Bruker Kappa APEXII CCD'
_diffrn_measurement_method     '\w and \f scan'
_diffrn_detector_area_resol_mean     ?
_diffrn_reflns_number     12172
_diffrn_reflns_av_R_equivalents     0.0187
_diffrn_reflns_av_unetI/netI     0.0443
_diffrn_reflns_theta_min     2.243
_diffrn_reflns_theta_max     28.373
_diffrn_reflns_theta_full     25.242
_diffrn_measured_fraction_theta_max     0.957
_diffrn_measured_fraction_theta_full     0.983
_diffrn_reflns_limit_h_min     -13
_diffrn_reflns_limit_h_max     12
_diffrn_reflns_limit_k_min     -13
_diffrn_reflns_limit_k_max     13
_diffrn_reflns_limit_l_min     -20
_diffrn_reflns_limit_l_max     15
_refine_special_details     ?
_reflns_number_total     7346
_reflns_number_gt     4038
_reflns_threshold_expression     'I > 2\s(I)'
_refine_ls_structure_factor_coef     Fsqd
_refine_ls_matrix_type     full
_refine_ls_R_factor_all     0.1026
_refine_ls_R_factor_gt     0.0510
_refine_ls_wR_factor_gt     0.1370
_refine_ls_wR_factor_ref     0.1753
_refine_ls_goodness_of_fit_ref     0.948
_refine_ls_restrained_S_all     0.948
_refine_ls_number_reflns     7346
_refine_ls_number_parameters     397
_refine_ls_number_restraints     4
_refine_ls_hydrogen_treatment     mixed
_refine_ls_weighting_scheme     calc
_refine_ls_weighting_details
                      'w=1/[\s^2^(Fo^2^)+(0.1017P)^2^] where P=(Fo^2^+2Fc^2^)/3'
_atom_sites_solution_hydrogens     mixed
_atom_sites_solution_primary     ?
_atom_sites_solution_secondary     ?
_refine_ls_shift/su_max     0.000
_refine_ls_shift/su_mean     0.000
_refine_diff_density_max     0.164
_refine_diff_density_min     -0.232
_refine_ls_extinction_method     none
_refine_ls_extinction_coef     .
loop_
    _atom_type_symbol
    _atom_type_description
    _atom_type_scat_dispersion_real
    _atom_type_scat_dispersion_imag
    _atom_type_scat_source
    'C' 'C' 0.0033 0.0016
                         'International Tables Vol C Tables 4.2.6.8 and 6.1.1.4'
    'H' 'H' 0.0000 0.0000
                         'International Tables Vol C Tables 4.2.6.8 and 6.1.1.4'
    'N' 'N' 0.0061 0.0033
                         'International Tables Vol C Tables 4.2.6.8 and 6.1.1.4'
    'O' 'O' 0.0106 0.0060
                         'International Tables Vol C Tables 4.2.6.8 and 6.1.1.4'
_computing_data_collection
;
APEX2 (Bruker, 2004)
;
_computing_cell_refinement
;
APEX2 and SAINT (Bruker, 2004)
;
_computing_data_reduction
;
SAINT and XPREP (Bruker, 2004)
;
_computing_structure_solution
;
SHELXL2014 (Sheldrick, 2015)
;
_computing_structure_refinement
;
SHELXS97 (Sheldrick, 2008)
;
_computing_molecular_graphics
;
ORTEP-3 for Windows  (Farrugia, 2012) and DIAMOND (Brandenburg,
2010)
;
_computing_publication_material
;
publCIF (Westrip, 2010)
;
loop_
    _atom_site_type_symbol
    _atom_site_label
    _atom_site_fract_x
    _atom_site_fract_y
    _atom_site_fract_z
    _atom_site_U_iso_or_equiv
    _atom_site_adp_type
    _atom_site_calc_flag
    _atom_site_occupancy
    _atom_site_disorder_assembly
    _atom_site_disorder_group
    C C1 0.88173(19) -0.1561(2) 0.82683(13) 0.0630(5) Uani d 1 . .
    H H1 0.8824 -0.0637 0.8438 0.076 Uiso calc 1 . .
    C C2 0.9866(2) -0.2034(3) 0.86846(15) 0.0723(6) Uani d 1 . .
    H H2 1.0576 -0.1430 0.9125 0.087 Uiso calc 1 . .
    C C3 0.9863(2) -0.3387(3) 0.84506(16) 0.0753(6) Uani d 1 . .
    H H3 1.0568 -0.3706 0.8732 0.090 Uiso calc 1 . .
    C C4 0.8822(2) -0.4271(2) 0.78030(15) 0.0734(6) Uani d 1 . .
    H H4 0.8818 -0.5194 0.7647 0.088 Uiso calc 1 . .
    C C5 0.7773(2) -0.3802(2) 0.73766(13) 0.0613(5) Uani d 1 . .
    H H5 0.7073 -0.4415 0.6933 0.074 Uiso calc 1 . .
    C C6 0.77527(16) -0.2438(2) 0.76005(12) 0.0497(4) Uani d 1 . .
    C C7 0.66419(17) -0.18955(19) 0.71894(12) 0.0502(4) Uani d 1 . .
    H H7 0.6304 -0.1251 0.7604 0.060 Uiso calc 1 . .
    C C8 0.60596(15) -0.22156(18) 0.62933(11) 0.0442(4) Uani d 1 . .
    C C9 0.64815(19) -0.3180(2) 0.55182(13) 0.0611(5) Uani d 1 . .
    H H9A 0.7350 -0.3360 0.5739 0.092 Uiso calc 1 . .
    H H9B 0.6534 -0.2795 0.5025 0.092 Uiso calc 1 . .
    H H9C 0.5834 -0.4008 0.5290 0.092 Uiso calc 1 . .
    C C10 0.49813(15) -0.15284(18) 0.60452(11) 0.0448(4) Uani d 1 . .
    H H10 0.4637 -0.0979 0.6512 0.054 Uiso calc 1 . .
    C C11 0.29530(15) -0.10122(17) 0.41634(11) 0.0438(4) Uani d 1 . .
    C C12 0.32548(15) -0.18810(17) 0.25412(11) 0.0447(4) Uani d 1 . .
    C C13 0.42849(18) -0.2055(2) 0.20670(13) 0.0649(6) Uani d 1 . .
    H H13 0.5143 -0.2049 0.2382 0.078 Uiso calc 1 . .
    C C14 0.4051(2) -0.2239(3) 0.11315(14) 0.0850(8) Uani d 1 . .
    H H14 0.4754 -0.2355 0.0815 0.102 Uiso calc 1 . .
    C C15 0.2788(2) -0.2254(3) 0.06550(14) 0.0777(7) Uani d 1 . .
    H H15 0.2634 -0.2373 0.0020 0.093 Uiso calc 1 . .
    C C16 0.17664(19) -0.2093(2) 0.11236(13) 0.0640(5) Uani d 1 . .
    H H16 0.0907 -0.2110 0.0804 0.077 Uiso calc 1 . .
    C C17 0.19852(16) -0.1905(2) 0.20641(12) 0.0541(5) Uani d 1 . .
    H H17 0.1278 -0.1794 0.2377 0.065 Uiso calc 1 . .
    C C18 -0.33204(19) 0.2586(2) 0.20723(13) 0.0665(6) Uani d 1 . .
    H H18 -0.3167 0.1721 0.1801 0.080 Uiso calc 1 . .
    C C19 -0.4276(2) 0.3093(3) 0.15904(15) 0.0787(7) Uani d 1 . .
    H H19 -0.4753 0.2573 0.0999 0.094 Uiso calc 1 . .
    C C20 -0.4518(2) 0.4367(3) 0.19863(16) 0.0793(7) Uani d 1 . .
    H H20 -0.5171 0.4706 0.1670 0.095 Uiso calc 1 . .
    C C21 -0.3796(2) 0.5128(3) 0.28446(17) 0.0769(6) Uani d 1 . .
    H H21 -0.3953 0.5993 0.3110 0.092 Uiso calc 1 . .
    C C22 -0.2836(2) 0.4633(2) 0.33250(14) 0.0643(5) Uani d 1 . .
    H H22 -0.2347 0.5174 0.3908 0.077 Uiso calc 1 . .
    C C23 -0.25859(16) 0.3344(2) 0.29541(12) 0.0507(4) Uani d 1 . .
    C C24 -0.15906(16) 0.27357(19) 0.34168(12) 0.0498(4) Uani d 1 . .
    H H24 -0.1223 0.2101 0.3017 0.060 Uiso calc 1 . .
    C C25 -0.11244(15) 0.29476(17) 0.43239(11) 0.0431(4) Uani d 1 . .
    C C26 -0.15538(17) 0.38927(19) 0.51113(12) 0.0516(4) Uani d 1 . .
    H H26A -0.0976 0.4761 0.5297 0.077 Uiso calc 1 . .
    H H26B -0.1493 0.3543 0.5627 0.077 Uiso calc 1 . .
    H H26C -0.2469 0.3982 0.4916 0.077 Uiso calc 1 . .
    C C27 -0.01521(15) 0.21447(17) 0.45568(11) 0.0451(4) Uani d 1 . .
    H H27 0.0122 0.1537 0.4079 0.054 Uiso calc 1 . .
    C C28 0.17376(15) 0.13993(19) 0.63940(12) 0.0474(4) Uani d 1 . .
    C C29 0.17182(15) 0.24127(19) 0.80442(12) 0.0482(4) Uani d 1 . .
    C C30 0.1829(2) 0.3675(2) 0.86669(14) 0.0740(6) Uani d 1 . .
    H H30 0.1683 0.4397 0.8452 0.089 Uiso calc 1 . .
    C C31 0.2159(2) 0.3874(3) 0.96110(15) 0.0878(7) Uani d 1 . .
    H H31 0.2219 0.4729 1.0029 0.105 Uiso calc 1 . .
    C C32 0.23933(19) 0.2836(3) 0.99329(15) 0.0733(6) Uani d 1 . .
    H H32 0.2616 0.2974 1.0569 0.088 Uiso calc 1 . .
    C C33 0.2302(2) 0.1594(3) 0.93208(15) 0.0766(7) Uani d 1 . .
    H H33 0.2476 0.0882 0.9540 0.092 Uiso calc 1 . .
    C C34 0.1954(2) 0.1371(2) 0.83737(14) 0.0675(5) Uani d 1 . .
    H H34 0.1880 0.0510 0.7961 0.081 Uiso calc 1 . .
    N N1 0.44999(12) -0.16681(14) 0.51975(9) 0.0447(3) Uani d 1 . .
    N N2 0.34882(14) -0.09748(16) 0.50394(10) 0.0485(4) Uani d 1 . .
    N N3 0.35427(14) -0.17255(17) 0.34979(10) 0.0536(4) Uani d 1 . .
    N N4 0.03382(12) 0.22481(14) 0.53988(9) 0.0455(3) Uani d 1 . .
    N N5 0.12237(14) 0.14139(16) 0.55249(10) 0.0516(4) Uani d 1 . .
    N N6 0.13105(14) 0.22397(17) 0.70885(10) 0.0538(4) Uani d 1 . .
    O O1 0.20160(11) -0.04300(13) 0.40141(8) 0.0525(3) Uani d 1 . .
    O O2 0.25451(13) 0.06620(15) 0.65140(8) 0.0648(4) Uani d 1 . .
    H H3' 0.4260(12) -0.1964(17) 0.3742(11) 0.049(5) Uiso d 1 . .
    H H5' 0.1507(17) 0.0898(17) 0.5059(9) 0.060(6) Uiso d 1 . .
    H H6' 0.080(2) 0.276(2) 0.6905(15) 0.087(7) Uiso d 1 . .
    H H2' 0.3176(16) -0.0501(17) 0.5509(9) 0.055(5) Uiso d 1 . .
loop_
    _atom_site_aniso_label
    _atom_site_aniso_U_11
    _atom_site_aniso_U_22
    _atom_site_aniso_U_33
    _atom_site_aniso_U_12
    _atom_site_aniso_U_13
    _atom_site_aniso_U_23
    C1 0.0670(11) 0.0636(14) 0.0591(11) 0.0160(10) 0.0032(9) 0.0238(10)
    C2 0.0595(11) 0.0850(18) 0.0701(13) 0.0139(11) -0.0047(10) 0.0299(13)
    C3 0.0660(12) 0.0986(19) 0.0719(14) 0.0403(12) 0.0071(11) 0.0358(14)
    C4 0.0886(14) 0.0696(15) 0.0705(14) 0.0405(12) 0.0118(12) 0.0262(12)
    C5 0.0664(11) 0.0615(14) 0.0568(11) 0.0221(9) 0.0036(9) 0.0204(10)
    C6 0.0519(9) 0.0611(12) 0.0446(10) 0.0185(8) 0.0118(8) 0.0253(9)
    C7 0.0561(10) 0.0558(12) 0.0463(10) 0.0227(8) 0.0123(8) 0.0209(9)
    C8 0.0415(8) 0.0493(10) 0.0467(10) 0.0124(7) 0.0108(7) 0.0198(8)
    C9 0.0615(11) 0.0734(14) 0.0521(11) 0.0290(10) 0.0109(8) 0.0186(10)
    C10 0.0455(8) 0.0494(11) 0.0446(9) 0.0136(7) 0.0116(7) 0.0192(8)
    C11 0.0416(8) 0.0477(10) 0.0457(9) 0.0108(7) 0.0081(7) 0.0197(8)
    C12 0.0453(9) 0.0457(10) 0.0419(9) 0.0117(7) 0.0044(7) 0.0128(8)
    C13 0.0478(10) 0.0906(16) 0.0518(11) 0.0219(10) 0.0054(8) 0.0141(11)
    C14 0.0620(12) 0.138(2) 0.0514(12) 0.0239(13) 0.0164(10) 0.0196(14)
    C15 0.0725(13) 0.113(2) 0.0420(11) 0.0223(12) 0.0025(10) 0.0188(12)
    C16 0.0545(10) 0.0749(15) 0.0532(11) 0.0158(9) -0.0066(9) 0.0134(10)
    C17 0.0432(9) 0.0663(13) 0.0519(11) 0.0134(8) 0.0044(8) 0.0185(9)
    C18 0.0621(11) 0.0881(17) 0.0470(11) 0.0220(10) 0.0057(9) 0.0169(11)
    C19 0.0634(12) 0.120(2) 0.0508(12) 0.0199(13) -0.0005(9) 0.0295(13)
    C20 0.0599(12) 0.116(2) 0.0783(16) 0.0254(13) 0.0060(11) 0.0555(16)
    C21 0.0739(13) 0.0754(16) 0.0897(16) 0.0222(11) 0.0032(12) 0.0422(14)
    C22 0.0677(12) 0.0597(14) 0.0642(12) 0.0129(9) -0.0033(9) 0.0257(11)
    C23 0.0463(9) 0.0648(13) 0.0449(10) 0.0096(8) 0.0081(7) 0.0240(9)
    C24 0.0504(9) 0.0522(11) 0.0458(10) 0.0135(8) 0.0078(7) 0.0133(8)
    C25 0.0403(8) 0.0432(10) 0.0439(9) 0.0064(7) 0.0046(7) 0.0137(8)
    C26 0.0530(9) 0.0535(12) 0.0508(10) 0.0179(8) 0.0109(8) 0.0163(9)
    C27 0.0445(8) 0.0455(10) 0.0431(9) 0.0114(7) 0.0069(7) 0.0103(8)
    C28 0.0397(8) 0.0527(11) 0.0461(10) 0.0114(7) 0.0022(7) 0.0120(8)
    C29 0.0404(8) 0.0587(12) 0.0454(9) 0.0135(7) 0.0081(7) 0.0147(9)
    C30 0.0992(15) 0.0679(15) 0.0585(13) 0.0323(12) 0.0211(11) 0.0154(11)
    C31 0.1139(19) 0.0819(18) 0.0553(14) 0.0197(14) 0.0196(13) 0.0005(13)
    C32 0.0642(12) 0.104(2) 0.0472(12) 0.0100(12) 0.0097(9) 0.0199(13)
    C33 0.0860(15) 0.0902(19) 0.0625(14) 0.0214(13) 0.0101(11) 0.0380(14)
    C34 0.0845(13) 0.0593(14) 0.0558(12) 0.0146(10) 0.0066(10) 0.0174(10)
    N1 0.0417(7) 0.0494(9) 0.0485(8) 0.0147(6) 0.0088(6) 0.0214(7)
    N2 0.0490(8) 0.0593(10) 0.0444(8) 0.0231(7) 0.0120(6) 0.0207(7)
    N3 0.0499(8) 0.0735(11) 0.0438(8) 0.0295(7) 0.0071(6) 0.0216(8)
    N4 0.0417(7) 0.0472(9) 0.0465(8) 0.0127(6) 0.0045(6) 0.0136(7)
    N5 0.0512(8) 0.0588(10) 0.0441(9) 0.0247(7) 0.0042(7) 0.0119(8)
    N6 0.0547(8) 0.0642(11) 0.0449(8) 0.0263(7) 0.0072(7) 0.0159(8)
    O1 0.0492(6) 0.0641(9) 0.0501(7) 0.0244(6) 0.0089(5) 0.0218(6)
    O2 0.0679(8) 0.0774(10) 0.0485(7) 0.0406(7) 0.0013(6) 0.0124(7)
_geom_special_details
;
 All esds (except the esd in the dihedral angle between two l.s. planes)
 are estimated using the full covariance matrix.  The cell esds are taken
 into account individually in the estimation of esds in distances, angles
 and torsion angles; correlations between esds in cell parameters are only
 used when they are defined by crystal symmetry.  An approximate (isotropic)
 treatment of cell esds is used for estimating esds involving l.s. planes.
;
loop_
    _geom_bond_atom_site_label_1
    _geom_bond_atom_site_label_2
    _geom_bond_site_symmetry_2
    _geom_bond_distance
    _geom_bond_publ_flag
    C1 C2 . 1.381(2) ?
    C1 C6 . 1.389(3) ?
    C1 H1 . 0.9300 ?
    C2 C3 . 1.362(3) ?
    C2 H2 . 0.9300 ?
    C3 C4 . 1.364(3) ?
    C3 H3 . 0.9300 ?
    C4 C5 . 1.385(2) ?
    C4 H4 . 0.9300 ?
    C5 C6 . 1.379(3) ?
    C5 H5 . 0.9300 ?
    C6 C7 . 1.469(2) ?
    C7 C8 . 1.334(2) ?
    C7 H7 . 0.9300 ?
    C8 C10 . 1.453(2) ?
    C8 C9 . 1.487(2) ?
    C9 H9A . 0.9600 ?
    C9 H9B . 0.9600 ?
    C9 H9C . 0.9600 ?
    C10 N1 . 1.273(2) ?
    C10 H10 . 0.9300 ?
    C11 O1 . 1.2269(17) ?
    C11 N2 . 1.355(2) ?
    C11 N3 . 1.356(2) ?
    C12 C13 . 1.373(2) ?
    C12 C17 . 1.378(2) ?
    C12 N3 . 1.406(2) ?
    C13 C14 . 1.368(3) ?
    C13 H13 . 0.9300 ?
    C14 C15 . 1.374(3) ?
    C14 H14 . 0.9300 ?
    C15 C16 . 1.359(3) ?
    C15 H15 . 0.9300 ?
    C16 C17 . 1.375(3) ?
    C16 H16 . 0.9300 ?
    C17 H17 . 0.9300 ?
    C18 C19 . 1.383(3) ?
    C18 C23 . 1.390(3) ?
    C18 H18 . 0.9300 ?
    C19 C20 . 1.375(3) ?
    C19 H19 . 0.9300 ?
    C20 C21 . 1.361(3) ?
    C20 H20 . 0.9300 ?
    C21 C22 . 1.378(2) ?
    C21 H21 . 0.9300 ?
    C22 C23 . 1.386(3) ?
    C22 H22 . 0.9300 ?
    C23 C24 . 1.464(2) ?
    C24 C25 . 1.340(2) ?
    C24 H24 . 0.9300 ?
    C25 C27 . 1.450(2) ?
    C25 C26 . 1.493(2) ?
    C26 H26A . 0.9600 ?
    C26 H26B . 0.9600 ?
    C26 H26C . 0.9600 ?
    C27 N4 . 1.2766(19) ?
    C27 H27 . 0.9300 ?
    C28 O2 . 1.2302(18) ?
    C28 N6 . 1.346(2) ?
    C28 N5 . 1.358(2) ?
    C29 C34 . 1.363(3) ?
    C29 C30 . 1.373(3) ?
    C29 N6 . 1.410(2) ?
    C30 C31 . 1.380(3) ?
    C30 H30 . 0.9300 ?
    C31 C32 . 1.354(3) ?
    C31 H31 . 0.9300 ?
    C32 C33 . 1.353(3) ?
    C32 H32 . 0.9300 ?
    C33 C34 . 1.382(3) ?
    C33 H33 . 0.9300 ?
    C34 H34 . 0.9300 ?
    N1 N2 . 1.3691(17) ?
    N2 H2' . 0.881(9) ?
    N3 H3' . 0.868(9) ?
    N4 N5 . 1.3679(18) ?
    N5 H5' . 0.879(9) ?
    N6 H6' . 0.872(9) ?
loop_
    _geom_angle_atom_site_label_1
    _geom_angle_atom_site_label_2
    _geom_angle_atom_site_label_3
    _geom_angle_site_symmetry_1
    _geom_angle_site_symmetry_3
    _geom_angle
    _geom_angle_publ_flag
    C2 C1 C6 . . 121.3(2) ?
    C2 C1 H1 . . 119.4 ?
    C6 C1 H1 . . 119.4 ?
    C3 C2 C1 . . 120.0(2) ?
    C3 C2 H2 . . 120.0 ?
    C1 C2 H2 . . 120.0 ?
    C2 C3 C4 . . 119.84(18) ?
    C2 C3 H3 . . 120.1 ?
    C4 C3 H3 . . 120.1 ?
    C3 C4 C5 . . 120.4(2) ?
    C3 C4 H4 . . 119.8 ?
    C5 C4 H4 . . 119.8 ?
    C6 C5 C4 . . 120.90(19) ?
    C6 C5 H5 . . 119.6 ?
    C4 C5 H5 . . 119.6 ?
    C5 C6 C1 . . 117.52(16) ?
    C5 C6 C7 . . 122.88(17) ?
    C1 C6 C7 . . 119.57(17) ?
    C8 C7 C6 . . 127.81(16) ?
    C8 C7 H7 . . 116.1 ?
    C6 C7 H7 . . 116.1 ?
    C7 C8 C10 . . 118.17(15) ?
    C7 C8 C9 . . 124.61(15) ?
    C10 C8 C9 . . 117.15(14) ?
    C8 C9 H9A . . 109.5 ?
    C8 C9 H9B . . 109.5 ?
    H9A C9 H9B . . 109.5 ?
    C8 C9 H9C . . 109.5 ?
    H9A C9 H9C . . 109.5 ?
    H9B C9 H9C . . 109.5 ?
    N1 C10 C8 . . 120.96(15) ?
    N1 C10 H10 . . 119.5 ?
    C8 C10 H10 . . 119.5 ?
    O1 C11 N2 . . 120.94(15) ?
    O1 C11 N3 . . 124.61(14) ?
    N2 C11 N3 . . 114.45(13) ?
    C13 C12 C17 . . 119.33(16) ?
    C13 C12 N3 . . 117.83(13) ?
    C17 C12 N3 . . 122.81(15) ?
    C14 C13 C12 . . 120.14(16) ?
    C14 C13 H13 . . 119.9 ?
    C12 C13 H13 . . 119.9 ?
    C13 C14 C15 . . 120.64(19) ?
    C13 C14 H14 . . 119.7 ?
    C15 C14 H14 . . 119.7 ?
    C16 C15 C14 . . 119.16(18) ?
    C16 C15 H15 . . 120.4 ?
    C14 C15 H15 . . 120.4 ?
    C15 C16 C17 . . 120.91(16) ?
    C15 C16 H16 . . 119.5 ?
    C17 C16 H16 . . 119.5 ?
    C16 C17 C12 . . 119.81(17) ?
    C16 C17 H17 . . 120.1 ?
    C12 C17 H17 . . 120.1 ?
    C19 C18 C23 . . 121.3(2) ?
    C19 C18 H18 . . 119.4 ?
    C23 C18 H18 . . 119.4 ?
    C20 C19 C18 . . 119.9(2) ?
    C20 C19 H19 . . 120.0 ?
    C18 C19 H19 . . 120.0 ?
    C21 C20 C19 . . 119.53(19) ?
    C21 C20 H20 . . 120.2 ?
    C19 C20 H20 . . 120.2 ?
    C20 C21 C22 . . 120.8(2) ?
    C20 C21 H21 . . 119.6 ?
    C22 C21 H21 . . 119.6 ?
    C21 C22 C23 . . 121.1(2) ?
    C21 C22 H22 . . 119.5 ?
    C23 C22 H22 . . 119.5 ?
    C22 C23 C18 . . 117.31(16) ?
    C22 C23 C24 . . 124.73(16) ?
    C18 C23 C24 . . 117.95(18) ?
    C25 C24 C23 . . 130.34(16) ?
    C25 C24 H24 . . 114.8 ?
    C23 C24 H24 . . 114.8 ?
    C24 C25 C27 . . 116.69(15) ?
    C24 C25 C26 . . 125.97(15) ?
    C27 C25 C26 . . 117.30(14) ?
    C25 C26 H26A . . 109.5 ?
    C25 C26 H26B . . 109.5 ?
    H26A C26 H26B . . 109.5 ?
    C25 C26 H26C . . 109.5 ?
    H26A C26 H26C . . 109.5 ?
    H26B C26 H26C . . 109.5 ?
    N4 C27 C25 . . 121.85(15) ?
    N4 C27 H27 . . 119.1 ?
    C25 C27 H27 . . 119.1 ?
    O2 C28 N6 . . 123.87(15) ?
    O2 C28 N5 . . 120.66(16) ?
    N6 C28 N5 . . 115.48(14) ?
    C34 C29 C30 . . 118.95(17) ?
    C34 C29 N6 . . 122.71(17) ?
    C30 C29 N6 . . 118.29(17) ?
    C29 C30 C31 . . 120.2(2) ?
    C29 C30 H30 . . 119.9 ?
    C31 C30 H30 . . 119.9 ?
    C32 C31 C30 . . 120.5(2) ?
    C32 C31 H31 . . 119.8 ?
    C30 C31 H31 . . 119.8 ?
    C33 C32 C31 . . 119.5(2) ?
    C33 C32 H32 . . 120.3 ?
    C31 C32 H32 . . 120.3 ?
    C32 C33 C34 . . 120.8(2) ?
    C32 C33 H33 . . 119.6 ?
    C34 C33 H33 . . 119.6 ?
    C29 C34 C33 . . 120.1(2) ?
    C29 C34 H34 . . 120.0 ?
    C33 C34 H34 . . 120.0 ?
    C10 N1 N2 . . 116.30(14) ?
    C11 N2 N1 . . 120.63(14) ?
    C11 N2 H2' . . 119.3(11) ?
    N1 N2 H2' . . 120.1(11) ?
    C11 N3 C12 . . 127.30(13) ?
    C11 N3 H3' . . 111.3(11) ?
    C12 N3 H3' . . 120.4(11) ?
    C27 N4 N5 . . 116.14(14) ?
    C28 N5 N4 . . 120.26(15) ?
    C28 N5 H5' . . 117.5(12) ?
    N4 N5 H5' . . 122.2(12) ?
    C28 N6 C29 . . 125.66(14) ?
    C28 N6 H6' . . 113.7(15) ?
    C29 N6 H6' . . 120.3(15) ?
loop_
    _geom_torsion_atom_site_label_1
    _geom_torsion_atom_site_label_2
    _geom_torsion_atom_site_label_3
    _geom_torsion_atom_site_label_4
    _geom_torsion_site_symmetry_1
    _geom_torsion_site_symmetry_2
    _geom_torsion_site_symmetry_3
    _geom_torsion_site_symmetry_4
    _geom_torsion
    _geom_torsion_publ_flag
    C6 C1 C2 C3 . . . . -0.8(3) ?
    C1 C2 C3 C4 . . . . 0.1(3) ?
    C2 C3 C4 C5 . . . . 0.5(4) ?
    C3 C4 C5 C6 . . . . -0.4(3) ?
    C4 C5 C6 C1 . . . . -0.2(3) ?
    C4 C5 C6 C7 . . . . -177.99(19) ?
    C2 C1 C6 C5 . . . . 0.8(3) ?
    C2 C1 C6 C7 . . . . 178.68(18) ?
    C5 C6 C7 C8 . . . . -47.8(3) ?
    C1 C6 C7 C8 . . . . 134.4(2) ?
    C6 C7 C8 C10 . . . . -179.13(17) ?
    C6 C7 C8 C9 . . . . -2.4(3) ?
    C7 C8 C10 N1 . . . . 171.39(16) ?
    C9 C8 C10 N1 . . . . -5.6(3) ?
    C17 C12 C13 C14 . . . . 0.6(3) ?
    N3 C12 C13 C14 . . . . 178.7(2) ?
    C12 C13 C14 C15 . . . . -0.1(4) ?
    C13 C14 C15 C16 . . . . -0.4(4) ?
    C14 C15 C16 C17 . . . . 0.6(4) ?
    C15 C16 C17 C12 . . . . -0.1(3) ?
    C13 C12 C17 C16 . . . . -0.4(3) ?
    N3 C12 C17 C16 . . . . -178.43(18) ?
    C23 C18 C19 C20 . . . . -0.4(3) ?
    C18 C19 C20 C21 . . . . 1.2(4) ?
    C19 C20 C21 C22 . . . . -0.7(4) ?
    C20 C21 C22 C23 . . . . -0.7(3) ?
    C21 C22 C23 C18 . . . . 1.4(3) ?
    C21 C22 C23 C24 . . . . -179.73(19) ?
    C19 C18 C23 C22 . . . . -0.9(3) ?
    C19 C18 C23 C24 . . . . -179.82(19) ?
    C22 C23 C24 C25 . . . . 29.1(3) ?
    C18 C23 C24 C25 . . . . -152.1(2) ?
    C23 C24 C25 C27 . . . . 178.40(17) ?
    C23 C24 C25 C26 . . . . 0.9(3) ?
    C24 C25 C27 N4 . . . . -178.73(16) ?
    C26 C25 C27 N4 . . . . -1.0(2) ?
    C34 C29 C30 C31 . . . . -0.8(3) ?
    N6 C29 C30 C31 . . . . 176.69(19) ?
    C29 C30 C31 C32 . . . . 0.9(4) ?
    C30 C31 C32 C33 . . . . -0.1(4) ?
    C31 C32 C33 C34 . . . . -1.0(3) ?
    C30 C29 C34 C33 . . . . -0.2(3) ?
    N6 C29 C34 C33 . . . . -177.57(17) ?
    C32 C33 C34 C29 . . . . 1.1(3) ?
    C8 C10 N1 N2 . . . . -179.88(14) ?
    O1 C11 N2 N1 . . . . 177.56(15) ?
    N3 C11 N2 N1 . . . . -2.8(2) ?
    C10 N1 N2 C11 . . . . 177.09(15) ?
    O1 C11 N3 C12 . . . . 3.3(3) ?
    N2 C11 N3 C12 . . . . -176.34(17) ?
    C13 C12 N3 C11 . . . . 149.8(2) ?
    C17 C12 N3 C11 . . . . -32.2(3) ?
    C25 C27 N4 N5 . . . . 178.64(15) ?
    O2 C28 N5 N4 . . . . -179.26(16) ?
    N6 C28 N5 N4 . . . . 0.2(2) ?
    C27 N4 N5 C28 . . . . -176.31(16) ?
    O2 C28 N6 C29 . . . . 0.5(3) ?
    N5 C28 N6 C29 . . . . -179.02(16) ?
    C34 C29 N6 C28 . . . . -37.1(3) ?
    C30 C29 N6 C28 . . . . 145.5(2) ?
loop_
    _geom_hbond_atom_site_label_D
    _geom_hbond_atom_site_label_H
    _geom_hbond_atom_site_label_A
    _geom_hbond_site_symmetry_A
    _geom_hbond_distance_DH
    _geom_hbond_distance_HA
    _geom_hbond_distance_DA
    _geom_hbond_angle_DHA
    N5 H5' O1 . 0.879(9) 1.989(10) 2.8639(19) 174.0(19)
    N2 H2' O2 . 0.881(9) 1.930(10) 2.808(2) 175.5(18)
    N3 H3' N1 . 0.868(9) 2.132(16) 2.6146(18) 114.5(13)
    N6 H6' N4 . 0.872(9) 2.17(2) 2.6261(19) 111.9(17)
    C13 H13 O2 2_656 0.93 2.64 3.476(2) 149.1
    C32 H32 Cg1 2_657 0.93 2.79 3.518(2) 136
_shelx_space_group_comment
;
The symmetry employed for this shelxl refinement is uniquely defined
by the following loop, which should always be used as a source of
symmetry information in preference to the above space-group names.
They are only intended as comments.
;
_shelx_hkl_file
;
  -2   0   0  188.15    4.14
  -2   0   0  181.13    3.94
   2   0   0  192.77    3.93
   2   0   0  212.97    4.14
   2   0   0  186.06    3.74
  -3   0   0   31.37    0.72
   3   0   0   31.29    0.67
   3   0   0   31.12    0.72
   3   0   0   31.17    0.65
   3   0   0   31.46    0.68
   3   0   0   31.21    0.68
  -4   0   0    0.30    0.05
   4   0   0    0.31    0.04
   4   0   0    0.34    0.03
   4   0   0    0.26    0.04
   4   0   0    0.33    0.02
  -5   0   0   21.70    0.55
   5   0   0   21.45    0.50
   5   0   0   21.39    0.49
   5   0   0   21.52    0.48
   5   0   0   21.13    0.49
  -6   0   0   10.03    0.32
   6   0   0   10.25    0.25
   6   0   0   10.39    0.29
   6   0   0   10.13    0.26
  -7   0   0    1.43    0.13
   7   0   0    1.43    0.07
   7   0   0    1.27    0.10
   7   0   0    1.43    0.08
  -8   0   0    0.68    0.11
   8   0   0    0.79    0.07
   8   0   0    0.69    0.09
   8   0   0    0.85    0.06
  -9   0   0    2.47    0.19
   9   0   0    2.39    0.12
   9   0   0    2.37    0.15
 -10   0   0    0.04    0.09
  10   0   0    0.08    0.06
  10   0   0    0.06    0.05
 -11   0   0    0.04    0.10
 -12   0   0   -0.01    0.11
 -13   0   0    0.39    0.15
 -13   1   0    0.01    0.12
 -12   1   0    0.39    0.14
 -11   1   0    0.41    0.13
  10  -1   0    1.06    0.12
 -10   1   0    0.78    0.13
   9  -1   0    3.40    0.18
   9  -1   0    3.39    0.11
   9  -1   0    3.41    0.12
  -9   1   0    3.56    0.22
   8  -1   0    0.46    0.04
   8  -1   0    0.41    0.07
   8  -1   0    0.51    0.04
  -8   1   0    0.40    0.09
   7  -1   0    9.74    0.23
   7  -1   0    9.75    0.23
   7  -1   0   10.15    0.29
  -7   1   0    9.94    0.34
   6  -1   0   37.26    0.84
  -6   1   0   37.30    0.92
  -6   1   0   38.29    0.83
   5  -1   0    0.04    0.03
   5  -1   0    0.02    0.03
  -5   1   0    0.01    0.03
  -5   1   0   -0.01    0.04
   4  -1   0    0.08    0.03
  -4   1   0    0.20    0.04
  -4   1   0    0.23    0.04
   3  -1   0   15.38    0.38
   3  -1   0   15.65    0.35
  -3   1   0   15.11    0.34
  -3   1   0   15.39    0.38
   2  -1   0   96.89    1.97
   2  -1   0   85.12    1.77
  -2   1   0   95.70    1.77
  -2   1   0   84.25    1.97
   1  -1   0    0.75    0.03
  -1  -1   0    2.53    0.08
   1   1   0    2.30    0.08
  -2  -1   0  168.70    3.56
  -2  -1   0  172.48    3.76
  -2  -1   0  174.52    3.80
  -2  -1   0  176.02    3.76
   2   1   0  175.41    3.76
   2   1   0  179.83    3.77
   2   1   0  176.37    3.76
  -3  -1   0   15.60    0.36
  -3  -1   0   15.82    0.35
  -3  -1   0   15.23    0.38
  -3  -1   0   15.91    0.36
   3   1   0   15.73    0.37
   3   1   0   15.35    0.38
   3   1   0   15.34    0.38
  -4  -1   0    0.21    0.05
  -4  -1   0    0.35    0.05
   4   1   0    0.28    0.04
   4   1   0    0.34    0.04
   4   1   0    0.28    0.03
  -5  -1   0   -0.06    0.03
  -5  -1   0   -0.02    0.04
   5   1   0    0.01    0.03
   5   1   0    0.00    0.03
   5   1   0    0.12    0.03
  -6  -1   0    2.94    0.15
  -6  -1   0    2.91    0.14
   6   1   0    3.02    0.13
   6   1   0    2.87    0.11
  -7  -1   0    0.48    0.09
   7   1   0    0.56    0.06
   7   1   0    0.49    0.07
  -8  -1   0    0.31    0.09
   8   1   0    0.23    0.06
   8   1   0    0.26    0.05
  -9  -1   0    0.72    0.12
   9   1   0    0.72    0.09
 -10  -1   0   -0.06    0.08
  10   1   0    0.06    0.06
 -11  -1   0    0.56    0.14
  11   1   0    0.39    0.08
 -12  -1   0    0.47    0.14
 -13  -1   0    0.03    0.13
 -13   2   0    0.54    0.15
 -12   2   0    0.83    0.16
 -11   2   0    0.08    0.11
  10  -2   0   -0.02    0.06
 -10   2   0   -0.02    0.09
   9  -2   0   -0.02    0.02
   9  -2   0   -0.01    0.06
  -9   2   0   -0.11    0.07
   8  -2   0    2.91    0.15
  -8   2   0    2.78    0.15
  -8   2   0    2.94    0.19
   7  -2   0   16.23    0.43
  -7   2   0   16.13    0.42
  -7   2   0   16.03    0.47
  -6   2   0   33.59    0.76
  -6   2   0   34.99    0.85
   5  -2   0    7.09    0.21
  -5   2   0    7.07    0.21
  -5   2   0    6.50    0.23
   4  -2   0    1.36    0.07
  -4   2   0    1.41    0.09
  -4   2   0    1.49    0.08
   3  -2   0    0.10    0.02
   3  -2   0    0.13    0.03
  -3   2   0    0.12    0.03
  -3   2   0    0.17    0.04
   2  -2   0   44.08    0.98
   2  -2   0   44.51    0.97
  -2   2   0   43.18    0.88
  -2   2   0   43.82    0.98
   1  -2   0   21.54    0.50
  -1   2   0   21.64    0.50
   0  -2   0  552.78   12.09
   0   2   0  560.59   12.00
  -1  -2   0    1.40    0.07
  -1  -2   0    1.44    0.07
   1   2   0    1.50    0.08
  -2  -2   0  102.40    2.23
  -2  -2   0   98.49    2.23
  -2  -2   0  104.38    2.21
   2   2   0  102.80    2.24
  -3  -2   0    3.03    0.11
  -3  -2   0    2.99    0.12
  -3  -2   0    3.09    0.11
   3   2   0    2.90    0.13
  -4  -2   0    3.32    0.14
  -4  -2   0    3.36    0.11
  -4  -2   0    3.30    0.12
  -4  -2   0    3.28    0.12
   4   2   0    3.32    0.14
   4   2   0    3.29    0.13
  -5  -2   0    5.82    0.21
  -5  -2   0    5.56    0.15
  -5  -2   0    5.85    0.16
  -5  -2   0    5.60    0.19
   5   2   0    5.87    0.19
   5   2   0    6.22    0.21
  -6  -2   0    0.13    0.05
  -6  -2   0    0.05    0.05
   6   2   0    0.18    0.05
   6   2   0    0.18    0.04
  -7  -2   0    0.14    0.07
  -7  -2   0    0.34    0.07
   7   2   0    0.32    0.07
  -8  -2   0    3.04    0.19
  -8  -2   0    3.14    0.17
   8   2   0    3.17    0.17
  -9  -2   0    2.26    0.18
   9   2   0    2.05    0.15
 -10  -2   0    0.21    0.10
  10   2   0    0.15    0.07
 -11  -2   0    0.27    0.12
  11   2   0    0.26    0.08
 -12  -2   0    0.18    0.12
 -13   3   0    0.49    0.15
 -12   3   0    0.53    0.14
 -11   3   0    0.12    0.10
  10  -3   0   -0.07    0.05
 -10   3   0    0.07    0.09
   9  -3   0    0.86    0.05
   9  -3   0    0.87    0.11
  -9   3   0    0.77    0.12
  -9   3   0    0.95    0.12
   8  -3   0    0.03    0.06
   8  -3   0    0.08    0.02
  -8   3   0    0.11    0.06
  -8   3   0    0.26    0.08
   7  -3   0    4.58    0.13
  -7   3   0    4.83    0.22
  -7   3   0    4.71    0.19
   6  -3   0   16.41    0.38
  -6   3   0   16.09    0.46
  -6   3   0   16.00    0.41
   5  -3   0    2.19    0.08
   5  -3   0    2.27    0.10
  -5   3   0    2.25    0.12
  -5   3   0    2.23    0.11
   4  -3   0    0.99    0.05
  -4   3   0    0.81    0.07
  -4   3   0    0.95    0.07
   3  -3   0    0.93    0.06
  -3   3   0    0.89    0.06
   2  -3   0    1.24    0.07
   2  -3   0    1.32    0.06
  -2   3   0    1.37    0.07
   1  -3   0   47.90    1.10
  -1   3   0   48.77    1.10
   0  -3   0  192.26    4.19
   0   3   0  193.23    4.18
  -1  -3   0    0.00    0.03
   1   3   0    0.08    0.04
  -2  -3   0   26.05    0.65
  -2  -3   0   27.57    0.64
   2   3   0   26.61    0.66
  -3  -3   0    0.36    0.06
  -3  -3   0    0.39    0.05
  -3  -3   0    0.33    0.05
   3   3   0    0.31    0.06
  -4  -3   0   13.72    0.36
  -4  -3   0   13.90    0.37
   4   3   0   13.34    0.39
  -5  -3   0    0.63    0.07
  -5  -3   0    0.55    0.07
  -5  -3   0    0.77    0.06
   5   3   0    0.59    0.08
  -6  -3   0    1.73    0.08
  -6  -3   0    1.71    0.12
  -6  -3   0    1.55    0.11
   6   3   0    1.66    0.13
  -7  -3   0    0.30    0.07
  -7  -3   0    0.31    0.08
   7   3   0    0.16    0.07
  -8  -3   0    0.25    0.09
  -8  -3   0    0.21    0.07
   8   3   0    0.13    0.07
  -9  -3   0    0.18    0.09
   9   3   0    0.04    0.07
 -10  -3   0    0.46    0.12
  10   3   0    0.37    0.09
 -11  -3   0    0.06    0.12
  11   3   0    0.00    0.08
 -12  -3   0   -0.03    0.12
 -12   4   0    0.10    0.10
 -11   4   0    1.79    0.19
  10  -4   0    0.20    0.08
 -10   4   0    0.20    0.08
 -10   4   0    0.14    0.09
   9  -4   0    0.09    0.04
  -9   4   0    0.09    0.08
  -9   4   0    0.07    0.07
   8  -4   0    0.03    0.03
  -8   4   0    0.06    0.06
  -8   4   0    0.07    0.07
   7  -4   0    5.11    0.16
  -7   4   0    5.02    0.22
  -7   4   0    4.90    0.20
   6  -4   0    1.56    0.09
  -6   4   0    1.90    0.13
  -6   4   0    1.75    0.12
   5  -4   0   21.93    0.53
  -5   4   0   21.47    0.51
   4  -4   0    0.62    0.06
  -4   4   0    0.46    0.05
   3  -4   0    2.16    0.11
   2  -4   0   15.17    0.41
  -2   4   0   15.20    0.40
   1  -4   0    0.35    0.06
  -1   4   0    0.55    0.07
   0  -4   0   -0.04    0.03
   0   4   0   -0.02    0.04
  -1  -4   0    0.64    0.08
   1   4   0    0.57    0.08
  -2  -4   0   32.72    0.78
   2   4   0   32.00    0.81
  -3  -4   0   13.40    0.37
  -3  -4   0   13.01    0.34
   3   4   0   13.04    0.40
  -4  -4   0   -0.06    0.04
  -4  -4   0    0.01    0.04
   4   4   0   -0.09    0.06
  -5  -4   0    0.05    0.04
  -5  -4   0    0.04    0.05
  -5  -4   0    0.06    0.04
   5   4   0    0.11    0.07
  -6  -4   0    0.04    0.05
  -6  -4   0    0.02    0.03
  -6  -4   0    0.08    0.06
   6   4   0    0.10    0.07
  -7  -4   0    0.07    0.03
  -7  -4   0    0.05    0.06
  -7  -4   0    0.18    0.06
   7   4   0    0.05    0.07
  -8  -4   0    0.15    0.09
   8   4   0    0.09    0.07
  -9  -4   0    0.05    0.09
   9   4   0    0.07    0.08
 -10  -4   0    0.21    0.11
  10   4   0    0.06    0.08
 -11  -4   0    0.08    0.11
  11   4   0    0.06    0.09
 -11   5   0    1.24    0.15
 -10   5   0   -0.10    0.07
  -9   5   0    3.64    0.20
   8  -5   0    0.63    0.07
  -8   5   0    0.61    0.10
   7  -5   0    0.97    0.09
  -7   5   0    1.03    0.11
   6  -5   0    1.60    0.10
  -6   5   0    1.58    0.11
   5  -5   0   24.65    0.63
  -5   5   0   24.91    0.58
   4  -5   0    2.85    0.14
  -4   5   0    3.15    0.13
   3  -5   0    1.34    0.10
   2  -5   0    0.07    0.05
  -2   5   0    0.08    0.05
   1  -5   0    0.00    0.05
  -1   5   0   -0.08    0.05
   0   5   0   23.25    0.62
   1   5   0   10.93    0.36
  -2  -5   0   10.21    0.32
   2   5   0    9.64    0.34
  -3  -5   0    2.62    0.15
  -3  -5   0    2.59    0.11
   3   5   0    2.61    0.17
  -4  -5   0   -0.03    0.04
  -4  -5   0    0.02    0.05
   4   5   0    0.01    0.06
  -5  -5   0    1.00    0.10
  -5  -5   0    1.15    0.10
   5   5   0    1.04    0.13
  -6  -5   0    0.85    0.09
  -6  -5   0    0.77    0.10
  -6  -5   0    0.81    0.09
   6   5   0    0.72    0.11
  -7  -5   0    0.53    0.10
  -7  -5   0    0.52    0.08
   7   5   0    0.41    0.10
  -8  -5   0    0.45    0.10
   8   5   0    0.56    0.12
  -9  -5   0    0.15    0.09
   9   5   0    0.10    0.09
 -10  -5   0    0.07    0.11
  10   5   0   -0.05    0.08
 -11  -5   0    0.21    0.12
  11   5   0   -0.06    0.09
 -12   6   0    0.09    0.09
 -11   6   0    0.37    0.11
 -10   6   0    0.14    0.08
  -9   6   0    3.42    0.19
  -8   6   0    0.36    0.09
   7  -6   0    1.89    0.14
  -7   6   0    2.13    0.14
   6  -6   0   -0.06    0.05
  -6   6   0    0.03    0.05
   5  -6   0    1.55    0.12
  -5   6   0    1.49    0.11
   4  -6   0    3.17    0.17
  -4   6   0    2.99    0.13
  -2   6   0    0.57    0.08
  -1   6   0    3.62    0.19
   0   6   0    0.30    0.08
  -1  -6   0    1.16    0.12
   1   6   0    1.15    0.13
  -2  -6   0    4.44    0.21
   2   6   0    4.68    0.23
  -3  -6   0    0.15    0.07
   3   6   0    0.07    0.08
  -4  -6   0    1.97    0.12
   4   6   0    1.55    0.16
  -5  -6   0    0.83    0.09
  -5  -6   0    0.90    0.11
   5   6   0    0.88    0.13
  -6  -6   0    0.50    0.08
  -6  -6   0    0.33    0.08
  -6  -6   0    0.45    0.08
   6   6   0    0.29    0.10
  -7  -6   0    0.02    0.07
   7   6   0   -0.06    0.08
  -8  -6   0    0.00    0.08
   8   6   0   -0.04    0.08
  -9  -6   0   -0.05    0.08
   9   6   0    0.05    0.10
 -10  -6   0   -0.06    0.10
  10   6   0    0.01    0.09
 -12   7   0    0.31    0.11
 -11   7   0    0.35    0.11
 -10   7   0    0.23    0.09
  -9   7   0    1.84    0.15
  -8   7   0    0.51    0.10
  -7   7   0    0.71    0.11
   6  -7   0    0.62    0.10
  -6   7   0    0.62    0.10
  -5   7   0   22.86    0.56
  -2   7   0    0.45    0.09
  -1   7   0    5.57    0.26
   0   7   0    3.51    0.20
  -1  -7   0    1.56    0.14
   1   7   0    1.75    0.17
  -2  -7   0    1.90    0.16
   2   7   0    1.51    0.16
  -3  -7   0    7.99    0.32
   3   7   0    7.81    0.34
  -4  -7   0    6.52    0.29
  -4  -7   0    6.71    0.24
   4   7   0    7.10    0.34
  -5  -7   0    0.18    0.07
  -5  -7   0    0.17    0.07
   5   7   0    0.31    0.11
  -6  -7   0    0.05    0.07
  -6  -7   0    0.09    0.07
   6   7   0    0.00    0.09
  -7  -7   0    0.08    0.08
   7   7   0   -0.03    0.09
  -8  -7   0   -0.06    0.08
   8   7   0   -0.02    0.09
  -9  -7   0   -0.01    0.09
   9   7   0   -0.08    0.10
 -12   8   0    0.06    0.09
 -11   8   0    0.38    0.11
 -10   8   0    0.09    0.08
  -9   8   0    3.75    0.21
  -8   8   0    0.08    0.07
  -7   8   0    0.79    0.12
  -6   8   0    0.07    0.07
  -5   8   0    2.21    0.14
  -2   8   0    0.57    0.10
  -1   8   0    3.12    0.20
   0  -8   0    0.09    0.08
   0   8   0    0.29    0.10
  -1  -8   0    0.00    0.09
   1   8   0    0.12    0.09
  -2  -8   0    0.15    0.09
   2   8   0    0.26    0.11
  -3  -8   0   -0.06    0.08
  -3  -8   0   -0.02    0.05
   3   8   0   -0.01    0.09
  -4  -8   0    0.46    0.11
  -4  -8   0    0.56    0.08
   4   8   0    0.38    0.13
  -5  -8   0    0.05    0.07
  -5  -8   0   -0.04    0.06
   5   8   0   -0.03    0.10
  -6  -8   0    0.26    0.09
  -6  -8   0    0.20    0.08
   6   8   0    0.15    0.12
  -7  -8   0    0.09    0.08
   7   8   0    0.00    0.11
  -8  -8   0   -0.06    0.08
   8   8   0   -0.09    0.12
   9   8   0    0.00    0.13
 -11   9   0    0.20    0.11
 -10   9   0    0.50    0.12
  -9   9   0    0.36    0.10
  -8   9   0    0.02    0.08
  -7   9   0    3.58    0.20
  -6   9   0    0.14    0.08
  -5   9   0    0.11    0.07
  -2   9   0    5.58    0.28
  -1   9   0    4.21    0.25
   0  -9   0    0.08    0.09
   0   9   0    0.03    0.08
  -1  -9   0    1.10    0.15
   1   9   0    0.80    0.14
  -2  -9   0   -0.04    0.08
   2   9   0    0.02    0.11
  -3  -9   0    1.00    0.15
  -3  -9   0    1.19    0.10
   3   9   0    1.11    0.17
  -4  -9   0    1.03    0.11
  -4  -9   0    0.68    0.13
   4   9   0    1.10    0.18
  -5  -9   0    0.27    0.08
  -5  -9   0    0.21    0.10
   5   9   0    0.20    0.12
  -6  -9   0    0.10    0.09
   6   9   0   -0.05    0.12
   7   9   0    0.08    0.12
   8   9   0   -0.16    0.12
 -10  10   0    0.03    0.08
  -9  10   0    0.56    0.12
  -8  10   0    0.10    0.08
  -7  10   0    0.56    0.11
  -6  10   0    0.07    0.07
  -5  10   0    2.13    0.16
   1 -10   0    0.33    0.12
  -1  10   0    0.26    0.12
   0 -10   0   -0.02    0.09
   0  10   0   -0.03    0.10
  -1 -10   0    0.55    0.13
   1  10   0    0.59    0.15
  -2 -10   0    0.02    0.10
   2  10   0   -0.05    0.11
  -3 -10   0    0.12    0.10
   3  10   0    0.00    0.11
  -4 -10   0   -0.03    0.09
   4  10   0    0.14    0.12
  -5 -10   0    0.27    0.11
   5  10   0    0.05    0.13
   6  10   0   -0.03    0.12
  -9  11   0    0.13    0.09
  -8  11   0    1.74    0.18
  -7  11   0    0.05    0.09
  -6  11   0    1.14    0.14
  -5  11   0    0.05    0.07
   2 -11   0    2.60    0.25
   1 -11   0    2.43    0.23
   0 -11   0    0.39    0.13
   0  11   0    0.38    0.13
  -1 -11   0    0.06    0.11
   1  11   0   -0.14    0.09
  -2 -11   0    0.03    0.11
   2  11   0    0.15    0.12
  -3 -11   0    0.24    0.12
   3  11   0    0.29    0.15
  -4 -11   0   -0.19    0.10
   4  11   0   -0.02    0.12
   5  11   0    0.53    0.18
  -8  12   0    0.12    0.10
  -7  12   0    0.16    0.09
  -6  12   0    0.20    0.09
  -5  12   0    0.04    0.07
   4 -12   0   -0.12    0.10
   3 -12   0    0.06    0.10
   2 -12   0    0.18    0.13
   1 -12   0    3.24    0.27
   0 -12   0    0.12    0.13
  -1 -12   0    0.04    0.12
  -2 -12   0   -0.07    0.09
   2  12   0    0.01    0.12
  -3 -12   0   -0.03    0.12
   3  12   0   -0.10    0.13
   5 -13   0   -0.07    0.11
  -5  13   0   -0.07    0.07
   4 -13   0   -0.02    0.12
   3 -13   0    0.29    0.13
   2 -13   0    0.22    0.15
   1 -13   0    0.20    0.15
   0 -13   0    0.24    0.14
  -1 -13   0   -0.03    0.12
   1  13  -1    0.24    0.15
  -1 -13   1    0.09    0.13
   0 -13   1   -0.06    0.11
   1 -13   1    0.64    0.17
   2 -13   1    0.41    0.15
   3 -13   1   -0.02    0.12
   4 -13   1    0.04    0.13
  -5  13  -1   -0.07    0.07
  -6  13  -1    0.31    0.11
   4  12  -1    0.44    0.17
  -4 -12   1    0.14    0.13
   3  12  -1    0.25    0.15
  -3 -12   1   -0.19    0.10
   2  12  -1    0.22    0.14
  -2 -12   1    0.15    0.12
   1  12  -1    0.63    0.16
  -1 -12   1    0.37    0.14
   0  12  -1    0.16    0.13
   0 -12   1   -0.03    0.10
  -1  12  -1    1.98    0.22
   1 -12   1    1.89    0.22
   2 -12   1    0.27    0.13
  -6  12  -1    0.39    0.10
  -7  12  -1    0.46    0.11
  -8  12  -1    0.32    0.11
   5  11  -1   -0.05    0.12
   4  11  -1    0.15    0.15
  -4 -11   1    0.00    0.11
   3  11  -1    0.04    0.12
  -3 -11   1   -0.08    0.10
   2  11  -1    0.06    0.12
  -2 -11   1   -0.04    0.10
   1  11  -1    0.62    0.16
  -1 -11   1    0.44    0.13
   0  11  -1    0.07    0.12
   0 -11   1   -0.02    0.09
  -1  11  -1    0.57    0.14
   1 -11   1    0.50    0.13
  -2  11  -1    0.54    0.13
  -6  11  -1   -0.05    0.07
  -7  11  -1    0.52    0.11
  -8  11  -1    0.51    0.12
  -9  11  -1    0.10    0.09
   7  10  -1    0.02    0.13
   6  10  -1    0.18    0.15
   5  10  -1   -0.08    0.11
  -5 -10   1    0.02    0.10
   4  10  -1    0.11    0.12
  -4 -10   1    0.07    0.09
   3  10  -1   -0.03    0.10
  -3 -10   1   -0.10    0.09
   2  10  -1    0.13    0.12
  -2 -10   1   -0.02    0.09
   1  10  -1    1.21    0.18
  -1 -10   1    1.08    0.16
   0  10  -1    0.11    0.11
   0 -10   1    0.24    0.10
  -1  10  -1    8.26    0.38
  -2  10  -1    0.41    0.12
  -5  10  -1    1.05    0.12
  -6  10  -1    0.00    0.07
  -7  10  -1    2.70    0.19
  -8  10  -1   -0.09    0.07
  -9  10  -1    0.15    0.09
 -10  10  -1    0.29    0.10
   8   9  -1   -0.02    0.12
   7   9  -1    0.08    0.13
   6   9  -1   -0.12    0.11
   5   9  -1    0.28    0.13
  -5  -9   1    0.77    0.10
  -5  -9   1    0.48    0.12
   4   9  -1    0.28    0.13
  -4  -9   1    0.24    0.09
  -4  -9   1    0.27    0.07
   3   9  -1    0.04    0.11
  -3  -9   1    0.03    0.08
  -3  -9   1    0.00    0.05
   2   9  -1    0.18    0.11
  -2  -9   1    0.15    0.10
   1   9  -1    1.24    0.17
  -1  -9   1    1.37    0.16
   0   9  -1    0.13    0.10
  -1   9  -1    1.08    0.16
  -2   9  -1    0.04    0.08
  -3   9  -1    4.72    0.25
  -5   9  -1    0.38    0.08
  -6   9  -1   -0.10    0.06
  -7   9  -1    0.99    0.13
  -8   9  -1    0.81    0.12
  -9   9  -1    0.08    0.08
 -10   9  -1    0.14    0.09
 -11   9  -1    0.18    0.10
   9   8  -1    0.26    0.14
   8   8  -1   -0.01    0.10
  -8  -8   1    0.02    0.08
   7   8  -1    0.52    0.15
  -7  -8   1    0.55    0.10
   6   8  -1    0.09    0.10
  -6  -8   1    0.20    0.08
  -6  -8   1    0.21    0.08
   5   8  -1    0.14    0.12
  -5  -8   1    0.43    0.10
  -5  -8   1    0.16    0.07
   4   8  -1   -0.05    0.10
  -4  -8   1    0.20    0.09
  -4  -8   1    0.36    0.07
   3   8  -1    2.69    0.22
  -3  -8   1    2.74    0.13
  -3  -8   1    2.81    0.20
   2   8  -1    0.67    0.14
  -2  -8   1    0.88    0.13
   1   8  -1    8.10    0.35
   0   8  -1    0.81    0.12
  -1   8  -1    5.43    0.27
  -2   8  -1    0.73    0.12
  -3   8  -1    0.18    0.08
  -5   8  -1   11.61    0.35
  -6   8  -1    0.83    0.11
  -7   8  -1    1.34    0.14
  -8   8  -1    0.05    0.08
  -9   8  -1   -0.02    0.07
 -10   8  -1    0.23    0.09
 -11   8  -1   -0.02    0.08
  10   7  -1    0.12    0.12
 -10  -7   1    0.17    0.11
   9   7  -1    0.09    0.11
  -9  -7   1    0.12    0.10
   8   7  -1    0.02    0.10
  -8  -7   1    0.20    0.09
   7   7  -1    0.18    0.10
  -7  -7   1    0.14    0.08
   6   7  -1    0.34    0.11
  -6  -7   1    0.32    0.08
  -6  -7   1    0.39    0.09
   5   7  -1    1.04    0.15
  -5  -7   1    0.95    0.10
  -5  -7   1    0.86    0.12
   4   7  -1    4.17    0.26
  -4  -7   1    4.32    0.23
  -4  -7   1    4.18    0.17
   3   7  -1    1.09    0.15
  -3  -7   1    1.01    0.12
  -3  -7   1    1.12    0.09
   2   7  -1    0.48    0.11
  -2  -7   1    0.44    0.09
   1   7  -1   -0.07    0.07
   0   7  -1    0.01    0.07
  -1   7  -1    1.67    0.14
  -2   7  -1   -0.05    0.06
  -3   7  -1   10.18    0.34
  -5   7  -1    2.11    0.13
  -6   7  -1   -0.04    0.06
   6  -7   1   -0.06    0.06
  -7   7  -1    7.92    0.28
  -8   7  -1    0.06    0.08
  -9   7  -1    2.29    0.17
 -10   7  -1   -0.09    0.07
 -11   7  -1    0.56    0.12
 -12   7  -1    0.13    0.09
  10   6  -1    0.26    0.11
 -10  -6   1    0.05    0.10
   9   6  -1   -0.05    0.09
  -9  -6   1    0.00    0.09
   8   6  -1    0.09    0.09
  -8  -6   1    0.01    0.07
   7   6  -1   -0.05    0.08
  -7  -6   1   -0.03    0.07
   6   6  -1    0.24    0.09
  -6  -6   1    0.21    0.07
  -6  -6   1    0.17    0.07
  -6  -6   1    0.25    0.07
   5   6  -1    0.22    0.09
  -5  -6   1    0.12    0.06
  -5  -6   1    0.41    0.08
   4   6  -1    4.91    0.26
  -4  -6   1    4.78    0.18
  -4  -6   1    4.58    0.21
   3   6  -1   10.02    0.37
  -3  -6   1    9.96    0.28
  -3  -6   1   10.18    0.34
   2   6  -1    0.68    0.11
   1   6  -1   14.22    0.45
   0   6  -1   11.24    0.37
  -1   6  -1    1.64    0.13
  -2   6  -1    2.51    0.15
  -3   6  -1    7.94    0.26
   3  -6   1    7.45    0.28
  -4   6  -1    2.20    0.12
   4  -6   1    2.29    0.14
  -5   6  -1    6.40    0.22
   5  -6   1    6.11    0.24
  -6   6  -1    0.76    0.09
   6  -6   1    0.71    0.09
  -7   6  -1    1.24    0.12
   7  -6   1    1.29    0.12
  -8   6  -1    0.49    0.09
  -9   6  -1    0.75    0.11
 -10   6  -1    0.03    0.07
 -11   6  -1    0.03    0.08
 -12   6  -1    0.09    0.09
  11   5  -1    0.15    0.10
 -11  -5   1    0.00    0.09
  10   5  -1    0.19    0.10
 -10  -5   1    0.11    0.10
   9   5  -1    0.10    0.09
  -9  -5   1    0.10    0.09
   8   5  -1    0.52    0.11
  -8  -5   1    0.67    0.11
   7   5  -1    0.06    0.07
  -7  -5   1    0.16    0.08
  -7  -5   1    0.22    0.05
  -7  -5   1    0.15    0.06
   6   5  -1    1.37    0.15
  -6  -5   1    1.48    0.11
  -6  -5   1    1.47    0.11
  -6  -5   1    1.27    0.12
   5   5  -1   -0.13    0.06
  -5  -5   1   -0.03    0.04
  -5  -5   1   -0.05    0.04
   4   5  -1    8.12    0.31
  -4  -5   1    8.12    0.25
  -4  -5   1    8.07    0.28
   3   5  -1    0.73    0.11
  -3  -5   1    0.56    0.08
  -3  -5   1    0.59    0.06
   2   5  -1   51.39    1.24
   1   5  -1   30.23    0.78
   0   5  -1    5.79    0.23
  -1   5  -1   68.02    1.57
   1  -5   1   68.89    1.58
  -2   5  -1    0.08    0.04
   2  -5   1    0.07    0.03
   2  -5   1    0.08    0.05
  -3   5  -1    0.49    0.06
   3  -5   1    0.44    0.07
  -4   5  -1    4.24    0.15
   4  -5   1    4.35    0.18
  -5   5  -1   11.85    0.33
   5  -5   1   12.13    0.35
  -6   5  -1   -0.01    0.05
  -6   5  -1    0.07    0.05
   6  -5   1   -0.01    0.04
  -7   5  -1    0.32    0.08
  -7   5  -1    0.31    0.07
   7  -5   1    0.27    0.06
  -8   5  -1    0.89    0.11
  -8   5  -1    0.91    0.12
   8  -5   1    0.98    0.09
  -9   5  -1    0.03    0.06
  -9   5  -1   -0.08    0.07
 -10   5  -1   -0.06    0.08
 -10   5  -1   -0.09    0.06
 -11   5  -1    1.26    0.16
 -11   5  -1    0.94    0.14
 -12   5  -1    0.24    0.13
  12   4  -1    0.00    0.09
 -12  -4   1    0.22    0.13
  11   4  -1    0.03    0.08
 -11  -4   1   -0.05    0.10
  10   4  -1    0.46    0.11
 -10  -4   1    0.65    0.14
   9   4  -1    0.05    0.08
  -9  -4   1    0.05    0.08
   8   4  -1    1.06    0.13
  -8  -4   1    1.05    0.11
  -8  -4   1    1.00    0.13
   7   4  -1    0.22    0.08
  -7  -4   1    0.31    0.07
  -7  -4   1    0.28    0.08
  -7  -4   1    0.22    0.04
   6   4  -1    2.63    0.17
  -6  -4   1    2.71    0.14
  -6  -4   1    2.45    0.15
  -6  -4   1    2.75    0.12
   5   4  -1    3.58    0.19
  -5  -4   1    3.27    0.15
  -5  -4   1    3.08    0.14
  -5  -4   1    3.27    0.14
   4   4  -1   21.16    0.59
  -4  -4   1   22.33    0.54
  -4  -4   1   21.51    0.55
   3   4  -1    6.09    0.24
  -3  -4   1    6.68    0.22
  -3  -4   1    6.53    0.19
   2   4  -1   14.68    0.43
  -2  -4   1   15.11    0.36
   1   4  -1   47.75    1.12
  -1  -4   1   47.10    1.11
   0   4  -1   20.98    0.53
   0  -4   1   20.13    0.53
  -1   4  -1    4.72    0.17
   1  -4   1    4.65    0.18
  -2   4  -1    0.96    0.07
   2  -4   1    0.86    0.06
   2  -4   1    0.93    0.08
  -3   4  -1    0.61    0.05
   3  -4   1    0.67    0.06
  -4   4  -1    1.85    0.10
  -4   4  -1    1.87    0.11
   4  -4   1    1.99    0.10
  -5   4  -1   20.05    0.52
  -5   4  -1   19.08    0.47
   5  -4   1   19.53    0.49
  -6   4  -1    1.10    0.10
  -6   4  -1    1.12    0.11
   6  -4   1    1.18    0.08
  -7   4  -1    1.49    0.13
  -7   4  -1    1.52    0.12
   7  -4   1    1.31    0.08
  -8   4  -1   -0.05    0.07
  -8   4  -1    0.04    0.05
   8  -4   1    0.00    0.03
  -9   4  -1    0.06    0.08
  -9   4  -1    0.10    0.07
   9  -4   1    0.10    0.07
 -10   4  -1    0.41    0.11
 -10   4  -1    0.49    0.10
  10  -4   1    0.51    0.10
 -11   4  -1    0.90    0.15
 -12   4  -1    0.39    0.13
 -13   4  -1    0.23    0.12
  12   3  -1    0.11    0.09
 -12  -3   1    0.29    0.12
  11   3  -1    0.16    0.09
 -11  -3   1    0.09    0.10
  10   3  -1    0.30    0.09
 -10  -3   1    0.29    0.11
   9   3  -1    0.34    0.09
  -9  -3   1    0.41    0.10
   8   3  -1    0.02    0.06
  -8  -3   1    0.13    0.06
  -8  -3   1    0.09    0.07
   7   3  -1    0.21    0.07
  -7  -3   1    0.13    0.05
  -7  -3   1    0.16    0.07
   6   3  -1    0.05    0.06
  -6  -3   1    0.04    0.03
  -6  -3   1   -0.03    0.05
  -6  -3   1    0.01    0.04
  -6  -3   1    0.00    0.02
   5   3  -1    0.25    0.07
  -5  -3   1    0.16    0.03
  -5  -3   1    0.17    0.06
  -5  -3   1    0.19    0.04
  -5  -3   1    0.17    0.04
   4   3  -1    1.80    0.12
  -4  -3   1    1.84    0.10
  -4  -3   1    1.78    0.09
  -4  -3   1    1.75    0.10
   3   3  -1    3.02    0.14
  -3  -3   1    2.72    0.11
  -3  -3   1    2.92    0.13
   2   3  -1  172.23    3.72
  -2  -3   1  172.33    3.67
  -2  -3   1  166.76    3.71
   1   3  -1  166.51    3.63
  -1  -3   1  166.61    3.63
   0   3  -1    4.02    0.15
   0  -3   1    3.88    0.15
  -1   3  -1   69.46    1.54
   1  -3   1   69.31    1.54
   1  -3   1   68.65    1.50
  -2   3  -1   14.09    0.35
  -2   3  -1   13.97    0.34
   2  -3   1   13.94    0.34
   2  -3   1   13.87    0.36
  -3   3  -1    1.23    0.07
  -3   3  -1    1.28    0.07
   3  -3   1    1.21    0.07
   3  -3   1    1.35    0.08
  -4   3  -1    0.43    0.05
  -4   3  -1    0.23    0.05
   4  -3   1    0.39    0.04
  -5   3  -1   23.16    0.59
  -5   3  -1   23.18    0.54
   5  -3   1   23.36    0.53
   5  -3   1   23.28    0.54
  -6   3  -1    1.57    0.12
  -6   3  -1    1.41    0.10
   6  -3   1    1.34    0.07
  -7   3  -1    9.77    0.33
  -7   3  -1    9.71    0.30
   7  -3   1    9.49    0.24
  -8   3  -1   -0.02    0.07
  -8   3  -1    0.03    0.05
   8  -3   1    0.00    0.02
   8  -3   1    0.01    0.06
  -9   3  -1    0.84    0.11
  -9   3  -1    0.82    0.13
   9  -3   1    1.15    0.12
   9  -3   1    0.95    0.06
 -10   3  -1   -0.12    0.08
  10  -3   1    0.01    0.06
 -11   3  -1    0.13    0.10
 -12   3  -1    0.10    0.11
 -13   3  -1    0.23    0.13
  12   2  -1    0.15    0.08
 -12  -2   1    0.20    0.13
  11   2  -1    0.47    0.10
 -11  -2   1    0.52    0.13
  10   2  -1    0.04    0.06
 -10  -2   1    0.11    0.09
   9   2  -1    0.08    0.06
  -9  -2   1    0.17    0.09
   8   2  -1   10.14    0.32
  -8  -2   1    9.92    0.35
   7   2  -1    0.83    0.09
  -7  -2   1    0.91    0.09
  -7  -2   1    0.96    0.11
   6   2  -1    0.16    0.05
  -6  -2   1    0.08    0.06
  -6  -2   1    0.11    0.05
   5   2  -1   21.28    0.55
  -5  -2   1   21.91    0.56
  -5  -2   1   22.09    0.49
  -5  -2   1   21.79    0.51
   4   2  -1   32.60    0.78
  -4  -2   1   33.13    0.75
  -4  -2   1   34.17    0.78
  -4  -2   1   33.27    0.73
  -4  -2   1   32.73    0.75
   3   2  -1    5.06    0.15
   3   2  -1    5.17    0.17
  -3  -2   1    5.23    0.15
  -3  -2   1    5.35    0.16
  -3  -2   1    5.27    0.16
   2   2  -1 1000.00   21.31
  -2  -2   1  965.42   21.17
  -2  -2   1  984.50   21.19
   1   2  -1    0.00    0.02
  -1  -2   1    0.06    0.02
  -1  -2   1    0.03    0.01
   0   2  -1  330.31    6.99
   0  -2   1  314.35    6.93
  -1   2  -1    7.40    0.19
  -1   2  -1    7.02    0.18
   1  -2   1    7.45    0.20
   1  -2   1    7.36    0.18
  -2   2  -1   22.83    0.51
  -2   2  -1   22.40    0.48
  -2   2  -1   22.67    0.53
   2  -2   1   23.08    0.53
   2  -2   1   23.13    0.52
  -3   2  -1   12.92    0.33
  -3   2  -1   12.40    0.30
   3  -2   1   13.16    0.30
   3  -2   1   12.84    0.30
   3  -2   1   12.98    0.33
  -4   2  -1    9.03    0.27
  -4   2  -1    9.28    0.24
   4  -2   1    9.14    0.22
   4  -2   1    9.64    0.24
  -5   2  -1    0.11    0.05
  -5   2  -1    0.20    0.06
   5  -2   1    0.17    0.05
   5  -2   1    0.12    0.02
  -6   2  -1   27.28    0.63
  -6   2  -1   27.14    0.70
   6  -2   1   27.95    0.65
   6  -2   1   27.09    0.61
  -7   2  -1   -0.01    0.06
  -7   2  -1    0.04    0.05
   7  -2   1   -0.06    0.04
   7  -2   1    0.02    0.02
  -8   2  -1    0.85    0.12
  -8   2  -1    0.94    0.11
   8  -2   1    0.87    0.10
   8  -2   1    0.80    0.05
  -9   2  -1    0.10    0.08
   9  -2   1    0.27    0.08
   9  -2   1    0.20    0.03
 -10   2  -1   -0.02    0.09
  10  -2   1   -0.11    0.06
 -11   2  -1    0.15    0.11
 -12   2  -1   -0.03    0.10
 -13   2  -1    0.10    0.12
 -13  -1   1    0.24    0.14
  12   1  -1    0.02    0.07
 -12  -1   1   -0.03    0.12
  11   1  -1    0.04    0.06
 -11  -1   1    0.10    0.10
  10   1  -1    0.31    0.07
 -10  -1   1    0.54    0.12
   9   1  -1    0.55    0.08
  -9  -1   1    0.47    0.11
   8   1  -1   10.90    0.32
  -8  -1   1   10.70    0.37
   7   1  -1    0.56    0.06
  -7  -1   1    0.63    0.09
   6   1  -1    2.11    0.11
   6   1  -1    1.89    0.10
  -6  -1   1    1.89    0.12
   5   1  -1    8.63    0.23
   5   1  -1    8.96    0.24
   5   1  -1    8.55    0.24
   5   1  -1    8.58    0.24
  -5  -1   1    8.65    0.27
  -5  -1   1    8.46    0.24
   4   1  -1    5.87    0.17
   4   1  -1    6.11    0.17
  -4  -1   1    6.01    0.19
  -4  -1   1    5.85    0.17
   3   1  -1  129.30    2.82
   3   1  -1  131.09    2.83
  -3  -1   1  130.60    2.84
  -3  -1   1  129.02    2.65
  -3  -1   1  132.24    2.82
   2   1  -1   29.28    0.65
   2   1  -1   28.26    0.64
  -2  -1   1   28.95    0.64
  -2  -1   1   28.75    0.65
  -2  -1   1   28.69    0.60
  -2  -1   1   28.77    0.64
  -1  -1   1    0.67    0.06
   1  -1   1    0.12    0.02
   1  -1   1    0.20    0.02
  -2   1  -1  241.73    5.41
  -2   1  -1  247.49    4.95
   2  -1   1  257.29    5.43
   2  -1   1  248.64    4.92
   2  -1   1  263.30    5.41
  -3   1  -1    0.04    0.02
  -3   1  -1    0.05    0.03
   3  -1   1    0.09    0.03
   3  -1   1    0.07    0.02
   3  -1   1    0.09    0.01
  -4   1  -1    0.01    0.03
  -4   1  -1    0.00    0.02
   4  -1   1    0.01    0.03
   4  -1   1    0.00    0.01
   4  -1   1    0.00    0.01
   4  -1   1    0.04    0.03
  -5   1  -1    1.58    0.10
  -5   1  -1    1.39    0.09
   5  -1   1    1.52    0.09
   5  -1   1    1.56    0.09
   5  -1   1    1.36    0.05
   5  -1   1    1.49    0.05
  -6   1  -1    5.77    0.23
  -6   1  -1    6.21    0.21
   6  -1   1    5.89    0.20
   6  -1   1    5.70    0.15
   6  -1   1    5.99    0.16
  -7   1  -1    0.16    0.07
   7  -1   1    0.08    0.05
   7  -1   1    0.13    0.03
   7  -1   1    0.15    0.03
  -8   1  -1    0.89    0.13
   8  -1   1    0.84    0.06
   8  -1   1    0.88    0.09
  -9   1  -1    3.38    0.21
   9  -1   1    3.22    0.17
   9  -1   1    3.37    0.13
 -10   1  -1    0.00    0.09
  10  -1   1    0.02    0.06
 -11   1  -1    0.38    0.13
 -12   1  -1    0.20    0.13
 -13   1  -1    0.36    0.14
 -13   0   1   -0.01    0.12
 -12   0   1   -0.02    0.10
  11   0  -1    0.27    0.06
 -11   0   1    0.29    0.12
  10   0  -1    3.43    0.15
  10   0  -1    3.33    0.18
 -10   0   1    3.69    0.23
   9   0  -1    1.21    0.12
   9   0  -1    1.14    0.09
  -9   0   1    1.12    0.14
   8   0  -1    7.83    0.22
   8   0  -1    7.79    0.26
   8   0  -1    7.54    0.21
  -8   0   1    8.46    0.31
   7   0  -1    0.07    0.03
   7   0  -1    0.09    0.02
   7   0  -1    0.06    0.05
  -7   0   1    0.23    0.07
   6   0  -1    0.01    0.02
   6   0  -1    0.00    0.02
   6   0  -1    0.08    0.04
  -6   0   1    0.04    0.05
   5   0  -1    3.21    0.08
   5   0  -1    3.23    0.12
   5   0  -1    3.17    0.09
   5   0  -1    3.21    0.13
  -5   0   1    3.28    0.15
   4   0  -1   56.62    1.13
   4   0  -1   54.10    1.16
  -4   0   1   55.22    1.25
   3   0  -1    4.09    0.12
   3   0  -1    3.91    0.12
   3   0  -1    4.13    0.13
  -3   0   1    3.92    0.13
   2   0  -1   54.70    1.13
   2   0  -1   61.54    1.17
   2   0  -1   60.44    1.26
  -2   0   1   52.38    1.26
  -1   0   1   -0.25    0.00
   0   0  -1   -0.02    0.00
   0   0   1   -0.02    0.00
  -1   0  -1    3.79    0.09
   1   0   1    3.41    0.09
  -2   0  -1    3.14    0.08
  -2   0  -1    3.26    0.10
  -2   0  -1    3.23    0.10
  -2   0  -1    3.37    0.10
  -2   0  -1    3.27    0.09
   2   0   1    3.17    0.10
   2   0   1    3.34    0.09
   2   0   1    3.33    0.10
   2   0   1    3.30    0.10
   2   0   1    3.41    0.09
  -3   0  -1   20.78    0.49
  -3   0  -1   19.96    0.45
   3   0   1   20.00    0.44
   3   0   1   19.58    0.48
   3   0   1   20.35    0.45
   3   0   1   20.09    0.46
   3   0   1   19.72    0.45
  -4   0  -1    5.01    0.17
  -4   0  -1    5.15    0.16
   4   0   1    5.08    0.14
   4   0   1    5.03    0.16
   4   0   1    5.14    0.16
   4   0   1    5.31    0.15
  -5   0  -1   14.72    0.41
   5   0   1   14.45    0.36
   5   0   1   15.00    0.35
   5   0   1   14.39    0.37
   5   0   1   14.84    0.37
  -6   0  -1   30.14    0.76
   6   0   1   31.11    0.71
   6   0   1   30.80    0.70
   6   0   1   29.48    0.69
  -7   0  -1    0.03    0.06
   7   0   1   -0.04    0.03
   7   0   1    0.02    0.04
   7   0   1    0.04    0.03
  -8   0  -1    0.13    0.08
   8   0   1    0.22    0.06
   8   0   1    0.31    0.05
   8   0   1    0.28    0.05
  -9   0  -1    1.37    0.16
   9   0   1    1.49    0.12
   9   0   1    1.52    0.11
 -10   0  -1    0.38    0.12
 -11   0  -1    0.42    0.14
 -12   0  -1    0.26    0.14
 -13   0  -1    0.20    0.13
 -13   1   1   -0.13    0.12
 -12   1   1    0.22    0.12
  11  -1  -1    0.16    0.04
 -11   1   1    0.16    0.12
  10  -1  -1   -0.01    0.07
  10  -1  -1    0.02    0.03
 -10   1   1    0.01    0.09
   9  -1  -1    2.79    0.09
   9  -1  -1    3.01    0.16
   9  -1  -1    2.83    0.10
  -9   1   1    2.91    0.20
   8  -1  -1    9.62    0.30
   8  -1  -1    9.88    0.23
  -8   1   1   10.12    0.35
   7  -1  -1    4.87    0.18
  -7   1   1    4.60    0.21
   6  -1  -1    0.07    0.04
  -6   1   1   -0.03    0.05
   5  -1  -1    0.98    0.07
   5  -1  -1    0.85    0.07
  -5   1   1    0.61    0.06
  -5   1   1    0.71    0.08
   4  -1  -1   45.48    0.95
  -4   1   1   47.39    1.06
  -4   1   1   45.20    0.95
   3  -1  -1   53.14    1.17
   3  -1  -1   51.48    1.05
  -3   1   1   51.48    1.17
  -3   1   1   52.38    1.05
   2  -1  -1   48.98    1.07
   2  -1  -1   46.18    0.96
  -2   1   1   49.40    0.96
  -1   1   1   69.47    1.37
   0  -1  -1   27.82    0.73
   0  -1  -1   36.68    0.73
   0   1   1   33.98    0.73
  -1  -1  -1   16.09    0.38
  -1  -1  -1   16.21    0.39
   1   1   1   16.27    0.38
   1   1   1   16.65    0.39
  -2  -1  -1   11.82    0.29
  -2  -1  -1   12.49    0.28
  -2  -1  -1   12.03    0.30
  -2  -1  -1   11.89    0.29
   2   1   1   12.12    0.30
   2   1   1   12.01    0.30
  -3  -1  -1    7.64    0.20
  -3  -1  -1    8.04    0.21
  -3  -1  -1    7.71    0.20
  -3  -1  -1    7.74    0.22
   3   1   1    7.70    0.22
   3   1   1    7.73    0.21
  -4  -1  -1    5.04    0.14
  -4  -1  -1    5.38    0.19
  -4  -1  -1    5.72    0.15
  -4  -1  -1    5.71    0.17
   4   1   1    5.57    0.17
   4   1   1    5.90    0.18
   4   1   1    5.77    0.17
  -5  -1  -1    1.51    0.09
  -5  -1  -1    1.22    0.10
   5   1   1    1.39    0.09
   5   1   1    1.26    0.07
   5   1   1    1.37    0.09
  -6  -1  -1    0.14    0.06
  -6  -1  -1    0.09    0.05
   6   1   1    0.05    0.04
   6   1   1    0.08    0.03
  -7  -1  -1    0.01    0.06
   7   1   1    0.08    0.04
   7   1   1    0.16    0.04
  -8  -1  -1    0.20    0.09
   8   1   1    0.10    0.05
   8   1   1    0.07    0.05
  -9  -1  -1    2.44    0.19
   9   1   1    2.68    0.15
 -10  -1  -1   -0.08    0.08
 -11  -1  -1   -0.05    0.10
 -12  -1  -1   -0.15    0.11
 -13   2   1    0.43    0.14
 -12   2   1   -0.04    0.11
 -11   2   1    0.16    0.10
  10  -2  -1    0.58    0.10
 -10   2   1    0.50    0.12
   9  -2  -1    1.14    0.12
  -9   2   1    1.01    0.13
   8  -2  -1    1.74    0.13
  -8   2   1    1.73    0.15
   7  -2  -1   10.15    0.30
  -7   2   1    9.97    0.34
  -7   2   1   10.29    0.30
  -6   2   1    0.73    0.08
  -6   2   1    0.58    0.09
   5  -2  -1    2.40    0.11
  -5   2   1    2.24    0.11
  -5   2   1    2.05    0.12
   4  -2  -1    0.03    0.03
  -4   2   1    0.03    0.04
  -4   2   1    0.05    0.03
   3  -2  -1    3.53    0.11
   3  -2  -1    3.56    0.13
  -3   2   1    3.52    0.11
  -2   2   1    1.90    0.07
   1  -2  -1    9.41    0.25
   0  -2  -1  107.55    2.37
   0  -2  -1  107.63    2.37
   0   2   1  110.59    2.37
  -1  -2  -1   48.59    1.11
  -1  -2  -1   50.89    1.12
   1   2   1   49.92    1.12
   1   2   1   49.13    1.11
  -2  -2  -1    1.33    0.07
  -2  -2  -1    1.44    0.08
   2   2   1    1.30    0.08
   2   2   1    1.29    0.07
  -3  -2  -1    4.02    0.15
  -3  -2  -1    4.17    0.14
  -3  -2  -1    4.28    0.14
   3   2   1    4.05    0.14
   3   2   1    4.07    0.16
  -4  -2  -1    3.66    0.13
  -4  -2  -1    3.54    0.14
  -4  -2  -1    3.66    0.13
  -4  -2  -1    3.62    0.13
   4   2   1    3.51    0.15
   4   2   1    3.47    0.14
  -5  -2  -1    1.63    0.08
  -5  -2  -1    1.75    0.12
  -5  -2  -1    1.54    0.10
  -5  -2  -1    1.83    0.08
   5   2   1    1.88    0.12
   5   2   1    1.78    0.10
  -6  -2  -1    1.55    0.11
  -6  -2  -1    1.71    0.13
   6   2   1    1.56    0.10
   6   2   1    1.80    0.12
  -7  -2  -1    0.96    0.10
  -7  -2  -1    0.75    0.11
   7   2   1    0.75    0.09
   7   2   1    0.75    0.08
  -8  -2  -1    0.92    0.12
  -8  -2  -1    1.01    0.11
   8   2   1    0.93    0.11
  -9  -2  -1    0.22    0.09
   9   2   1    0.10    0.07
 -10  -2  -1    0.06    0.11
  10   2   1    0.29    0.08
 -11  -2  -1    0.11    0.11
 -12  -2  -1    0.08    0.14
 -12   3   1    0.06    0.11
 -11   3   1    0.79    0.14
  10  -3  -1    0.72    0.11
 -10   3   1    0.50    0.12
   9  -3  -1    0.05    0.06
  -9   3   1    0.05    0.08
  -9   3   1    0.09    0.07
  -8   3   1    1.31    0.12
  -8   3   1    1.86    0.16
  -7   3   1    1.61    0.13
  -7   3   1    1.73    0.12
  -6   3   1   12.60    0.38
  -6   3   1   13.10    0.35
   5  -3  -1    1.07    0.07
  -5   3   1    1.08    0.08
  -4   3   1    1.25    0.07
   3  -3  -1    5.01    0.16
  -3   3   1    5.18    0.15
   2  -3  -1    2.17    0.10
   1  -3  -1    0.70    0.06
  -1   3   1    0.72    0.07
   0  -3  -1    7.33    0.23
   0  -3  -1    7.33    0.22
   0   3   1    7.27    0.23
  -1  -3  -1   17.25    0.45
  -1  -3  -1   17.54    0.44
   1   3   1   17.41    0.46
  -2  -3  -1    0.79    0.07
  -2  -3  -1    0.90    0.08
   2   3   1    0.67    0.08
  -3  -3  -1   16.94    0.45
  -3  -3  -1   17.95    0.43
   3   3   1   17.22    0.47
  -4  -3  -1    6.19    0.21
  -4  -3  -1    6.51    0.21
   4   3   1    6.54    0.24
  -5  -3  -1    0.80    0.09
  -5  -3  -1    0.99    0.09
  -5  -3  -1    0.88    0.07
   5   3   1    0.71    0.09
  -6  -3  -1    0.58    0.08
  -6  -3  -1    0.50    0.05
  -6  -3  -1    0.53    0.08
   6   3   1    0.46    0.08
  -7  -3  -1    1.42    0.11
  -7  -3  -1    1.28    0.06
  -7  -3  -1    1.37    0.05
  -7  -3  -1    1.39    0.14
   7   3   1    1.40    0.13
  -8  -3  -1   -0.02    0.07
  -8  -3  -1    0.02    0.05
   8   3   1   -0.03    0.06
  -9  -3  -1    0.05    0.09
   9   3   1    0.17    0.08
 -10  -3  -1    0.34    0.12
  10   3   1    0.24    0.09
 -11  -3  -1    0.40    0.13
 -12  -3  -1   -0.12    0.11
  10  -4  -1    0.20    0.08
 -10   4   1    0.22    0.09
   9  -4  -1    4.48    0.15
  -9   4   1    4.84    0.22
   8  -4  -1    1.43    0.08
  -8   4   1    1.28    0.12
   7  -4  -1    0.14    0.04
  -7   4   1    0.18    0.06
   6  -4  -1    2.85    0.12
  -6   4   1    2.89    0.14
   5  -4  -1    9.68    0.28
  -5   4   1   10.08    0.28
   4  -4  -1    3.83    0.15
  -4   4   1    3.74    0.14
   3  -4  -1    5.21    0.18
   2  -4  -1    2.52    0.12
   1  -4  -1    4.15    0.17
  -1   4   1    4.47    0.17
   0  -4  -1   -0.02    0.03
   0  -4  -1   -0.04    0.04
   0   4   1    0.11    0.06
  -1  -4  -1   24.87    0.63
   1   4   1   25.22    0.65
  -2  -4  -1    3.77    0.16
   2   4   1    3.69    0.18
  -3  -4  -1    1.67    0.11
   3   4   1    1.39    0.12
  -4  -4  -1    8.72    0.27
  -4  -4  -1    9.12    0.28
   4   4   1    8.94    0.32
  -5  -4  -1   11.28    0.32
  -5  -4  -1   10.80    0.33
  -5  -4  -1   10.98    0.33
   5   4   1   11.15    0.38
  -6  -4  -1    1.01    0.11
  -6  -4  -1    1.07    0.10
  -6  -4  -1    1.04    0.09
   6   4   1    1.05    0.12
  -7  -4  -1    0.56    0.08
  -7  -4  -1    0.40    0.05
  -7  -4  -1    0.39    0.09
   7   4   1    0.32    0.09
  -8  -4  -1    0.08    0.08
   8   4   1    0.08    0.08
  -9  -4  -1    0.21    0.10
   9   4   1    0.18    0.09
 -10  -4  -1    0.04    0.09
  10   4   1   -0.05    0.08
 -11  -4  -1   -0.02    0.11
 -11   5   1    0.12    0.08
 -10   5   1    0.57    0.11
  -9   5   1    2.42    0.17
   8  -5  -1    0.04    0.05
  -8   5   1   -0.01    0.07
   7  -5  -1   -0.08    0.05
  -7   5   1    0.04    0.06
   6  -5  -1    0.02    0.04
  -6   5   1   -0.04    0.05
   5  -5  -1   16.31    0.44
  -5   5   1   16.08    0.41
   4  -5  -1    0.27    0.06
  -4   5   1    0.18    0.04
   3  -5  -1    0.00    0.04
   2  -5  -1    3.84    0.18
  -1   5   1   30.25    0.76
   0  -5  -1    4.75    0.20
   0   5   1    4.54    0.21
  -1  -5  -1   13.53    0.40
   1   5   1   13.53    0.42
  -2  -5  -1    3.19    0.17
   2   5   1    2.92    0.18
  -3  -5  -1    0.00    0.05
   3   5   1    0.00    0.06
  -4  -5  -1    0.22    0.06
  -4  -5  -1    0.19    0.06
   4   5   1    0.23    0.08
  -5  -5  -1    0.09    0.05
  -5  -5  -1    0.09    0.06
   5   5   1    0.15    0.08
  -6  -5  -1    0.73    0.10
  -6  -5  -1    0.72    0.09
  -6  -5  -1    0.72    0.08
   6   5   1    0.87    0.13
  -7  -5  -1   -0.03    0.07
   7   5   1   -0.12    0.07
  -8  -5  -1    0.73    0.12
   8   5   1    0.28    0.10
  -9  -5  -1    0.05    0.09
   9   5   1   -0.01    0.08
 -10  -5  -1   -0.11    0.10
  10   5   1    0.03    0.09
 -11  -5  -1    0.15    0.12
 -12   6   1    0.29    0.11
 -11   6   1    0.81    0.13
 -10   6   1    0.16    0.08
  -9   6   1    0.16    0.08
  -8   6   1    1.97    0.16
   7  -6  -1   16.99    0.48
  -7   6   1   16.18    0.45
   6  -6  -1    0.46    0.08
  -6   6   1    0.35    0.08
   5  -6  -1    6.32    0.25
  -5   6   1    6.42    0.22
   4  -6  -1    0.23    0.07
  -4   6   1    0.26    0.05
  -1   6   1    1.55    0.13
   0  -6  -1    8.89    0.31
   0   6   1    8.52    0.32
  -1  -6  -1    2.34    0.15
   1   6   1    2.26    0.17
  -2  -6  -1    3.64    0.19
   2   6   1    3.49    0.21
  -3  -6  -1    0.95    0.11
   3   6   1    1.10    0.14
  -4  -6  -1    0.05    0.06
  -4  -6  -1    0.06    0.05
   4   6   1    0.00    0.08
  -5  -6  -1    2.49    0.16
  -5  -6  -1    2.30    0.14
   5   6   1    2.36    0.20
  -6  -6  -1   -0.05    0.05
  -6  -6  -1   -0.04    0.06
   6   6   1   -0.06    0.07
  -7  -6  -1    0.53    0.10
   7   6   1    0.64    0.13
  -8  -6  -1    0.18    0.09
   8   6   1   -0.10    0.08
  -9  -6  -1    0.02    0.10
   9   6   1   -0.11    0.09
 -10  -6  -1   -0.13    0.09
  10   6   1   -0.07    0.09
 -12   7   1   -0.18    0.07
 -11   7   1   -0.01    0.08
 -10   7   1    0.02    0.08
  -9   7   1    3.82    0.21
  -8   7   1   -0.05    0.07
  -7   7   1   15.82    0.45
  -6   7   1    3.51    0.18
  -5   7   1   13.73    0.38
  -1   7   1    3.06    0.19
   0  -7  -1   -0.05    0.06
   0   7   1    0.00    0.06
  -1  -7  -1    1.18    0.13
   1   7   1    1.27    0.15
  -2  -7  -1    1.68    0.16
   2   7   1    1.81    0.18
  -3  -7  -1    1.10    0.14
   3   7   1    0.85    0.14
  -4  -7  -1    0.13    0.08
  -4  -7  -1    0.26    0.07
   4   7   1    0.17    0.10
  -5  -7  -1    0.09    0.06
  -5  -7  -1    0.18    0.08
   5   7   1    0.13    0.11
  -6  -7  -1    0.06    0.07
  -6  -7  -1    0.04    0.07
   6   7   1   -0.15    0.07
  -7  -7  -1    0.01    0.08
   7   7   1    0.04    0.10
  -8  -7  -1   -0.01    0.08
   8   7   1    0.05    0.11
  -9  -7  -1   -0.01    0.09
   9   7   1    0.05    0.11
 -12   8   1    0.21    0.11
 -11   8   1    0.95    0.14
 -10   8   1    0.06    0.08
  -9   8   1    0.84    0.12
  -8   8   1    0.02    0.07
  -7   8   1   11.39    0.37
  -6   8   1    0.31    0.08
  -5   8   1   19.64    0.50
   1  -8  -1    0.91    0.13
  -1   8   1    0.85    0.14
   0  -8  -1   -0.10    0.08
   0   8   1   -0.08    0.07
  -1  -8  -1   -0.02    0.08
   1   8   1    0.08    0.09
  -2  -8  -1    1.24    0.15
   2   8   1    1.11    0.16
  -3  -8  -1    1.06    0.14
   3   8   1    0.91    0.15
  -4  -8  -1    2.77    0.16
  -4  -8  -1    2.92    0.21
   4   8   1    2.43    0.23
  -5  -8  -1    0.50    0.11
  -5  -8  -1    0.78    0.10
   5   8   1    0.54    0.14
  -6  -8  -1    0.05    0.08
   6   8   1   -0.07    0.10
  -7  -8  -1    0.31    0.10
   7   8   1    0.12    0.12
  -8  -8  -1    0.10    0.09
   8   8   1   -0.12    0.12
 -11   9   1    0.25    0.11
 -10   9   1    0.59    0.12
  -9   9   1    0.70    0.12
  -8   9   1    0.02    0.07
  -7   9   1    0.33    0.09
  -6   9   1    1.76    0.15
  -5   9   1    0.66    0.10
   2  -9  -1    0.11    0.09
   1  -9  -1    0.26    0.10
   0  -9  -1   -0.01    0.08
   0   9   1   -0.09    0.09
  -1  -9  -1   -0.06    0.07
   1   9   1    0.04    0.10
  -2  -9  -1    0.49    0.12
   2   9   1    0.46    0.13
  -3  -9  -1    1.26    0.17
   3   9   1    1.50    0.19
  -4  -9  -1    0.01    0.08
  -4  -9  -1    0.00    0.06
   4   9   1    0.01    0.10
  -5  -9  -1    0.01    0.07
  -5  -9  -1    0.03    0.08
   5   9   1    0.01    0.11
  -6  -9  -1   -0.10    0.07
   6   9   1    0.01    0.11
   7   9   1    0.01    0.11
 -10  10   1    0.03    0.08
  -9  10   1    0.82    0.13
  -8  10   1    0.34    0.10
  -7  10   1    0.50    0.10
  -6  10   1   -0.02    0.07
  -5  10   1    0.01    0.06
   3 -10  -1    8.47    0.37
   2 -10  -1    0.23    0.10
   1 -10  -1    0.01    0.10
   0 -10  -1   -0.04    0.08
  -1 -10  -1   -0.04    0.09
   1  10   1   -0.16    0.10
  -2 -10  -1   -0.03    0.09
   2  10   1    0.12    0.11
  -3 -10  -1    0.04    0.06
  -3 -10  -1    0.09    0.10
   3  10   1    0.01    0.12
  -4 -10  -1    0.09    0.10
   4  10   1    0.18    0.14
  -5 -10  -1   -0.01    0.10
   5  10   1    0.01    0.13
   6  10   1    0.05    0.14
   9 -11  -1    0.05    0.11
  -9  11   1    0.16    0.10
   8 -11  -1    0.07    0.10
  -8  11   1    0.03    0.08
  -7  11   1    0.01    0.08
   6 -11  -1    0.02    0.10
  -6  11   1   -0.02    0.07
   5 -11  -1    0.00    0.10
  -5  11   1    0.12    0.07
   4 -11  -1    0.29    0.12
   3 -11  -1    0.45    0.13
   2 -11  -1    0.74    0.15
   1 -11  -1    1.30    0.18
   0 -11  -1    0.45    0.14
  -1 -11  -1    0.12    0.10
  -2 -11  -1   -0.09    0.10
  -3 -11  -1    0.10    0.11
  -4 -11  -1    0.08    0.11
   7 -12  -1    0.00    0.10
  -7  12   1   -0.05    0.08
   6 -12  -1    0.09    0.11
  -6  12   1    0.15    0.09
   5 -12  -1    0.06    0.12
  -5  12   1    0.01    0.07
   4 -12  -1    0.38    0.14
   3 -12  -1    0.60    0.15
   2 -12  -1   -0.19    0.09
   1 -12  -1    0.31    0.13
   0 -12  -1   -0.03    0.11
  -1 -12  -1   -0.07    0.10
  -2 -12  -1   -0.08    0.12
  -3 -12  -1   -0.03    0.12
   5 -13  -1   -0.02    0.12
  -5  13   1   -0.08    0.07
   4 -13  -1    0.18    0.13
   3 -13  -1    0.11    0.12
   2 -13  -1    0.14    0.14
   1 -13  -1    0.09    0.14
   2  13  -2   -0.04    0.14
  -2 -13   2    0.13    0.14
   1  13  -2    0.22    0.15
  -1 -13   2   -0.15    0.10
   0  13  -2    0.58    0.18
   0 -13   2    0.30    0.14
  -1  13  -2   -0.01    0.11
   1 -13   2    0.23    0.15
   2 -13   2   -0.06    0.11
  -6  13  -2    0.89    0.14
   4  12  -2    0.05    0.14
  -4 -12   2    0.04    0.10
   3  12  -2    0.12    0.15
  -3 -12   2    0.00    0.11
   2  12  -2    0.08    0.13
  -2 -12   2    0.11    0.11
   1  12  -2    1.80    0.24
  -1 -12   2    1.60    0.21
   0  12  -2    0.15    0.14
   0 -12   2    0.04    0.12
  -1  12  -2    0.48    0.15
  -2  12  -2    0.55    0.13
  -6  12  -2    0.11    0.08
  -7  12  -2    0.03    0.08
  -8  12  -2    0.09    0.10
   6  11  -2    0.24    0.16
   5  11  -2    0.01    0.12
  -5 -11   2    0.00    0.11
   4  11  -2    0.01    0.11
  -4 -11   2    0.00    0.10
   3  11  -2    0.23    0.14
  -3 -11   2   -0.02    0.09
   2  11  -2    0.13    0.12
  -2 -11   2   -0.11    0.08
   1  11  -2    0.31    0.13
  -1 -11   2    0.21    0.11
   0  11  -2    0.79    0.16
  -1  11  -2    0.76    0.16
  -2  11  -2    0.22    0.10
  -3  11  -2    0.24    0.10
  -6  11  -2    0.99    0.13
  -7  11  -2    0.01    0.07
  -8  11  -2    0.08    0.08
  -9  11  -2    0.28    0.11
   7  10  -2    0.02    0.13
   6  10  -2    0.58    0.16
   5  10  -2    0.29    0.15
  -5 -10   2    0.33    0.12
   4  10  -2    0.05    0.12
  -4 -10   2    0.10    0.10
   3  10  -2    0.76    0.16
  -3 -10   2    0.87    0.15
   2  10  -2    0.06    0.12
  -2 -10   2    0.10    0.10
   1  10  -2    1.51    0.19
   0  10  -2    0.71    0.15
  -1  10  -2    1.38    0.18
  -2  10  -2    2.28    0.20
  -3  10  -2    0.18    0.09
  -6  10  -2    0.08    0.07
  -7  10  -2    0.11    0.08
  -8  10  -2   -0.05    0.07
  -9  10  -2    0.70    0.13
 -10  10  -2    0.03    0.09
   8   9  -2   -0.02    0.11
   7   9  -2   -0.05    0.12
   6   9  -2    1.45    0.20
   5   9  -2    0.34    0.14
  -5  -9   2    0.30    0.11
   4   9  -2    2.11    0.23
  -4  -9   2    2.35    0.13
  -4  -9   2    2.38    0.21
   3   9  -2    0.29    0.12
  -3  -9   2    0.27    0.11
  -3  -9   2    0.30    0.06
   2   9  -2    0.17    0.11
  -2  -9   2    0.19    0.04
  -2  -9   2    0.11    0.09
   1   9  -2    1.15    0.16
   0   9  -2    0.15    0.09
  -1   9  -2    0.00    0.09
  -2   9  -2   -0.04    0.08
  -3   9  -2   10.63    0.39
  -4   9  -2    0.10    0.07
  -5   9  -2   -0.09    0.05
  -6   9  -2    0.92    0.12
  -7   9  -2    4.76    0.23
  -8   9  -2   -0.08    0.07
  -9   9  -2    0.73    0.12
 -10   9  -2    0.02    0.08
 -11   9  -2    0.01    0.08
   9   8  -2    0.00    0.10
   8   8  -2    0.08    0.12
  -8  -8   2    0.06    0.08
   7   8  -2    0.13    0.12
  -7  -8   2    0.20    0.08
   6   8  -2    0.16    0.12
  -6  -8   2    0.02    0.07
  -6  -8   2    0.09    0.07
   5   8  -2    0.13    0.11
  -5  -8   2    0.24    0.09
  -5  -8   2    0.08    0.06
   4   8  -2    1.13    0.17
  -4  -8   2    1.04    0.09
  -4  -8   2    1.27    0.15
   3   8  -2    2.87    0.22
  -3  -8   2    2.47    0.20
  -3  -8   2    2.45    0.12
   2   8  -2    1.46    0.17
  -2  -8   2    1.38    0.08
   1   8  -2    1.59    0.17
   0   8  -2    1.53    0.16
  -1   8  -2    0.27    0.09
   1  -8   2    0.36    0.05
  -2   8  -2    0.56    0.11
  -3   8  -2    1.19    0.13
  -4   8  -2    2.01    0.15
  -5   8  -2    0.78    0.10
  -6   8  -2    0.09    0.07
  -7   8  -2   -0.05    0.07
  -8   8  -2    0.06    0.07
  -9   8  -2    0.01    0.07
 -10   8  -2    0.09    0.08
 -11   8  -2    0.07    0.10
  10   7  -2    0.02    0.10
 -10  -7   2    0.04    0.09
   9   7  -2   -0.07    0.09
  -9  -7   2   -0.04    0.09
   8   7  -2   -0.05    0.09
  -8  -7   2   -0.05    0.07
   7   7  -2    0.48    0.12
  -7  -7   2    0.53    0.10
   6   7  -2    1.33    0.17
  -6  -7   2    1.56    0.13
  -6  -7   2    1.28    0.13
   5   7  -2   -0.02    0.09
  -5  -7   2    0.15    0.07
  -5  -7   2    0.13    0.06
   4   7  -2    0.79    0.14
  -4  -7   2    0.83    0.12
  -4  -7   2    1.03    0.10
   3   7  -2    0.26    0.11
  -3  -7   2    0.20    0.08
  -3  -7   2    0.29    0.05
   2   7  -2    0.24    0.10
  -2  -7   2    0.27    0.04
   1   7  -2    8.29    0.33
   0   7  -2    2.51    0.18
  -1   7  -2    5.51    0.24
   1  -7   2    5.06    0.16
  -2   7  -2    6.59    0.27
  -3   7  -2   20.42    0.56
  -4   7  -2    0.19    0.06
  -5   7  -2   11.94    0.34
  -6   7  -2    0.23    0.07
   6  -7   2    0.15    0.08
  -7   7  -2    0.30    0.08
  -8   7  -2    0.65    0.10
  -9   7  -2    1.86    0.16
 -10   7  -2    0.05    0.07
 -11   7  -2    0.56    0.13
 -12   7  -2    0.30    0.11
  11   6  -2   -0.03    0.10
 -11  -6   2    0.24    0.12
  10   6  -2    0.13    0.10
 -10  -6   2    0.15    0.10
   9   6  -2    0.44    0.12
  -9  -6   2    0.35    0.10
   8   6  -2    0.65    0.13
  -8  -6   2    0.66    0.11
   7   6  -2    0.26    0.10
  -7  -6   2    0.13    0.07
  -7  -6   2    0.14    0.07
   6   6  -2    0.87    0.14
  -6  -6   2    0.85    0.10
  -6  -6   2    0.89    0.10
  -6  -6   2    1.01    0.11
   5   6  -2    0.52    0.11
  -5  -6   2    0.45    0.07
  -5  -6   2    0.73    0.09
   4   6  -2   -0.03    0.07
  -4  -6   2   -0.04    0.04
  -4  -6   2   -0.02    0.05
   3   6  -2    9.41    0.35
  -3  -6   2    9.50    0.26
   2   6  -2    4.18    0.22
  -2  -6   2    3.84    0.12
   1   6  -2    7.71    0.30
   0   6  -2    0.69    0.11
  -1   6  -2   -0.04    0.05
   1  -6   2    0.00    0.02
  -2   6  -2    1.94    0.13
   2  -6   2    1.72    0.09
  -3   6  -2    5.89    0.22
   3  -6   2    5.96    0.24
  -4   6  -2   12.48    0.33
  -4   6  -2   12.30    0.35
   4  -6   2   12.13    0.38
  -5   6  -2    1.24    0.10
   5  -6   2    1.21    0.12
  -6   6  -2    0.82    0.10
   6  -6   2    0.76    0.10
  -7   6  -2    0.50    0.09
  -7   6  -2    0.38    0.08
   7  -6   2    0.55    0.09
  -8   6  -2   -0.05    0.07
  -8   6  -2    0.12    0.06
  -9   6  -2    0.71    0.11
  -9   6  -2    0.76    0.12
 -10   6  -2    0.06    0.07
 -10   6  -2    0.08    0.09
 -11   6  -2    0.58    0.13
 -11   6  -2    0.43    0.11
 -12   6  -2   -0.02    0.08
  11   5  -2    0.15    0.10
 -11  -5   2    0.04    0.10
  10   5  -2   -0.02    0.08
 -10  -5   2   -0.07    0.09
   9   5  -2    0.47    0.11
  -9  -5   2    0.62    0.12
   8   5  -2    0.07    0.08
  -8  -5   2    0.14    0.09
  -8  -5   2    0.13    0.07
   7   5  -2    0.63    0.11
  -7  -5   2    0.58    0.07
  -7  -5   2    0.60    0.09
  -7  -5   2    0.52    0.09
   6   5  -2    0.16    0.08
  -6  -5   2    0.14    0.05
  -6  -5   2    0.19    0.06
  -6  -5   2    0.05    0.06
   5   5  -2    2.63    0.18
  -5  -5   2    2.52    0.14
  -5  -5   2    2.11    0.13
   4   5  -2   25.92    0.71
  -4  -5   2   25.93    0.63
  -4  -5   2   25.89    0.66
   3   5  -2    6.71    0.27
  -3  -5   2    6.60    0.19
   2   5  -2    6.61    0.26
  -2  -5   2    6.67    0.18
   1   5  -2    1.66    0.14
   0   5  -2    4.63    0.20
  -1   5  -2    2.42    0.15
   1  -5   2    2.43    0.15
   1  -5   2    2.85    0.09
  -2   5  -2    0.45    0.07
   2  -5   2    0.43    0.07
   2  -5   2    0.45    0.05
  -3   5  -2    3.70    0.15
   3  -5   2    3.68    0.16
  -4   5  -2   50.36    1.13
  -4   5  -2   48.72    1.05
  -4   5  -2   50.05    1.15
   4  -5   2   50.30    1.17
  -5   5  -2    7.23    0.23
  -5   5  -2    6.78    0.24
   5  -5   2    6.78    0.24
  -6   5  -2    2.01    0.12
  -6   5  -2    2.20    0.13
   6  -5   2    2.04    0.12
  -7   5  -2   -0.05    0.05
  -7   5  -2   -0.05    0.05
   7  -5   2   -0.04    0.04
  -8   5  -2    0.18    0.08
  -8   5  -2    0.36    0.08
   8  -5   2    0.34    0.06
  -9   5  -2    0.30    0.09
  -9   5  -2    0.43    0.11
 -10   5  -2    0.36    0.11
 -10   5  -2    0.50    0.10
 -11   5  -2    0.31    0.11
 -11   5  -2    0.31    0.09
 -12   5  -2    0.14    0.12
  12   4  -2    0.08    0.09
 -12  -4   2   -0.08    0.10
  11   4  -2    0.22    0.09
 -11  -4   2    0.35    0.12
  10   4  -2    1.46    0.16
 -10  -4   2    1.74    0.18
   9   4  -2    1.13    0.14
  -9  -4   2    1.25    0.14
   8   4  -2    0.13    0.07
  -8  -4   2    0.27    0.09
  -8  -4   2    0.26    0.07
   7   4  -2    0.34    0.09
  -7  -4   2    0.45    0.07
  -7  -4   2    0.46    0.09
   6   4  -2    0.56    0.10
  -6  -4   2    0.63    0.08
  -6  -4   2    0.57    0.06
  -6  -4   2    0.56    0.08
   5   4  -2    7.34    0.28
  -5  -4   2    7.37    0.24
  -5  -4   2    7.26    0.24
  -5  -4   2    7.83    0.23
   4   4  -2   43.72    1.08
  -4  -4   2   44.84    1.03
  -4  -4   2   45.62    1.05
   3   4  -2    0.42    0.08
  -3  -4   2    0.44    0.05
   2   4  -2    0.82    0.09
  -2  -4   2    0.96    0.05
   1   4  -2    8.79    0.28
  -1  -4   2    8.51    0.27
   0   4  -2    0.33    0.06
   0  -4   2    0.36    0.06
  -1   4  -2   10.41    0.30
   1  -4   2   10.53    0.25
   1  -4   2   10.28    0.30
  -2   4  -2    1.19    0.08
   2  -4   2    1.13    0.08
   2  -4   2    1.03    0.06
  -3   4  -2   11.75    0.32
  -3   4  -2   11.84    0.30
  -3   4  -2   12.17    0.31
   3  -4   2   12.22    0.33
  -4   4  -2   60.54    1.39
  -4   4  -2   60.81    1.26
   4  -4   2   62.00    1.38
  -5   4  -2    3.66    0.15
  -5   4  -2    4.19    0.17
   5  -4   2    4.10    0.15
  -6   4  -2   18.38    0.47
  -6   4  -2   18.94    0.52
   6  -4   2   18.36    0.47
  -7   4  -2    1.69    0.13
  -7   4  -2    1.69    0.12
   7  -4   2    1.84    0.10
  -8   4  -2    1.72    0.14
  -8   4  -2    1.52    0.15
   8  -4   2    1.69    0.09
  -9   4  -2    0.01    0.08
  -9   4  -2   -0.06    0.05
   9  -4   2   -0.02    0.06
 -10   4  -2    1.93    0.17
 -10   4  -2    1.72    0.18
 -11   4  -2    0.08    0.10
 -12   4  -2    0.05    0.10
 -13   4  -2   -0.06    0.12
  12   3  -2   -0.02    0.08
 -12  -3   2   -0.04    0.10
  11   3  -2    0.10    0.08
 -11  -3   2    0.31    0.12
  10   3  -2    0.27    0.09
 -10  -3   2    0.45    0.12
   9   3  -2   -0.03    0.06
  -9  -3   2   -0.05    0.07
   8   3  -2    1.20    0.13
  -8  -3   2    1.39    0.12
  -8  -3   2    1.21    0.13
   7   3  -2    0.05    0.06
  -7  -3   2    0.12    0.05
  -7  -3   2   -0.02    0.06
   6   3  -2    4.40    0.19
  -6  -3   2    4.30    0.17
  -6  -3   2    4.13    0.18
  -6  -3   2    4.30    0.13
   5   3  -2    0.02    0.05
  -5  -3   2    0.06    0.03
  -5  -3   2    0.02    0.05
  -5  -3   2    0.02    0.04
  -5  -3   2    0.06    0.03
   4   3  -2    3.60    0.16
  -4  -3   2    3.35    0.13
  -4  -3   2    3.17    0.13
  -4  -3   2    3.24    0.13
  -4  -3   2    3.38    0.12
   3   3  -2   14.29    0.39
   3   3  -2   13.93    0.34
  -3  -3   2   14.24    0.37
  -3  -3   2   13.46    0.35
   2   3  -2  143.46    3.11
  -2  -3   2  141.83    3.10
  -2  -3   2  139.17    3.05
   1   3  -2    1.65    0.10
  -1  -3   2    1.67    0.05
  -1  -3   2    1.50    0.10
   0   3  -2  153.81    3.35
   0  -3   2  152.97    3.34
  -1   3  -2    5.00    0.13
  -1   3  -2    5.08    0.17
   1  -3   2    4.99    0.13
   1  -3   2    5.14    0.17
  -2   3  -2    0.70    0.05
  -2   3  -2    0.72    0.05
   2  -3   2    0.72    0.06
   2  -3   2    0.79    0.05
  -3   3  -2    0.38    0.04
  -3   3  -2    0.38    0.04
  -3   3  -2    0.45    0.05
   3  -3   2    0.38    0.05
   3  -3   2    0.39    0.04
  -4   3  -2  166.39    3.63
  -4   3  -2  164.99    3.28
   4  -3   2  167.53    3.60
  -5   3  -2    3.30    0.14
  -5   3  -2    3.19    0.15
   5  -3   2    3.36    0.13
   5  -3   2    2.97    0.11
  -6   3  -2    1.50    0.12
  -6   3  -2    1.52    0.11
   6  -3   2    1.52    0.08
  -7   3  -2   -0.04    0.05
  -7   3  -2    0.01    0.05
   7  -3   2   -0.01    0.02
   7  -3   2    0.01    0.05
  -8   3  -2    0.08    0.07
  -8   3  -2    0.12    0.06
   8  -3   2    0.16    0.04
   8  -3   2    0.18    0.06
  -9   3  -2    1.80    0.15
  -9   3  -2    1.73    0.17
   9  -3   2    1.60    0.13
 -10   3  -2   -0.02    0.09
 -11   3  -2    1.52    0.19
 -12   3  -2    0.45    0.13
 -13   3  -2   -0.11    0.10
  12   2  -2   -0.04    0.07
 -12  -2   2    0.00    0.10
  11   2  -2    0.62    0.10
 -11  -2   2    0.65    0.14
  10   2  -2    1.48    0.14
 -10  -2   2    1.43    0.17
   9   2  -2    0.65    0.09
  -9  -2   2    0.84    0.12
   8   2  -2    3.23    0.17
  -8  -2   2    3.16    0.19
   7   2  -2    0.47    0.07
  -7  -2   2    0.58    0.09
  -7  -2   2    0.42    0.07
   6   2  -2    4.05    0.16
  -6  -2   2    3.86    0.17
  -6  -2   2    3.85    0.15
   5   2  -2    0.12    0.05
  -5  -2   2    0.14    0.02
  -5  -2   2    0.18    0.05
  -5  -2   2    0.17    0.04
   4   2  -2    5.65    0.19
  -4  -2   2    5.82    0.17
  -4  -2   2    5.54    0.19
  -4  -2   2    5.86    0.16
  -4  -2   2    5.70    0.16
   3   2  -2   16.33    0.41
   3   2  -2   16.34    0.39
  -3  -2   2   16.76    0.40
  -3  -2   2   15.98    0.40
  -3  -2   2   16.07    0.37
   2   2  -2  679.00   14.59
   2   2  -2  690.63   14.64
  -2  -2   2  688.63   14.69
  -2  -2   2  651.16   14.59
   1   2  -2   27.67    0.60
   1   2  -2   27.55    0.65
  -1  -2   2   28.27    0.61
  -1  -2   2   27.74    0.64
   0   2  -2   24.72    0.54
   0   2  -2   25.31    0.58
   0  -2   2   24.66    0.58
  -1   2  -2   12.66    0.31
  -1   2  -2   12.66    0.29
   1  -2   2   12.40    0.29
   1  -2   2   12.63    0.31
  -2   2  -2    5.52    0.15
  -2   2  -2    5.37    0.15
  -2   2  -2    5.33    0.14
   2  -2   2    5.31    0.15
   2  -2   2    5.37    0.15
  -3   2  -2    1.29    0.07
  -3   2  -2    1.26    0.07
   3  -2   2    1.25    0.07
   3  -2   2    1.29    0.06
   3  -2   2    1.31    0.06
  -4   2  -2   73.26    1.47
  -4   2  -2   72.00    1.63
   4  -2   2   72.15    1.58
   4  -2   2   72.55    1.47
  -5   2  -2    3.82    0.15
  -5   2  -2    3.86    0.17
   5  -2   2    3.80    0.12
   5  -2   2    3.78    0.15
   5  -2   2    3.73    0.15
  -6   2  -2    6.14    0.23
  -6   2  -2    6.05    0.21
   6  -2   2    5.89    0.17
   6  -2   2    6.20    0.21
  -7   2  -2    0.00    0.05
  -7   2  -2   -0.11    0.05
   7  -2   2   -0.01    0.04
   7  -2   2    0.02    0.02
  -8   2  -2    0.22    0.07
  -8   2  -2    0.19    0.09
   8  -2   2    0.21    0.06
   8  -2   2    0.28    0.04
  -9   2  -2   -0.11    0.07
   9  -2   2   -0.06    0.05
 -10   2  -2    0.61    0.13
  10  -2   2    0.67    0.11
 -11   2  -2    1.32    0.18
 -12   2  -2   -0.07    0.10
 -13   2  -2    0.11    0.12
 -13  -1   2    0.02    0.12
 -12  -1   2    0.58    0.14
  11   1  -2    0.05    0.06
 -11  -1   2    0.10    0.10
  10   1  -2    0.48    0.08
 -10  -1   2    0.40    0.12
   9   1  -2    4.68    0.19
  -9  -1   2    5.27    0.25
   8   1  -2    0.53    0.07
  -8  -1   2    0.43    0.10
   7   1  -2    0.76    0.08
   7   1  -2    0.92    0.08
  -7  -1   2    0.80    0.10
   6   1  -2    7.30    0.21
   6   1  -2    7.17    0.21
  -6  -1   2    7.18    0.25
   5   1  -2   10.64    0.28
   5   1  -2   10.82    0.28
   5   1  -2   10.83    0.27
  -5  -1   2   10.47    0.31
   4   1  -2    7.42    0.20
   4   1  -2    7.70    0.20
  -4  -1   2    7.74    0.23
  -4  -1   2    7.48    0.20
   3   1  -2  124.67    2.67
   3   1  -2  122.57    2.49
   3   1  -2  123.31    2.66
  -3  -1   2  124.06    2.67
  -3  -1   2  120.42    2.65
  -3  -1   2  122.62    2.50
   2   1  -2  208.54    4.56
   2   1  -2  210.49    4.50
  -2  -1   2  211.45    4.50
  -2  -1   2  213.52    4.30
  -2  -1   2  203.62    4.50
   1   1  -2    6.10    0.16
  -1  -1   2    5.37    0.15
   0   1  -2    0.18    0.02
   0  -1   2    0.11    0.02
  -1   1  -2    2.67    0.07
  -1   1  -2    2.05    0.07
  -1   1  -2    2.57    0.08
   1  -1   2    2.28    0.08
  -2   1  -2    0.20    0.03
  -2   1  -2    0.20    0.02
  -2   1  -2    0.16    0.03
   2  -1   2    0.16    0.03
   2  -1   2    0.17    0.03
   2  -1   2    0.20    0.03
   2  -1   2    0.20    0.03
  -3   1  -2   10.64    0.29
  -3   1  -2   10.94    0.26
   3  -1   2   10.89    0.26
   3  -1   2   10.97    0.26
   3  -1   2   10.79    0.27
  -4   1  -2   16.13    0.41
  -4   1  -2   14.94    0.37
   4  -1   2   15.39    0.38
   4  -1   2   15.78    0.37
   4  -1   2   15.75    0.37
  -5   1  -2    2.47    0.13
  -5   1  -2    2.40    0.11
   5  -1   2    2.41    0.09
   5  -1   2    2.39    0.11
   5  -1   2    2.64    0.12
  -6   1  -2    5.52    0.20
  -6   1  -2    5.72    0.23
   6  -1   2    5.70    0.20
   6  -1   2    5.68    0.16
  -7   1  -2    1.59    0.13
   7  -1   2    1.67    0.12
   7  -1   2    1.45    0.08
  -8   1  -2    0.16    0.08
   8  -1   2    0.23    0.04
   8  -1   2    0.13    0.06
  -9   1  -2    0.68    0.13
   9  -1   2    0.53    0.09
 -10   1  -2   -0.01    0.09
 -11   1  -2    0.07    0.12
 -12   1  -2    0.89    0.17
 -13   1  -2    0.18    0.13
 -13   0   2    0.26    0.14
 -12   0   2    0.00    0.11
  11   0  -2    0.12    0.05
 -11   0   2    0.25    0.11
  10   0  -2   -0.01    0.04
  10   0  -2   -0.04    0.06
 -10   0   2    0.01    0.09
   9   0  -2    1.28    0.12
   9   0  -2    1.16    0.09
  -9   0   2    1.36    0.15
   8   0  -2   10.23    0.27
   8   0  -2   10.42    0.31
  -8   0   2   10.76    0.37
   7   0  -2    2.23    0.12
   7   0  -2    2.39    0.09
  -7   0   2    2.51    0.16
   6   0  -2   12.40    0.32
   6   0  -2   12.13    0.29
  -6   0   2   12.15    0.36
   5   0  -2    2.60    0.10
   5   0  -2    2.71    0.12
   5   0  -2    2.59    0.07
  -5   0   2    2.46    0.13
   4   0  -2   27.68    0.62
   4   0  -2   29.25    0.62
   4   0  -2   28.82    0.63
  -4   0   2   29.22    0.69
   3   0  -2   26.58    0.57
   3   0  -2   26.88    0.58
   3   0  -2   27.25    0.60
   3   0  -2   27.30    0.63
  -3   0   2   27.63    0.63
   2   0  -2  169.38    3.64
   2   0  -2  167.66    3.61
   2   0  -2  165.39    3.28
  -2   0   2  168.50    3.63
   1   0  -2   18.38    0.38
  -1   0   2   14.58    0.37
   0   0  -2   14.99    0.29
  -1   0  -2    3.49    0.10
  -1   0  -2    3.54    0.09
  -1   0  -2    3.34    0.09
   1   0   2    3.41    0.09
   1   0   2    3.31    0.09
   1   0   2    3.37    0.10
  -2   0  -2   20.68    0.45
  -2   0  -2   21.16    0.44
  -2   0  -2   20.42    0.48
  -2   0  -2   20.56    0.47
  -2   0  -2   20.61    0.47
   2   0   2   20.25    0.45
   2   0   2   20.61    0.43
   2   0   2   20.22    0.47
  -3   0  -2    0.57    0.05
  -3   0  -2    0.59    0.04
  -3   0  -2    0.53    0.04
  -3   0  -2    0.49    0.05
  -3   0  -2    0.62    0.05
   3   0   2    0.63    0.04
   3   0   2    0.58    0.05
   3   0   2    0.59    0.05
  -4   0  -2    1.37    0.08
  -4   0  -2    1.35    0.09
   4   0   2    1.30    0.07
   4   0   2    1.36    0.06
   4   0   2    1.27    0.08
  -5   0  -2    3.75    0.17
  -5   0  -2    3.76    0.15
   5   0   2    4.15    0.14
   5   0   2    3.94    0.15
   5   0   2    3.83    0.13
   5   0   2    3.98    0.15
  -6   0  -2    8.45    0.29
   6   0   2    8.49    0.25
   6   0   2    8.32    0.24
  -7   0  -2    2.18    0.15
   7   0   2    1.89    0.12
   7   0   2    2.10    0.10
  -8   0  -2    1.95    0.16
   8   0   2    2.07    0.13
   8   0   2    2.06    0.11
  -9   0  -2    2.88    0.21
 -10   0  -2    0.18    0.10
 -11   0  -2   -0.02    0.11
 -12   0  -2    0.68    0.16
 -13   1   2    0.02    0.12
 -12   1   2   -0.07    0.11
  11  -1  -2    0.54    0.10
 -11   1   2    0.62    0.14
  10  -1  -2    1.20    0.07
  10  -1  -2    1.44    0.13
 -10   1   2    1.20    0.15
   9  -1  -2    0.63    0.09
   9  -1  -2    0.55    0.05
  -9   1   2    0.65    0.12
   8  -1  -2   -0.06    0.05
  -8   1   2    0.04    0.07
   7  -1  -2    0.42    0.06
  -7   1   2    0.49    0.09
   6  -1  -2    0.78    0.08
   6  -1  -2    0.70    0.07
  -6   1   2    0.82    0.09
   5  -1  -2   14.24    0.35
  -5   1   2   14.87    0.36
  -5   1   2   14.52    0.40
   4  -1  -2    0.27    0.04
  -4   1   2    0.23    0.05
  -4   1   2    0.24    0.04
   3  -1  -2   13.14    0.30
   3  -1  -2   12.85    0.29
   3  -1  -2   12.91    0.33
  -3   1   2   12.58    0.29
   2  -1  -2   34.38    0.76
   2  -1  -2   33.66    0.68
  -2   1   2   34.54    0.69
   1  -1  -2   66.98    1.47
  -1   1   2   67.39    1.47
   0  -1  -2  101.00    2.20
   0   1   2  101.14    2.20
  -1  -1  -2   24.17    0.56
  -1  -1  -2   24.86    0.57
   1   1   2   24.34    0.57
  -2  -1  -2    0.00    0.02
  -2  -1  -2    0.00    0.02
  -2  -1  -2    0.00    0.02
   2   1   2    0.00    0.02
  -3  -1  -2   19.69    0.47
  -3  -1  -2   19.68    0.48
  -3  -1  -2   19.79    0.48
  -3  -1  -2   20.53    0.46
   3   1   2   19.82    0.48
   3   1   2   19.94    0.49
   3   1   2   20.01    0.44
  -4  -1  -2    1.06    0.06
  -4  -1  -2    1.00    0.08
  -4  -1  -2    1.17    0.08
  -4  -1  -2    1.06    0.06
   4   1   2    1.13    0.08
   4   1   2    1.16    0.07
   4   1   2    1.05    0.08
  -5  -1  -2    0.18    0.02
  -5  -1  -2    0.19    0.05
  -5  -1  -2    0.16    0.05
   5   1   2    0.18    0.05
   5   1   2    0.13    0.04
   5   1   2    0.16    0.04
  -6  -1  -2    0.92    0.10
  -6  -1  -2    1.14    0.10
   6   1   2    1.00    0.08
   6   1   2    1.08    0.09
  -7  -1  -2    0.31    0.07
  -7  -1  -2    0.10    0.07
   7   1   2    0.19    0.06
   7   1   2    0.16    0.05
  -8  -1  -2    0.00    0.07
   8   1   2    0.01    0.04
  -9  -1  -2    1.43    0.16
 -10  -1  -2   -0.12    0.08
 -11  -1  -2    1.04    0.17
 -12  -1  -2    0.05    0.13
 -12   2   2    0.08    0.11
  11  -2  -2    1.68    0.15
 -11   2   2    1.53    0.18
  10  -2  -2    0.23    0.07
 -10   2   2    0.23    0.10
   9  -2  -2    0.18    0.07
  -9   2   2    0.21    0.09
   8  -2  -2    5.46    0.21
  -8   2   2    5.15    0.24
  -7   2   2   10.95    0.31
  -7   2   2   10.68    0.35
   6  -2  -2    6.91    0.22
  -6   2   2    6.72    0.24
  -6   2   2    6.61    0.21
   5  -2  -2    0.09    0.04
  -5   2   2    0.10    0.04
   4  -2  -2    1.15    0.06
  -4   2   2    1.06    0.07
   3  -2  -2   11.75    0.27
  -3   2   2   11.80    0.27
   2  -2  -2    0.74    0.05
  -2   2   2    0.82    0.04
   1  -2  -2   89.14    1.95
   0  -2  -2    6.46    0.19
   0  -2  -2    6.30    0.19
   0   2   2    6.33    0.19
  -1  -2  -2    1.12    0.07
  -1  -2  -2    0.92    0.07
   1   2   2    1.00    0.06
  -2  -2  -2   13.49    0.35
  -2  -2  -2   13.89    0.37
   2   2   2   13.25    0.35
   2   2   2   13.85    0.37
  -3  -2  -2    6.40    0.21
  -3  -2  -2    6.14    0.19
   3   2   2    6.35    0.22
   3   2   2    6.02    0.20
  -4  -2  -2    6.30    0.20
  -4  -2  -2    6.04    0.19
  -4  -2  -2    6.02    0.19
  -4  -2  -2    5.77    0.20
   4   2   2    5.97    0.22
   4   2   2    5.99    0.20
  -5  -2  -2   12.27    0.36
  -5  -2  -2   12.09    0.33
  -5  -2  -2   12.35    0.32
  -5  -2  -2   12.36    0.33
   5   2   2   12.02    0.35
   5   2   2   12.33    0.37
  -6  -2  -2    1.10    0.09
  -6  -2  -2    0.93    0.06
  -6  -2  -2    0.96    0.10
   6   2   2    0.88    0.10
   6   2   2    1.19    0.09
  -7  -2  -2    0.44    0.09
  -7  -2  -2    0.39    0.08
   7   2   2    0.32    0.07
   7   2   2    0.36    0.07
  -8  -2  -2    1.19    0.14
  -8  -2  -2    1.63    0.14
   8   2   2    1.52    0.13
  -9  -2  -2    0.34    0.11
 -10  -2  -2    0.08    0.09
 -11  -2  -2    0.36    0.13
 -12  -2  -2    1.48    0.21
  10  -3  -2    0.15    0.07
   9  -3  -2    3.83    0.19
  -9   3   2    3.48    0.19
  -8   3   2    0.68    0.09
  -7   3   2   18.89    0.47
  -6   3   2    1.67    0.10
   5  -3  -2    0.20    0.04
  -5   3   2    0.32    0.05
  -4   3   2    1.23    0.07
  -3   3   2    0.69    0.05
   2  -3  -2    3.94    0.14
   1  -3  -2   60.57    1.37
   1  -3  -2   60.59    1.37
   0  -3  -2   10.15    0.29
   0  -3  -2   10.04    0.30
  -1  -3  -2   19.10    0.50
  -1  -3  -2   19.13    0.49
   1   3   2   19.00    0.49
   1   3   2   19.18    0.50
  -2  -3  -2    0.00    0.03
   2   3   2   -0.02    0.04
   2   3   2    0.00    0.03
  -3  -3  -2   10.00    0.30
   3   3   2   10.94    0.34
   3   3   2   10.45    0.31
  -4  -3  -2    9.12    0.27
  -4  -3  -2    8.94    0.27
   4   3   2    8.44    0.30
   4   3   2    8.69    0.28
  -5  -3  -2    2.13    0.11
  -5  -3  -2    2.12    0.13
  -5  -3  -2    2.23    0.12
   5   3   2    1.92    0.14
   5   3   2    2.22    0.13
  -6  -3  -2    4.69    0.19
  -6  -3  -2    4.50    0.16
  -6  -3  -2    4.41    0.20
   6   3   2    4.75    0.22
  -7  -3  -2   -0.03    0.06
  -7  -3  -2   -0.04    0.05
  -7  -3  -2   -0.02    0.02
   7   3   2    0.08    0.07
  -8  -3  -2    0.03    0.08
   8   3   2    0.01    0.06
  -9  -3  -2    0.10    0.09
 -10  -3  -2   -0.02    0.10
 -11  -3  -2    0.26    0.13
 -10   4   2    0.46    0.10
  -9   4   2    2.52    0.16
   8  -4  -2    4.99    0.17
  -8   4   2    5.32    0.22
  -7   4   2    0.66    0.08
  -6   4   2    0.63    0.08
   5  -4  -2    1.73    0.10
  -5   4   2    1.98    0.10
   4  -4  -2    0.78    0.07
  -4   4   2    0.70    0.06
   3  -4  -2    6.12    0.21
  -3   4   2    6.09    0.17
   2  -4  -2   25.72    0.65
   1  -4  -2   57.26    1.33
   1  -4  -2   56.94    1.31
   0  -4  -2   48.14    1.14
   0   4   2   49.13    1.15
  -1  -4  -2    0.97    0.09
   1   4   2    0.79    0.09
  -2  -4  -2    6.68    0.24
   2   4   2    6.42    0.26
  -3  -4  -2    5.88    0.22
   3   4   2    5.84    0.24
  -4  -4  -2    0.06    0.05
  -4  -4  -2    0.05    0.04
   4   4   2   -0.03    0.06
  -5  -4  -2    1.65    0.11
  -5  -4  -2    1.66    0.11
  -5  -4  -2    1.69    0.12
   5   4   2    1.77    0.15
  -6  -4  -2    0.00    0.05
  -6  -4  -2   -0.03    0.04
  -6  -4  -2    0.10    0.07
   6   4   2    0.12    0.07
  -7  -4  -2    0.02    0.07
   7   4   2    0.16    0.08
  -8  -4  -2    0.09    0.09
   8   4   2   -0.08    0.07
  -9  -4  -2   -0.03    0.09
 -10  -4  -2    0.07    0.11
 -11  -4  -2   -0.01    0.11
 -11   5   2    0.51    0.11
 -10   5   2    0.25    0.09
  -9   5   2   10.50    0.35
   8  -5  -2    1.16    0.10
  -8   5   2    1.21    0.12
   7  -5  -2   38.72    0.93
  -7   5   2   39.73    0.88
   6  -5  -2    0.36    0.06
  -6   5   2    0.35    0.06
   5  -5  -2   12.91    0.38
  -5   5   2   13.04    0.34
   4  -5  -2    0.40    0.07
  -4   5   2    0.42    0.05
   3  -5  -2   10.54    0.33
   2  -5  -2    3.51    0.16
   1  -5  -2    1.84    0.12
   0  -5  -2    7.50    0.27
   0   5   2    7.81    0.28
  -1  -5  -2   20.50    0.56
   1   5   2   20.68    0.58
  -2  -5  -2   14.46    0.43
   2   5   2   14.80    0.46
  -3  -5  -2    0.32    0.07
   3   5   2    0.20    0.08
  -4  -5  -2    0.49    0.07
  -4  -5  -2    0.63    0.09
   4   5   2    0.54    0.11
  -5  -5  -2   -0.01    0.05
  -5  -5  -2    0.09    0.06
   5   5   2   -0.07    0.07
  -6  -5  -2    0.09    0.07
  -6  -5  -2    0.14    0.06
  -6  -5  -2    0.15    0.06
   6   5   2   -0.06    0.07
  -7  -5  -2    0.01    0.07
   7   5   2    0.05    0.08
  -8  -5  -2    0.00    0.09
   8   5   2    0.20    0.10
  -9  -5  -2    0.77    0.14
 -10  -5  -2    0.10    0.11
 -12   6   2    0.02    0.09
  11  -6  -2    0.82    0.09
 -11   6   2    0.77    0.13
 -10   6   2    0.10    0.08
  -9   6   2    1.89    0.16
  -8   6   2    0.38    0.09
   7  -6  -2    2.62    0.17
  -7   6   2    3.44    0.18
   6  -6  -2    1.73    0.14
  -6   6   2    1.53    0.13
   5  -6  -2    0.22    0.07
  -5   6   2    0.30    0.06
  -4   6   2    1.72    0.10
   2  -6  -2    0.18    0.07
   1  -6  -2    9.41    0.33
   0  -6  -2   -0.07    0.05
   0   6   2   -0.04    0.06
  -1  -6  -2    0.16    0.07
   1   6   2    0.27    0.09
  -2  -6  -2    0.52    0.09
   2   6   2    0.64    0.11
  -3  -6  -2    8.73    0.32
   3   6   2    8.17    0.34
  -4  -6  -2    1.37    0.11
  -4  -6  -2    1.11    0.12
   4   6   2    1.18    0.15
  -5  -6  -2    0.12    0.06
  -5  -6  -2    0.14    0.07
   5   6   2    0.06    0.09
  -6  -6  -2    0.02    0.06
  -6  -6  -2    0.08    0.07
   6   6   2   -0.01    0.09
  -7  -6  -2    0.04    0.09
   7   6   2    0.03    0.09
  -8  -6  -2    0.07    0.10
   8   6   2    0.03    0.10
  -9  -6  -2    0.33    0.12
 -10  -6  -2   -0.03    0.11
 -12   7   2    0.22    0.11
  11  -7  -2    0.42    0.08
 -11   7   2    0.49    0.11
 -10   7   2    0.36    0.10
  -9   7   2    0.04    0.07
  -8   7   2   -0.02    0.06
  -7   7   2   -0.09    0.06
  -6   7   2    2.32    0.16
  -5   7   2   24.80    0.59
   3  -7  -2    0.28    0.08
   2  -7  -2   -0.05    0.06
   1  -7  -2    0.58    0.10
   0  -7  -2    0.12    0.07
  -1  -7  -2    8.66    0.34
   1   7   2    9.52    0.37
  -2  -7  -2    2.94    0.20
   2   7   2    3.39    0.22
  -3  -7  -2   -0.07    0.07
   3   7   2    0.07    0.09
  -4  -7  -2    0.38    0.07
  -4  -7  -2    0.32    0.09
   4   7   2    0.13    0.10
  -5  -7  -2   -0.05    0.06
  -5  -7  -2   -0.01    0.06
   5   7   2   -0.09    0.09
  -6  -7  -2    0.03    0.07
  -6  -7  -2    0.13    0.07
   6   7   2    0.08    0.10
  -7  -7  -2   -0.01    0.08
   7   7   2   -0.21    0.09
  -8  -7  -2    0.03    0.09
  -9  -7  -2    0.13    0.11
 -12   8   2    0.03    0.09
  11  -8  -2    0.31    0.09
 -11   8   2    0.46    0.12
 -10   8   2    0.12    0.08
  -9   8   2    0.73    0.12
  -8   8   2    0.08    0.07
  -7   8   2    0.45    0.09
  -6   8   2    1.14    0.12
  -5   8   2   12.72    0.37
   4  -8  -2    3.39    0.20
   3  -8  -2    0.86    0.12
   2  -8  -2    0.11    0.08
   1  -8  -2   -0.03    0.07
   0  -8  -2   -0.19    0.07
  -1  -8  -2    0.10    0.08
   1   8   2    0.07    0.09
  -2  -8  -2    1.79    0.18
   2   8   2    2.12    0.21
  -3  -8  -2    0.01    0.09
   3   8   2   -0.07    0.10
  -4  -8  -2    0.06    0.08
  -4  -8  -2    0.04    0.06
   4   8   2    0.15    0.13
  -5  -8  -2    0.01    0.07
  -5  -8  -2   -0.04    0.08
   5   8   2   -0.05    0.10
  -6  -8  -2    0.05    0.08
   6   8   2   -0.28    0.09
  -7  -8  -2   -0.06    0.08
  -8  -8  -2    0.02    0.10
  11  -9  -2   -0.03    0.08
 -11   9   2    0.05    0.09
  10  -9  -2    0.51    0.11
 -10   9   2    0.41    0.12
   9  -9  -2   -0.07    0.07
  -9   9   2    0.03    0.07
  -8   9   2    0.00    0.07
  -7   9   2    0.11    0.07
  -6   9   2    0.07    0.06
   5  -9  -2    0.09    0.08
  -5   9   2    0.05    0.06
   4  -9  -2    4.92    0.26
   3  -9  -2    4.74    0.27
   2  -9  -2   -0.01    0.08
   1  -9  -2    0.32    0.11
   0  -9  -2    0.02    0.09
  -1  -9  -2   -0.12    0.07
  -2  -9  -2   -0.16    0.08
  -3  -9  -2    1.57    0.18
  -4  -9  -2    0.08    0.07
  -4  -9  -2   -0.12    0.08
  -5  -9  -2    0.01    0.07
  -5  -9  -2   -0.02    0.08
  -6  -9  -2    0.14    0.08
  10 -10  -2    0.17    0.10
 -10  10   2    0.06    0.09
   9 -10  -2    0.07    0.09
  -9  10   2    0.07    0.08
   8 -10  -2    0.04    0.09
  -8  10   2    0.15    0.08
   7 -10  -2    0.06    0.09
  -7  10   2   -0.02    0.06
   6 -10  -2    0.35    0.12
  -6  10   2    0.44    0.09
   5 -10  -2    0.35    0.12
  -5  10   2    0.24    0.07
   4 -10  -2    0.29    0.11
   3 -10  -2    1.47    0.18
   2 -10  -2    0.31    0.11
   1 -10  -2    0.12    0.10
   0 -10  -2    0.04    0.09
  -1 -10  -2   -0.01    0.08
  -2 -10  -2    0.04    0.09
  -3 -10  -2    0.05    0.10
  -4 -10  -2   -0.07    0.09
   9 -11  -2    0.11    0.10
  -9  11   2    0.15    0.09
   8 -11  -2    0.00    0.10
  -8  11   2   -0.05    0.08
   7 -11  -2    0.06    0.10
  -7  11   2   -0.01    0.08
   6 -11  -2    0.16    0.10
  -6  11   2    0.09    0.08
   5 -11  -2    0.37    0.12
  -5  11   2    0.39    0.09
   4 -11  -2    1.44    0.19
   3 -11  -2    0.35    0.12
   2 -11  -2    0.00    0.11
   1 -11  -2   -0.06    0.10
   0 -11  -2   -0.05    0.10
  -1 -11  -2   -0.05    0.11
  -2 -11  -2    0.14    0.11
  -3 -11  -2    0.21    0.12
  -4 -11  -2    0.01    0.11
   7 -12  -2    0.06    0.12
  -7  12   2    0.03    0.09
   6 -12  -2    0.00    0.11
  -6  12   2   -0.03    0.08
   5 -12  -2   -0.05    0.10
  -5  12   2    0.00    0.07
   4 -12  -2    0.94    0.16
   3 -12  -2    0.29    0.13
   2 -12  -2    0.04    0.12
   1 -12  -2   -0.27    0.10
   0 -12  -2    0.16    0.12
  -1 -12  -2    0.10    0.12
  -2 -12  -2    0.00    0.12
   3 -13  -2   -0.04    0.14
   2  13  -3    0.06    0.16
  -2 -13   3    0.09    0.13
   1  13  -3    0.02    0.15
  -1 -13   3   -0.13    0.11
   0  13  -3    0.25    0.14
   0 -13   3   -0.09    0.11
  -1  13  -3    0.26    0.14
  -2  13  -3    0.25    0.14
  -6  13  -3    0.04    0.09
   4  12  -3   -0.04    0.14
  -4 -12   3   -0.01    0.11
   3  12  -3    0.12    0.14
  -3 -12   3    0.03    0.11
   2  12  -3    0.01    0.12
  -2 -12   3    0.09    0.13
   1  12  -3    0.82    0.18
  -1 -12   3    0.79    0.17
   0  12  -3   -0.12    0.11
  -1  12  -3    0.19    0.14
  -2  12  -3    0.13    0.11
  -3  12  -3    0.02    0.10
  -6  12  -3   -0.06    0.07
  -7  12  -3    0.03    0.08
  -8  12  -3    0.45    0.12
   6  11  -3    0.17    0.14
   5  11  -3    0.19    0.15
  -5 -11   3    0.34    0.12
   4  11  -3    0.05    0.12
  -4 -11   3    0.01    0.10
   3  11  -3    0.22    0.14
  -3 -11   3    0.03    0.11
   2  11  -3    0.00    0.10
  -2 -11   3   -0.07    0.09
   1  11  -3   -0.03    0.11
   0  11  -3    0.28    0.13
  -1  11  -3    4.44    0.29
  -2  11  -3   -0.06    0.09
  -3  11  -3    0.62    0.13
  -4  11  -3    0.82    0.13
  -6  11  -3    0.13    0.08
  -7  11  -3    0.23    0.09
  -8  11  -3    0.01    0.09
  -9  11  -3    0.19    0.10
   7  10  -3    0.11    0.15
   6  10  -3    0.20    0.14
   5  10  -3    0.44    0.15
  -5 -10   3    0.28    0.11
   4  10  -3    0.26    0.14
  -4 -10   3    0.09    0.10
   3  10  -3    0.06    0.12
  -3 -10   3    0.08    0.09
   2  10  -3   -0.01    0.10
   1  10  -3   -0.03    0.11
   0  10  -3    0.51    0.14
  -1  10  -3    0.15    0.10
  -2  10  -3   -0.01    0.09
  -3  10  -3    0.33    0.10
  -4  10  -3    0.15    0.09
  -6  10  -3   -0.02    0.06
  -7  10  -3    0.02    0.07
  -8  10  -3    0.00    0.08
  -9  10  -3   -0.08    0.07
 -10  10  -3    0.05    0.09
   8   9  -3    0.10    0.13
   7   9  -3    0.17    0.13
   6   9  -3    0.74    0.16
  -6  -9   3    0.90    0.14
   5   9  -3    0.78    0.16
  -5  -9   3    0.71    0.13
   4   9  -3    0.81    0.16
  -4  -9   3    0.86    0.14
   3   9  -3    0.75    0.15
  -3  -9   3    0.87    0.14
  -3  -9   3    0.92    0.08
   2   9  -3    0.63    0.14
  -2  -9   3    0.61    0.05
   1   9  -3    1.85    0.19
  -1  -9   3    1.91    0.07
   0   9  -3    4.88    0.27
  -1   9  -3   14.76    0.50
  -2   9  -3   -0.01    0.07
  -3   9  -3   -0.14    0.07
  -4   9  -3    0.05    0.07
  -5   9  -3    5.56    0.23
  -6   9  -3    0.10    0.07
  -7   9  -3    1.42    0.14
  -8   9  -3    0.06    0.07
  -9   9  -3    1.30    0.15
 -10   9  -3    0.00    0.08
 -11   9  -3    0.01    0.08
   9   8  -3   -0.03    0.10
   8   8  -3    0.30    0.12
   7   8  -3    0.04    0.11
  -7  -8   3    0.01    0.07
   6   8  -3    0.19    0.12
  -6  -8   3    0.46    0.08
  -6  -8   3    0.39    0.09
   5   8  -3    6.31    0.34
  -5  -8   3    6.80    0.30
  -5  -8   3    6.27    0.23
   4   8  -3    1.71    0.20
  -4  -8   3    1.66    0.16
  -4  -8   3    1.92    0.11
   3   8  -3    1.81    0.19
  -3  -8   3    1.92    0.09
   2   8  -3    0.29    0.11
  -2  -8   3    0.44    0.04
   1   8  -3    0.28    0.10
  -1  -8   3    0.35    0.03
   0   8  -3    0.31    0.10
   0  -8   3    0.50    0.04
  -1   8  -3    2.49    0.19
   1  -8   3    2.12    0.09
  -2   8  -3   10.96    0.38
  -3   8  -3    6.70    0.28
  -4   8  -3    0.06    0.06
  -5   8  -3    4.30    0.20
  -6   8  -3    0.29    0.08
  -7   8  -3    2.59    0.17
  -8   8  -3    0.25    0.09
  -9   8  -3    0.04    0.07
 -10   8  -3    0.00    0.08
 -11   8  -3    0.09    0.09
  10   7  -3    0.08    0.10
 -10  -7   3    0.09    0.10
   9   7  -3   -0.05    0.10
  -9  -7   3    0.06    0.09
   8   7  -3    0.44    0.13
  -8  -7   3    0.40    0.10
   7   7  -3    0.10    0.10
  -7  -7   3    0.12    0.07
   6   7  -3    3.80    0.26
  -6  -7   3    4.29    0.20
  -6  -7   3    4.82    0.23
   5   7  -3    0.59    0.13
  -5  -7   3    0.64    0.10
  -5  -7   3    0.51    0.08
   4   7  -3    9.89    0.40
  -4  -7   3   10.20    0.36
  -4  -7   3   10.21    0.29
   3   7  -3   -0.01    0.09
  -3  -7   3    0.07    0.03
   2   7  -3    2.17    0.19
  -2  -7   3    2.13    0.08
   1   7  -3    0.20    0.09
  -1  -7   3    0.32    0.03
   0   7  -3    3.96    0.22
   0  -7   3    4.04    0.11
  -1   7  -3    2.83    0.19
   1  -7   3    2.93    0.10
  -2   7  -3   12.42    0.40
   2  -7   3   12.02    0.32
  -3   7  -3   11.23    0.36
  -4   7  -3    1.20    0.11
  -5   7  -3    2.60    0.14
  -6   7  -3    0.93    0.11
   6  -7   3    0.73    0.11
  -7   7  -3    0.86    0.11
  -8   7  -3    0.05    0.07
  -9   7  -3    0.72    0.12
  -9   7  -3    0.92    0.13
 -10   7  -3   -0.06    0.08
 -10   7  -3   -0.12    0.06
 -11   7  -3    0.05    0.10
 -12   7  -3    0.11    0.10
  11   6  -3    0.05    0.10
 -11  -6   3   -0.03    0.09
  10   6  -3    0.01    0.10
 -10  -6   3    0.12    0.09
   9   6  -3    0.01    0.10
  -9  -6   3    0.06    0.09
   8   6  -3    0.11    0.10
  -8  -6   3    0.40    0.09
   7   6  -3    0.09    0.09
  -7  -6   3    0.02    0.06
  -7  -6   3    0.02    0.07
  -7  -6   3    0.03    0.05
   6   6  -3    6.80    0.32
  -6  -6   3    6.57    0.24
  -6  -6   3    5.80    0.22
  -6  -6   3    6.07    0.24
   5   6  -3    0.53    0.11
  -5  -6   3    0.71    0.09
  -5  -6   3    0.61    0.08
   4   6  -3    0.03    0.07
  -4  -6   3   -0.05    0.04
  -4  -6   3    0.03    0.06
   3   6  -3    5.40    0.26
  -3  -6   3    5.75    0.17
   2   6  -3   -0.06    0.06
  -2  -6   3   -0.01    0.02
   1   6  -3   16.13    0.49
  -1  -6   3   15.82    0.36
   0   6  -3    0.87    0.11
   0  -6   3    0.82    0.04
  -1   6  -3    4.40    0.21
   1  -6   3    4.31    0.13
  -2   6  -3    3.86    0.18
   2  -6   3    3.71    0.13
  -3   6  -3   12.87    0.37
   3  -6   3   12.42    0.39
  -4   6  -3   13.35    0.35
  -4   6  -3   12.87    0.36
   4  -6   3   12.90    0.40
  -5   6  -3    9.32    0.29
  -5   6  -3    9.57    0.30
   5  -6   3    9.19    0.31
  -6   6  -3    0.73    0.09
  -6   6  -3    0.53    0.09
   6  -6   3    0.76    0.09
  -7   6  -3    0.33    0.08
  -7   6  -3    0.57    0.09
   7  -6   3    0.46    0.08
  -8   6  -3    0.33    0.09
  -8   6  -3    0.43    0.09
  -9   6  -3    1.31    0.16
  -9   6  -3    1.17    0.14
 -10   6  -3    0.12    0.09
 -10   6  -3    0.19    0.09
 -11   6  -3    0.05    0.08
 -11   6  -3    0.00    0.09
 -12   6  -3    0.00    0.08
 -12   6  -3    0.00    0.09
  11   5  -3    0.16    0.10
 -11  -5   3   -0.06    0.09
  10   5  -3    0.63    0.13
 -10  -5   3    0.62    0.13
   9   5  -3    0.02    0.08
  -9  -5   3    0.03    0.08
   8   5  -3    2.88    0.20
  -8  -5   3    3.10    0.19
  -8  -5   3    2.28    0.15
   7   5  -3    0.01    0.07
  -7  -5   3    0.05    0.04
  -7  -5   3    0.04    0.06
  -7  -5   3   -0.16    0.04
   6   5  -3    0.93    0.13
  -6  -5   3    0.94    0.10
  -6  -5   3    1.07    0.09
  -6  -5   3    1.06    0.10
   5   5  -3    1.47    0.15
  -5  -5   3    1.45    0.11
  -5  -5   3    1.48    0.11
   4   5  -3   41.65    1.04
  -4  -5   3   40.94    0.95
   3   5  -3    6.97    0.27
  -3  -5   3    6.95    0.20
   2   5  -3    5.13    0.23
  -2  -5   3    5.63    0.15
   1   5  -3   17.57    0.50
  -1  -5   3   17.38    0.38
   0   5  -3   13.37    0.40
  -1   5  -3    6.80    0.25
   1  -5   3    6.67    0.24
   1  -5   3    6.93    0.17
  -2   5  -3   38.43    0.91
   2  -5   3   37.88    0.92
   2  -5   3   37.14    0.85
  -3   5  -3    0.96    0.08
  -3   5  -3    1.00    0.07
   3  -5   3    1.05    0.09
  -4   5  -3    7.77    0.23
  -4   5  -3    7.55    0.24
  -4   5  -3    7.35    0.23
   4  -5   3    7.43    0.25
  -5   5  -3    0.64    0.08
  -5   5  -3    0.78    0.08
   5  -5   3    0.79    0.08
  -6   5  -3    2.82    0.15
  -6   5  -3    3.31    0.16
   6  -5   3    3.10    0.15
  -7   5  -3    2.33    0.15
  -7   5  -3    2.49    0.17
   7  -5   3    2.48    0.13
  -8   5  -3    0.05    0.07
  -8   5  -3    0.13    0.07
  -9   5  -3    2.34    0.19
  -9   5  -3    2.07    0.17
   9  -5   3    2.36    0.18
 -10   5  -3    0.74    0.12
 -10   5  -3    1.13    0.16
 -11   5  -3    0.08    0.10
 -11   5  -3    0.08    0.08
 -12   5  -3   -0.03    0.09
  12   4  -3    0.11    0.09
 -12  -4   3    0.54    0.14
  11   4  -3    0.11    0.09
 -11  -4   3   -0.04    0.09
  10   4  -3    1.23    0.15
 -10  -4   3    1.22    0.16
   9   4  -3    0.04    0.08
  -9  -4   3   -0.02    0.08
  -9  -4   3   -0.05    0.06
   8   4  -3    0.75    0.12
  -8  -4   3    0.72    0.10
  -8  -4   3    0.79    0.11
   7   4  -3    1.39    0.14
  -7  -4   3    1.41    0.13
  -7  -4   3    1.17    0.10
   6   4  -3    0.01    0.06
  -6  -4   3   -0.05    0.05
  -6  -4   3    0.03    0.03
  -6  -4   3    0.00    0.04
   5   4  -3    8.69    0.31
  -5  -4   3    8.64    0.26
  -5  -4   3    8.55    0.25
  -5  -4   3    8.71    0.27
   4   4  -3  106.12    2.41
  -4  -4   3  107.89    2.35
   3   4  -3   -0.02    0.05
  -3  -4   3    0.09    0.03
   2   4  -3    0.09    0.06
  -2  -4   3    0.18    0.02
   1   4  -3   45.54    1.06
  -1  -4   3   43.33    1.04
   0   4  -3   14.41    0.40
   0  -4   3   14.57    0.40
  -1   4  -3    9.67    0.29
  -1   4  -3    9.54    0.23
   1  -4   3    9.43    0.28
   1  -4   3    9.31    0.23
  -2   4  -3   15.37    0.40
  -2   4  -3   14.96    0.37
   2  -4   3   15.26    0.37
   2  -4   3   15.57    0.41
  -3   4  -3   16.75    0.42
  -3   4  -3   16.61    0.42
  -3   4  -3   16.71    0.39
   3  -4   3   16.86    0.44
  -4   4  -3    0.99    0.08
  -4   4  -3    0.75    0.05
  -4   4  -3    0.90    0.08
   4  -4   3    0.79    0.07
  -5   4  -3    0.12    0.05
  -5   4  -3    0.13    0.05
   5  -4   3    0.07    0.04
  -6   4  -3    2.11    0.13
  -6   4  -3    2.28    0.14
   6  -4   3    2.01    0.11
  -7   4  -3    0.55    0.09
  -7   4  -3    0.57    0.08
   7  -4   3    0.66    0.07
  -8   4  -3    2.15    0.15
  -8   4  -3    1.60    0.15
   8  -4   3    1.71    0.10
   8  -4   3    1.90    0.14
  -9   4  -3    1.95    0.18
  -9   4  -3    2.18    0.16
   9  -4   3    2.22    0.16
 -10   4  -3    0.16    0.07
 -10   4  -3    0.09    0.09
 -11   4  -3   -0.05    0.09
 -12   4  -3    0.24    0.12
  12   3  -3   -0.09    0.07
 -12  -3   3    0.01    0.10
  11   3  -3    0.03    0.08
 -11  -3   3    0.13    0.10
  10   3  -3    0.09    0.08
 -10  -3   3    0.19    0.10
   9   3  -3    0.01    0.07
  -9  -3   3    0.20    0.09
   8   3  -3    1.66    0.14
  -8  -3   3    1.46    0.12
  -8  -3   3    1.62    0.14
   7   3  -3    0.23    0.07
  -7  -3   3    0.19    0.07
  -7  -3   3    0.19    0.06
   6   3  -3    3.48    0.18
  -6  -3   3    3.70    0.15
  -6  -3   3    3.46    0.11
  -6  -3   3    3.84    0.17
   5   3  -3    0.41    0.07
  -5  -3   3    0.37    0.05
  -5  -3   3    0.39    0.05
  -5  -3   3    0.36    0.06
  -5  -3   3    0.33    0.05
   4   3  -3   11.65    0.35
  -4  -3   3   11.91    0.29
  -4  -3   3   11.72    0.32
  -4  -3   3   12.14    0.32
   3   3  -3    0.10    0.05
   3   3  -3    0.08    0.03
  -3  -3   3    0.10    0.04
  -3  -3   3    0.06    0.03
   2   3  -3    4.33    0.11
   2   3  -3    3.87    0.17
  -2  -3   3    4.10    0.12
  -2  -3   3    3.93    0.16
   1   3  -3    6.79    0.15
   1   3  -3    6.55    0.22
  -1  -3   3    6.60    0.21
   0   3  -3   38.01    0.88
   0   3  -3   37.07    0.81
   0  -3   3   37.60    0.87
  -1   3  -3    6.54    0.21
  -1   3  -3    6.87    0.17
   1  -3   3    6.77    0.21
   1  -3   3    7.04    0.17
  -2   3  -3    3.06    0.10
  -2   3  -3    3.05    0.12
   2  -3   3    2.87    0.10
   2  -3   3    2.87    0.12
  -3   3  -3    1.86    0.08
  -3   3  -3    1.83    0.09
  -3   3  -3    1.94    0.09
   3  -3   3    1.99    0.09
  -4   3  -3   22.23    0.56
  -4   3  -3   22.65    0.51
   4  -3   3   21.94    0.54
  -5   3  -3    0.17    0.05
  -5   3  -3    0.15    0.05
   5  -3   3    0.15    0.04
  -6   3  -3    2.26    0.12
  -6   3  -3    2.22    0.14
   6  -3   3    2.33    0.13
   6  -3   3    2.10    0.10
  -7   3  -3    0.17    0.08
  -7   3  -3    0.23    0.06
   7  -3   3    0.34    0.05
   7  -3   3    0.25    0.07
  -8   3  -3    0.58    0.09
  -8   3  -3    0.35    0.10
   8  -3   3    0.51    0.06
   8  -3   3    0.52    0.09
  -9   3  -3    1.56    0.17
  -9   3  -3    1.67    0.15
   9  -3   3    1.44    0.14
 -10   3  -3    4.95    0.28
 -11   3  -3    0.53    0.13
 -12   3  -3    0.01    0.10
 -13  -2   3    0.18    0.14
  12   2  -3   -0.04    0.07
 -12  -2   3    0.07    0.11
  11   2  -3    0.78    0.11
 -11  -2   3    0.71    0.14
  10   2  -3    3.26    0.19
 -10  -2   3    3.19    0.23
   9   2  -3    0.09    0.06
  -9  -2   3    0.18    0.09
   8   2  -3    5.39    0.22
  -8  -2   3    5.55    0.25
   7   2  -3    0.77    0.08
  -7  -2   3    0.86    0.10
   6   2  -3    1.92    0.11
  -6  -2   3    1.81    0.10
  -6  -2   3    1.65    0.12
   5   2  -3   17.94    0.46
  -5  -2   3   17.86    0.47
  -5  -2   3   17.74    0.40
  -5  -2   3   17.76    0.42
   4   2  -3   15.53    0.41
  -4  -2   3   15.89    0.38
  -4  -2   3   16.14    0.37
  -4  -2   3   15.58    0.38
  -4  -2   3   15.80    0.40
   3   2  -3    1.43    0.09
   3   2  -3    1.40    0.07
  -3  -2   3    1.45    0.08
  -3  -2   3    1.48    0.06
  -3  -2   3    1.34    0.07
   2   2  -3  104.26    2.29
   2   2  -3  103.22    2.26
  -2  -2   3  106.35    2.29
   1   2  -3    0.69    0.06
  -1  -2   3    0.69    0.06
   0   2  -3   36.76    0.84
   0  -2   3   36.71    0.84
  -1   2  -3    1.62    0.06
  -1   2  -3    1.63    0.08
   1  -2   3    1.69    0.08
  -2   2  -3    0.72    0.05
  -2   2  -3    0.60    0.05
  -2   2  -3    0.59    0.04
   2  -2   3    0.68    0.05
  -3   2  -3    4.51    0.13
  -3   2  -3    4.60    0.14
  -3   2  -3    4.54    0.15
   3  -2   3    4.84    0.14
   3  -2   3    4.47    0.14
  -4   2  -3   64.63    1.32
  -4   2  -3   63.68    1.46
   4  -2   3   64.78    1.43
   4  -2   3   64.56    1.37
   4  -2   3   64.85    1.32
  -5   2  -3    5.98    0.21
  -5   2  -3    5.59    0.19
   5  -2   3    5.66    0.17
   5  -2   3    5.69    0.19
   5  -2   3    5.71    0.19
  -6   2  -3    0.72    0.09
  -6   2  -3    0.72    0.08
   6  -2   3    0.73    0.06
   6  -2   3    0.78    0.08
  -7   2  -3    0.01    0.06
  -7   2  -3    0.09    0.05
   7  -2   3    0.05    0.03
   7  -2   3    0.06    0.05
  -8   2  -3    0.42    0.08
  -8   2  -3    0.43    0.10
   8  -2   3    0.64    0.09
   8  -2   3    0.62    0.06
  -9   2  -3    0.94    0.14
   9  -2   3    0.95    0.11
 -10   2  -3    0.77    0.14
 -11   2  -3    0.51    0.14
 -12   2  -3    0.52    0.15
 -13  -1   3    0.13    0.11
 -12  -1   3    0.39    0.14
  11   1  -3    1.09    0.11
 -11  -1   3    0.94    0.15
  10   1  -3    0.04    0.06
 -10  -1   3    0.10    0.09
   9   1  -3   -0.02    0.05
  -9  -1   3    0.02    0.09
   8   1  -3    1.38    0.11
   8   1  -3    1.26    0.10
  -8  -1   3    1.31    0.13
   7   1  -3    2.03    0.10
   7   1  -3    2.14    0.11
  -7  -1   3    2.07    0.15
   6   1  -3   10.25    0.28
   6   1  -3   10.52    0.27
  -6  -1   3   10.59    0.32
   5   1  -3    6.12    0.18
   5   1  -3    6.05    0.17
  -5  -1   3    5.91    0.21
   4   1  -3    0.82    0.05
   4   1  -3    0.82    0.06
  -4  -1   3    0.85    0.07
   3   1  -3   34.05    0.70
   3   1  -3   33.47    0.76
   3   1  -3   33.35    0.77
  -3  -1   3   33.50    0.75
   2   1  -3  486.26   10.42
   2   1  -3  484.75   10.50
  -2  -1   3  478.82   10.45
  -2  -1   3  475.20    9.72
   1   1  -3    9.81    0.25
  -1  -1   3    9.90    0.25
   0   1  -3   22.39    0.50
   0  -1   3   19.15    0.44
   0  -1   3   22.87    0.50
  -1   1  -3    0.76    0.05
  -1   1  -3    0.71    0.04
   1  -1   3    0.66    0.05
   1  -1   3    0.68    0.04
  -2   1  -3    2.28    0.08
  -2   1  -3    2.41    0.09
  -2   1  -3    2.45    0.09
   2  -1   3    2.42    0.09
   2  -1   3    2.43    0.08
   2  -1   3    2.30    0.08
  -3   1  -3    5.85    0.18
  -3   1  -3    5.64    0.17
  -3   1  -3    6.13    0.16
   3  -1   3    5.94    0.17
   3  -1   3    6.01    0.17
   3  -1   3    5.94    0.17
  -4   1  -3   16.37    0.42
  -4   1  -3   15.78    0.35
  -4   1  -3   15.92    0.38
   4  -1   3   15.90    0.38
   4  -1   3   15.75    0.39
   4  -1   3   15.99    0.39
  -5   1  -3    1.70    0.10
  -5   1  -3    1.65    0.11
   5  -1   3    1.71    0.10
   5  -1   3    1.71    0.08
   5  -1   3    1.68    0.10
  -6   1  -3    0.31    0.07
  -6   1  -3    0.28    0.06
   6  -1   3    0.35    0.05
   6  -1   3    0.36    0.06
  -7   1  -3    0.21    0.08
   7  -1   3    0.20    0.04
   7  -1   3    0.14    0.06
  -8   1  -3   -0.03    0.08
   8  -1   3    0.01    0.04
   8  -1   3    0.13    0.06
  -9   1  -3    0.04    0.09
   9  -1   3    0.03    0.06
 -10   1  -3    0.19    0.11
 -11   1  -3    0.68    0.15
 -12   1  -3    0.01    0.12
 -12   0   3   -0.15    0.09
  11   0  -3    0.03    0.07
  11   0  -3    0.08    0.05
 -11   0   3    0.13    0.10
  10   0  -3    3.78    0.18
  10   0  -3    4.13    0.16
 -10   0   3    3.99    0.24
   9   0  -3    6.73    0.21
   9   0  -3    6.92    0.24
  -9   0   3    6.97    0.30
   8   0  -3   15.36    0.41
   8   0  -3   15.64    0.39
  -8   0   3   15.89    0.47
   7   0  -3    3.24    0.11
   7   0  -3    3.37    0.14
  -7   0   3    3.42    0.17
   6   0  -3   10.59    0.26
   6   0  -3   10.20    0.28
   6   0  -3   10.82    0.30
  -6   0   3   10.59    0.33
   5   0  -3   22.43    0.51
   5   0  -3   22.28    0.51
   5   0  -3   22.46    0.51
  -5   0   3   22.70    0.57
   4   0  -3   14.74    0.34
   4   0  -3   15.00    0.35
   4   0  -3   14.50    0.34
   3   0  -3    7.61    0.19
   3   0  -3    7.37    0.21
   3   0  -3    7.64    0.19
  -3   0   3    7.53    0.18
   2   0  -3  380.23    8.20
  -2   0   3  373.14    8.14
   1   0  -3   43.19    0.96
  -1   0   3   42.81    0.95
   0   0  -3   84.60    1.63
   0   0  -3   83.02    1.82
   0   0   3   81.89    1.82
  -1   0  -3    8.16    0.19
  -1   0  -3    8.16    0.22
  -1   0  -3    8.17    0.18
   1   0   3    7.90    0.21
   1   0   3    7.91    0.18
  -2   0  -3   24.13    0.56
  -2   0  -3   24.84    0.51
  -2   0  -3   24.12    0.53
   2   0   3   23.85    0.57
   2   0   3   24.16    0.51
   2   0   3   24.27    0.53
  -3   0  -3    1.62    0.07
  -3   0  -3    1.74    0.08
  -3   0  -3    1.51    0.07
  -3   0  -3    1.53    0.08
  -3   0  -3    1.58    0.07
   3   0   3    1.64    0.08
   3   0   3    1.71    0.08
   3   0   3    1.63    0.07
  -4   0  -3    7.03    0.20
  -4   0  -3    7.34    0.19
  -4   0  -3    7.40    0.23
  -4   0  -3    7.34    0.22
   4   0   3    7.37    0.21
   4   0   3    7.33    0.21
   4   0   3    7.60    0.21
  -5   0  -3    0.43    0.07
  -5   0  -3    0.41    0.06
   5   0   3    0.48    0.06
   5   0   3    0.49    0.05
   5   0   3    0.49    0.06
  -6   0  -3    6.00    0.24
   6   0   3    6.19    0.20
   6   0   3    6.19    0.21
  -7   0  -3    2.77    0.17
   7   0   3    2.61    0.14
   7   0   3    2.55    0.12
  -8   0  -3   -0.11    0.07
   8   0   3   -0.03    0.04
  -9   0  -3    2.27    0.19
 -10   0  -3    1.95    0.20
 -11   0  -3   -0.03    0.11
 -12   0  -3    0.10    0.13
  11  -1  -3    0.00    0.04
  11  -1  -3    0.05    0.07
 -11   1   3   -0.03    0.09
  10  -1  -3    0.01    0.03
  10  -1  -3    0.05    0.06
 -10   1   3    0.05    0.10
   9  -1  -3    5.78    0.17
   9  -1  -3    6.31    0.24
  -9   1   3    6.64    0.28
   8  -1  -3    1.48    0.12
   8  -1  -3    1.67    0.07
  -8   1   3    1.81    0.15
   7  -1  -3    1.37    0.05
   7  -1  -3    1.46    0.10
  -7   1   3    1.29    0.12
   6  -1  -3    1.91    0.11
   6  -1  -3    1.87    0.06
   5  -1  -3    9.68    0.23
   5  -1  -3    9.34    0.25
   4  -1  -3    7.00    0.18
   4  -1  -3    6.93    0.19
  -4   1   3    7.07    0.19
   3  -1  -3   14.71    0.35
   3  -1  -3   14.27    0.32
  -3   1   3   14.86    0.32
   2  -1  -3  106.32    2.29
   2  -1  -3  105.38    2.05
  -2   1   3  104.83    2.05
  -2   1   3  105.06    2.29
   1  -1  -3   25.92    0.60
  -1   1   3   25.64    0.60
   0  -1  -3   20.50    0.49
   0   1   3   20.55    0.49
  -1  -1  -3    4.93    0.16
   1   1   3    5.10    0.16
  -2  -1  -3   34.99    0.76
  -2  -1  -3   35.27    0.81
  -2  -1  -3   34.78    0.82
   2   1   3   35.72    0.72
   2   1   3   35.30    0.81
  -3  -1  -3    1.97    0.10
  -3  -1  -3    1.88    0.09
  -3  -1  -3    2.00    0.09
   3   1   3    1.98    0.09
   3   1   3    1.97    0.09
  -4  -1  -3   36.96    0.81
  -4  -1  -3   36.19    0.84
  -4  -1  -3   36.14    0.86
  -4  -1  -3   36.77    0.83
   4   1   3   36.20    0.78
   4   1   3   36.02    0.85
  -5  -1  -3    0.69    0.06
  -5  -1  -3    0.55    0.07
  -5  -1  -3    0.65    0.05
  -5  -1  -3    0.66    0.08
   5   1   3    0.60    0.07
  -6  -1  -3    0.78    0.09
  -6  -1  -3    0.69    0.10
   6   1   3    0.62    0.07
  -7  -1  -3    0.06    0.05
  -7  -1  -3    0.04    0.07
   7   1   3    0.04    0.05
  -8  -1  -3    0.04    0.08
  -9  -1  -3    0.77    0.13
 -10  -1  -3    0.83    0.15
 -11  -1  -3   -0.06    0.12
 -12  -1  -3    0.09    0.13
  11  -2  -3    0.56    0.10
  10  -2  -3    1.46    0.06
  10  -2  -3    1.47    0.13
   9  -2  -3    0.00    0.02
   9  -2  -3   -0.01    0.06
   8  -2  -3    4.75    0.13
   8  -2  -3    4.62    0.19
   7  -2  -3    9.76    0.24
   6  -2  -3    2.56    0.12
   6  -2  -3    2.47    0.09
  -6   2   3    2.34    0.11
   5  -2  -3   23.80    0.54
   5  -2  -3   24.25    0.56
  -5   2   3   24.59    0.54
   4  -2  -3    0.04    0.02
   4  -2  -3    0.02    0.03
  -4   2   3    0.02    0.03
   3  -2  -3    7.09    0.18
   3  -2  -3    7.38    0.21
  -3   2   3    7.45    0.18
   2  -2  -3   13.19    0.34
  -2   2   3   13.21    0.28
   1  -2  -3   17.08    0.43
  -1   2   3   17.51    0.43
   0  -2  -3   29.07    0.68
   0   2   3   27.96    0.67
  -1  -2  -3    0.03    0.03
  -1  -2  -3    0.02    0.03
   1   2   3    0.07    0.03
  -2  -2  -3    1.20    0.09
  -2  -2  -3    1.30    0.08
   2   2   3    1.20    0.08
  -3  -2  -3   23.08    0.56
   3   2   3   22.56    0.57
  -4  -2  -3    0.43    0.06
  -4  -2  -3    0.46    0.06
  -4  -2  -3    0.41    0.06
   4   2   3    0.35    0.05
   4   2   3    0.42    0.06
  -5  -2  -3    0.10    0.04
  -5  -2  -3    0.04    0.05
  -5  -2  -3    0.12    0.05
   5   2   3    0.07    0.04
  -6  -2  -3    0.94    0.10
  -6  -2  -3    0.78    0.10
  -6  -2  -3    0.82    0.06
   6   2   3    0.92    0.09
  -7  -2  -3    0.11    0.07
  -7  -2  -3    0.10    0.06
   7   2   3    0.01    0.05
  -8  -2  -3    0.08    0.08
  -9  -2  -3    0.10    0.10
 -10  -2  -3   -0.09    0.10
 -11  -2  -3    0.07    0.13
 -12  -2  -3    0.41    0.16
  11  -3  -3    0.82    0.11
  10  -3  -3    0.23    0.03
  10  -3  -3    0.15    0.08
   9  -3  -3    9.69    0.25
   8  -3  -3    0.73    0.06
  -8   3   3    0.90    0.11
   7  -3  -3   20.25    0.48
  -7   3   3   20.58    0.50
   6  -3  -3    0.27    0.05
  -6   3   3    0.29    0.06
   5  -3  -3    1.05    0.07
   5  -3  -3    1.08    0.07
  -5   3   3    1.01    0.08
   4  -3  -3    7.64    0.23
  -4   3   3    7.90    0.21
   3  -3  -3  129.56    2.80
  -3   3   3  126.22    2.51
   2  -3  -3    2.60    0.12
   1  -3  -3   80.00    1.82
   1  -3  -3   83.06    1.83
   0  -3  -3   50.73    1.16
   0  -3  -3   49.47    1.15
   0   3   3   49.01    1.15
   1   3   3    1.82    0.10
  -2  -3  -3    2.27    0.12
   2   3   3    2.27    0.12
  -3  -3  -3    7.00    0.24
  -4  -3  -3    0.29    0.06
  -4  -3  -3    0.34    0.06
  -4  -3  -3    0.52    0.07
   4   3   3    0.33    0.08
  -5  -3  -3    0.57    0.08
  -5  -3  -3    0.64    0.08
  -5  -3  -3    0.53    0.07
   5   3   3    0.64    0.10
  -6  -3  -3    2.16    0.14
  -6  -3  -3    2.27    0.15
  -6  -3  -3    2.37    0.12
  -7  -3  -3    0.69    0.10
  -7  -3  -3    0.72    0.07
  -7  -3  -3    0.80    0.12
  -8  -3  -3   -0.02    0.08
  -9  -3  -3    0.04    0.09
 -10  -3  -3    0.11    0.10
 -11  -3  -3    0.91    0.17
  10  -4  -3    0.24    0.05
   9  -4  -3   -0.01    0.04
  -9   4   3    0.00    0.07
   8  -4  -3    0.24    0.05
  -8   4   3    0.31    0.08
  -7   4   3    1.17    0.11
  -6   4   3    0.29    0.05
   5  -4  -3    1.27    0.09
  -5   4   3    1.42    0.09
   4  -4  -3    1.09    0.09
  -4   4   3    1.10    0.07
   3  -4  -3    6.01    0.21
   3  -4  -3    5.98    0.21
  -3   4   3    5.68    0.16
   2  -4  -3    0.04    0.04
   2  -4  -3   -0.05    0.04
   1  -4  -3   12.59    0.37
   0  -4  -3    7.13    0.25
  -1  -4  -3   17.39    0.48
  -2  -4  -3    2.80    0.15
  -3  -4  -3    0.23    0.06
   3   4   3    0.20    0.07
  -4  -4  -3    0.37    0.07
   4   4   3    0.30    0.08
  -5  -4  -3    1.11    0.10
  -5  -4  -3    1.11    0.10
  -5  -4  -3    0.96    0.10
   5   4   3    0.91    0.12
  -6  -4  -3   -0.02    0.04
  -6  -4  -3   -0.09    0.04
  -6  -4  -3    0.01    0.06
  -7  -4  -3    2.20    0.17
  -8  -4  -3    0.02    0.09
  -9  -4  -3   -0.03    0.09
 -10  -4  -3    0.16    0.11
 -11  -4  -3    0.08    0.12
  11  -5  -3   -0.01    0.04
  10  -5  -3    0.07    0.05
 -10   5   3   -0.02    0.07
   9  -5  -3    4.99    0.19
  -9   5   3    5.49    0.24
  -8   5   3   -0.10    0.06
   7  -5  -3   37.54    0.92
  -7   5   3   38.25    0.86
   6  -5  -3    0.05    0.05
  -6   5   3    0.06    0.05
   5  -5  -3    5.98    0.22
   5  -5  -3    5.65    0.22
  -5   5   3    6.37    0.20
   4  -5  -3    0.35    0.07
   4  -5  -3    0.43    0.07
  -4   5   3    0.39    0.05
   3  -5  -3   27.74    0.71
   2  -5  -3    2.21    0.13
   1  -5  -3   17.12    0.48
   0  -5  -3    0.94    0.10
  -1  -5  -3    7.76    0.28
  -2  -5  -3    0.18    0.07
  -3  -5  -3    0.17    0.06
   3   5   3    0.15    0.08
  -4  -5  -3   -0.02    0.05
   4   5   3   -0.01    0.07
  -5  -5  -3    0.07    0.06
  -5  -5  -3    0.15    0.06
   5   5   3    0.10    0.08
  -6  -5  -3    0.35    0.08
  -6  -5  -3    0.29    0.07
  -7  -5  -3    0.07    0.08
  -8  -5  -3   -0.08    0.08
  -9  -5  -3    0.09    0.11
 -10  -5  -3    0.07    0.12
  11  -6  -3    0.00    0.05
 -11   6   3   -0.04    0.08
  10  -6  -3    0.12    0.06
 -10   6   3    0.05    0.08
   9  -6  -3   -0.02    0.05
  -9   6   3    0.09    0.08
   8  -6  -3   -0.03    0.06
  -8   6   3   -0.06    0.06
   7  -6  -3   22.33    0.63
   7  -6  -3   23.12    0.60
  -7   6   3   21.49    0.56
   6  -6  -3    3.53    0.19
   6  -6  -3    3.51    0.18
  -6   6   3    3.63    0.17
   5  -6  -3    0.84    0.10
  -5   6   3    0.93    0.09
   4  -6  -3    0.42    0.08
  -4   6   3    0.53    0.07
   3  -6  -3    0.02    0.06
   2  -6  -3    0.99    0.11
   1  -6  -3   -0.08    0.06
   0  -6  -3    0.69    0.10
  -1  -6  -3    0.52    0.09
  -2  -6  -3    3.71    0.21
  -3  -6  -3    0.21    0.08
  -4  -6  -3    0.07    0.07
  -5  -6  -3    0.04    0.06
  -5  -6  -3   -0.08    0.05
  -6  -6  -3   -0.01    0.06
  -6  -6  -3   -0.01    0.07
  -7  -6  -3    0.21    0.10
  -8  -6  -3   -0.02    0.09
  -9  -6  -3    0.49    0.13
 -12   7   3    0.54    0.12
  11  -7  -3    0.04    0.06
 -11   7   3    0.08    0.09
  10  -7  -3   -0.07    0.06
 -10   7   3    0.00    0.07
   9  -7  -3    3.52    0.19
  -9   7   3    3.25    0.20
   8  -7  -3    0.67    0.10
  -8   7   3    0.67    0.10
   7  -7  -3    3.48    0.19
  -7   7   3    3.28    0.18
   6  -7  -3    7.50    0.29
  -6   7   3    7.28    0.26
   5  -7  -3   19.46    0.56
  -5   7   3   18.43    0.47
   4  -7  -3    0.11    0.07
   3  -7  -3    0.95    0.12
   2  -7  -3   -0.06    0.05
   1  -7  -3    0.29    0.09
   0  -7  -3    2.27    0.17
  -1  -7  -3    8.72    0.35
  -2  -7  -3    1.17    0.14
  -3  -7  -3    0.02    0.07
  -4  -7  -3    0.48    0.10
  -5  -7  -3   -0.04    0.06
  -5  -7  -3   -0.07    0.07
  -6  -7  -3   -0.09    0.07
  -7  -7  -3    0.87    0.13
  -8  -7  -3   -0.17    0.09
  11  -8  -3    0.00    0.07
 -11   8   3    0.08    0.09
  10  -8  -3    0.16    0.08
 -10   8   3    0.13    0.09
   9  -8  -3    0.40    0.10
  -9   8   3    0.35    0.10
   8  -8  -3    0.62    0.11
  -8   8   3    0.61    0.10
   7  -8  -3    1.04    0.13
  -7   8   3    1.14    0.12
   6  -8  -3    2.13    0.17
  -6   8   3    1.90    0.14
   5  -8  -3    6.08    0.28
  -5   8   3    6.03    0.23
   4  -8  -3    0.07    0.07
   3  -8  -3    0.74    0.12
   2  -8  -3    0.05    0.08
   1  -8  -3   -0.02    0.08
   0  -8  -3   -0.19    0.07
  -1  -8  -3    0.06    0.10
  -2  -8  -3    1.22    0.16
  -3  -8  -3    0.18    0.10
  -4  -8  -3    1.02    0.14
  -5  -8  -3    0.18    0.09
  -5  -8  -3    0.37    0.09
  -6  -8  -3    0.27    0.09
  -7  -8  -3   -0.09    0.09
  -8  -8  -3   -0.10    0.10
  11  -9  -3    0.07    0.09
 -11   9   3    0.11    0.10
  10  -9  -3   -0.07    0.08
 -10   9   3    0.06    0.09
   9  -9  -3    0.50    0.11
  -9   9   3    0.43    0.10
   8  -9  -3    0.17    0.10
  -8   9   3    0.29    0.09
   7  -9  -3    0.08    0.09
  -7   9   3    0.01    0.06
   6  -9  -3    2.11    0.19
  -6   9   3    1.75    0.14
   5  -9  -3    0.25    0.10
  -5   9   3    0.19    0.07
   4  -9  -3    0.22    0.10
   3  -9  -3    1.01    0.15
   2  -9  -3    0.77    0.14
   1  -9  -3    0.04    0.08
   0  -9  -3   -0.05    0.08
  -1  -9  -3    0.01    0.09
  -2  -9  -3   -0.05    0.09
  -3  -9  -3    0.11    0.09
  -4  -9  -3    0.08    0.07
  -4  -9  -3    0.13    0.10
  -5  -9  -3    0.01    0.08
  -5  -9  -3   -0.03    0.09
  -6  -9  -3    0.12    0.09
  10 -10  -3    0.07    0.09
 -10  10   3    0.13    0.09
   9 -10  -3   -0.04    0.09
  -9  10   3   -0.07    0.07
   8 -10  -3    0.16    0.10
  -8  10   3    0.16    0.08
   7 -10  -3   -0.05    0.08
  -7  10   3    0.02    0.07
   6 -10  -3    0.54    0.13
  -6  10   3    0.56    0.10
   5 -10  -3    1.12    0.16
  -5  10   3    1.04    0.11
   4 -10  -3    0.07    0.09
   3 -10  -3    0.06    0.09
   2 -10  -3    0.13    0.10
   1 -10  -3    0.09    0.09
   0 -10  -3    0.12    0.10
  -1 -10  -3   -0.05    0.09
  -2 -10  -3    0.09    0.10
  -3 -10  -3    0.16    0.10
  -4 -10  -3   -0.05    0.10
  -4 -10  -3    0.02    0.08
   8 -11  -3   -0.04    0.10
  -8  11   3   -0.06    0.08
   7 -11  -3    0.00    0.09
  -7  11   3    0.08    0.08
   6 -11  -3    0.25    0.11
  -6  11   3    0.12    0.08
   5 -11  -3    0.07    0.11
  -5  11   3    0.14    0.08
   4 -11  -3    0.38    0.12
   3 -11  -3    0.04    0.10
   2 -11  -3    0.34    0.13
   1 -11  -3    0.17    0.12
   0 -11  -3   -0.03    0.10
  -1 -11  -3   -0.10    0.09
  -2 -11  -3    0.32    0.13
  -3 -11  -3   -0.09    0.11
   6 -12  -3    0.05    0.11
  -6  12   3   -0.01    0.08
   5 -12  -3   -0.07    0.11
  -5  12   3    0.05    0.08
   4 -12  -3    0.42    0.15
   3 -12  -3    0.04    0.12
   2 -12  -3   -0.04    0.10
   1 -12  -3    0.00    0.12
   0 -12  -3   -0.10    0.12
  -1 -12  -3    0.20    0.12
   3  13  -4   -0.12    0.14
  -3 -13   4    0.01    0.13
   2  13  -4    0.01    0.13
  -2 -13   4   -0.08    0.12
   1  13  -4    0.43    0.17
  -1 -13   4    0.39    0.17
   0  13  -4   -0.17    0.12
  -1  13  -4    0.75    0.18
  -2  13  -4    0.49    0.16
  -6  13  -4   -0.01    0.08
   5  12  -4    0.10    0.15
   4  12  -4    0.03    0.13
  -4 -12   4   -0.08    0.11
   3  12  -4    0.19    0.14
  -3 -12   4    0.11    0.12
   2  12  -4    0.95    0.19
  -2 -12   4    0.67    0.17
   1  12  -4    0.14    0.14
   0  12  -4    0.58    0.16
  -1  12  -4   -0.15    0.11
  -2  12  -4   -0.08    0.10
  -3  12  -4   -0.01    0.09
  -6  12  -4   -0.02    0.08
  -7  12  -4    0.69    0.13
  -8  12  -4    0.01    0.09
   6  11  -4   -0.01    0.12
   5  11  -4    0.14    0.14
  -5 -11   4    0.28    0.12
   4  11  -4   -0.01    0.12
  -4 -11   4   -0.03    0.10
   3  11  -4   -0.02    0.11
  -3 -11   4    0.00    0.10
   2  11  -4    0.52    0.16
   1  11  -4    1.43    0.20
   0  11  -4    0.93    0.17
  -1  11  -4    0.71    0.16
  -2  11  -4    0.18    0.11
  -3  11  -4    0.26    0.11
  -4  11  -4    0.03    0.08
  -6  11  -4    0.00    0.07
  -7  11  -4    0.30    0.10
  -8  11  -4    0.11    0.09
  -9  11  -4    0.06    0.09
   7  10  -4    1.02    0.19
   6  10  -4    0.20    0.14
   5  10  -4    0.03    0.11
  -5 -10   4    0.13    0.10
   4  10  -4    0.03    0.11
  -4 -10   4    0.08    0.09
   3  10  -4    0.19    0.13
   2  10  -4    0.24    0.12
   1  10  -4    0.09    0.12
   0  10  -4    1.86    0.21
  -1  10  -4   -0.03    0.09
  -2  10  -4    0.06    0.10
  -3  10  -4    0.07    0.09
  -4  10  -4    0.10    0.08
  -6  10  -4    0.23    0.08
  -7  10  -4    0.10    0.08
  -8  10  -4    0.05    0.08
  -9  10  -4    0.20    0.09
 -10  10  -4    0.07    0.08
   9   9  -4   -0.08    0.12
   8   9  -4    0.53    0.16
   7   9  -4    0.02    0.12
   6   9  -4    0.41    0.14
  -6  -9   4    0.33    0.11
   5   9  -4    0.08    0.13
  -5  -9   4    0.15    0.10
   4   9  -4    0.63    0.15
  -4  -9   4    0.38    0.12
   3   9  -4   -0.07    0.11
   2   9  -4    1.24    0.17
   1   9  -4    1.67    0.19
   0   9  -4    0.67    0.14
  -1   9  -4    3.01    0.22
  -2   9  -4    2.52    0.20
  -3   9  -4    1.07    0.14
  -4   9  -4    0.40    0.09
  -5   9  -4    0.12    0.07
  -5   9  -4    0.22    0.07
  -6   9  -4    0.17    0.08
  -7   9  -4    0.88    0.12
  -8   9  -4    0.00    0.06
  -9   9  -4    0.33    0.10
 -10   9  -4    0.12    0.09
   9   8  -4    0.05    0.11
   8   8  -4    0.58    0.14
   7   8  -4    0.04    0.11
  -7  -8   4    0.21    0.08
   6   8  -4    0.09    0.10
  -6  -8   4   -0.01    0.06
  -6  -8   4    0.14    0.08
   5   8  -4    1.68    0.19
  -5  -8   4    1.72    0.12
  -5  -8   4    1.95    0.18
   4   8  -4   -0.07    0.09
  -4  -8   4    0.19    0.05
   3   8  -4    0.59    0.13
  -3  -8   4    0.65    0.05
   2   8  -4    1.36    0.16
   1   8  -4    2.83    0.21
   0   8  -4    0.72    0.12
  -1   8  -4    1.12    0.14
   1  -8   4    1.00    0.05
  -2   8  -4    4.64    0.24
   2  -8   4    4.31    0.14
  -3   8  -4    0.57    0.10
  -4   8  -4    0.66    0.09
  -5   8  -4    3.23    0.17
  -5   8  -4    3.20    0.16
  -6   8  -4    0.56    0.09
  -7   8  -4    0.39    0.09
  -8   8  -4    0.56    0.10
  -9   8  -4    0.31    0.10
 -10   8  -4    0.01    0.08
 -11   8  -4   -0.03    0.08
  10   7  -4    0.39    0.13
 -10  -7   4    0.25    0.11
   9   7  -4    0.01    0.10
  -9  -7   4    0.09    0.09
   8   7  -4    0.32    0.12
  -8  -7   4    0.20    0.08
   7   7  -4    0.51    0.13
  -7  -7   4    0.29    0.08
  -7  -7   4    0.22    0.08
   6   7  -4    5.90    0.33
  -6  -7   4    5.85    0.23
  -6  -7   4    6.52    0.27
   5   7  -4    3.41    0.25
  -5  -7   4    3.62    0.20
  -5  -7   4    3.63    0.16
   4   7  -4   -0.24    0.09
  -4  -7   4   -0.07    0.04
   3   7  -4    0.09    0.08
  -3  -7   4    0.12    0.03
   2   7  -4    0.67    0.12
   1   7  -4    0.45    0.11
   0   7  -4    2.38    0.18
  -1   7  -4    1.21    0.13
   1  -7   4    1.23    0.05
  -2   7  -4    6.44    0.27
   2  -7   4    6.30    0.18
  -3   7  -4    0.05    0.07
  -4   7  -4    8.04    0.27
  -5   7  -4    5.74    0.22
  -5   7  -4    5.54    0.20
  -6   7  -4    0.06    0.05
  -6   7  -4   -0.05    0.05
   6  -7   4    0.05    0.07
  -7   7  -4    2.26    0.15
  -7   7  -4    1.97    0.16
  -8   7  -4    0.09    0.08
  -8   7  -4    0.17    0.07
  -9   7  -4   -0.10    0.07
  -9   7  -4   -0.01    0.06
 -10   7  -4   -0.07    0.09
 -10   7  -4   -0.01    0.07
 -11   7  -4    0.17    0.10
 -11   7  -4    0.09    0.09
 -12   7  -4    0.10    0.12
  11   6  -4   -0.03    0.10
 -11  -6   4    0.10    0.10
  10   6  -4    0.17    0.10
 -10  -6   4    0.06    0.09
   9   6  -4    0.07    0.09
  -9  -6   4   -0.01    0.08
   8   6  -4   -0.03    0.09
  -8  -6   4    0.06    0.07
  -8  -6   4    0.28    0.08
   7   6  -4    0.81    0.14
  -7  -6   4    0.64    0.08
  -7  -6   4    0.67    0.09
  -7  -6   4    0.65    0.10
   6   6  -4    6.51    0.31
  -6  -6   4    6.12    0.23
  -6  -6   4    6.20    0.22
  -6  -6   4    6.11    0.24
   5   6  -4    0.07    0.08
  -5  -6   4   -0.04    0.04
  -5  -6   4   -0.01    0.05
   4   6  -4    0.19    0.09
  -4  -6   4    0.23    0.05
   3   6  -4    0.34    0.10
  -3  -6   4    0.58    0.05
   2   6  -4    0.12    0.08
   1   6  -4   12.63    0.41
   0   6  -4    1.58    0.13
  -1   6  -4    7.34    0.28
   1  -6   4    7.03    0.18
  -2   6  -4    4.15    0.19
   2  -6   4    4.18    0.13
  -3   6  -4    2.41    0.14
  -3   6  -4    2.38    0.11
  -4   6  -4    3.75    0.15
  -4   6  -4    3.35    0.15
  -4   6  -4    3.94    0.16
   4  -6   4    3.63    0.18
  -5   6  -4    0.77    0.09
  -5   6  -4    0.71    0.08
  -5   6  -4    0.73    0.07
   5  -6   4    0.69    0.09
  -6   6  -4    1.60    0.12
  -6   6  -4    1.43    0.12
   6  -6   4    1.41    0.12
  -7   6  -4    0.55    0.10
  -7   6  -4    0.60    0.09
   7  -6   4    0.56    0.09
  -8   6  -4    6.08    0.26
  -8   6  -4    5.67    0.27
  -9   6  -4    0.10    0.09
  -9   6  -4    0.05    0.07
 -10   6  -4    0.05    0.08
 -10   6  -4    0.18    0.08
 -11   6  -4   -0.05    0.09
 -11   6  -4    0.03    0.08
 -12   6  -4    0.10    0.09
 -12   6  -4    0.08    0.11
  11   5  -4   -0.02    0.09
 -11  -5   4   -0.10    0.09
  10   5  -4    0.00    0.08
 -10  -5   4    0.24    0.10
   9   5  -4    0.31    0.10
  -9  -5   4    0.35    0.09
  -9  -5   4    0.41    0.10
   8   5  -4    0.84    0.14
  -8  -5   4    0.68    0.11
  -8  -5   4    0.64    0.09
   7   5  -4    0.53    0.11
  -7  -5   4    0.49    0.06
  -7  -5   4    0.47    0.09
  -7  -5   4    0.34    0.07
   6   5  -4    2.47    0.18
  -6  -5   4    2.16    0.13
  -6  -5   4    2.18    0.14
  -6  -5   4    2.30    0.12
   5   5  -4    0.05    0.08
  -5  -5   4    0.03    0.05
  -5  -5   4    0.17    0.05
   4   5  -4   34.83    0.90
  -4  -5   4   34.70    0.80
   3   5  -4    5.39    0.24
  -3  -5   4    5.51    0.16
   2   5  -4   43.95    1.08
   1   5  -4    0.73    0.10
   0   5  -4    5.98    0.24
  -1   5  -4   15.38    0.44
   1  -5   4   15.44    0.45
  -2   5  -4   72.96    1.64
  -2   5  -4   70.32    1.57
   2  -5   4   71.26    1.57
   2  -5   4   71.32    1.64
  -3   5  -4    2.34    0.13
  -3   5  -4    2.44    0.11
   3  -5   4    2.24    0.13
  -4   5  -4   12.17    0.34
  -4   5  -4   11.78    0.33
  -4   5  -4   11.69    0.32
   4  -5   4   11.66    0.35
  -5   5  -4    0.15    0.05
  -5   5  -4    0.14    0.05
   5  -5   4    0.15    0.05
  -6   5  -4    0.44    0.08
  -6   5  -4    0.46    0.07
   6  -5   4    0.37    0.07
  -7   5  -4    1.09    0.11
  -7   5  -4    0.89    0.12
   7  -5   4    1.17    0.10
  -8   5  -4    3.79    0.20
  -8   5  -4    4.01    0.22
  -9   5  -4    1.60    0.17
  -9   5  -4    1.55    0.15
   9  -5   4    1.95    0.17
 -10   5  -4    0.70    0.12
 -10   5  -4    0.77    0.14
 -11   5  -4    0.12    0.09
 -11   5  -4    0.06    0.10
 -12   5  -4   -0.07    0.10
  12   4  -4    0.10    0.09
 -12  -4   4   -0.06    0.11
  11   4  -4    0.10    0.08
 -11  -4   4    0.11    0.09
  10   4  -4   -0.03    0.08
 -10  -4   4   -0.11    0.08
   9   4  -4    0.17    0.08
  -9  -4   4    0.08    0.08
   8   4  -4    1.05    0.13
  -8  -4   4    0.80    0.11
  -8  -4   4    1.01    0.11
   7   4  -4    0.15    0.08
  -7  -4   4    0.24    0.06
  -7  -4   4    0.02    0.02
  -7  -4   4    0.07    0.06
   6   4  -4    1.83    0.15
  -6  -4   4    1.74    0.12
  -6  -4   4    1.69    0.09
  -6  -4   4    1.72    0.11
   5   4  -4    0.39    0.09
  -5  -4   4    0.38    0.07
  -5  -4   4    0.39    0.05
  -5  -4   4    0.31    0.06
   4   4  -4   47.26    1.13
   4   4  -4   45.88    1.05
  -4  -4   4   47.40    1.06
   3   4  -4   12.21    0.37
   3   4  -4   11.60    0.29
  -3  -4   4   12.05    0.30
   2   4  -4    0.25    0.06
   2   4  -4    0.20    0.02
   1   4  -4    9.67    0.30
  -1  -4   4    9.20    0.29
   0   4  -4    3.43    0.15
   0   4  -4    3.43    0.08
   0  -4   4    3.32    0.15
  -1   4  -4    0.06    0.02
  -1   4  -4    0.01    0.03
   1  -4   4    0.02    0.03
  -2   4  -4    2.15    0.09
  -2   4  -4    2.21    0.12
   2  -4   4    2.15    0.11
   2  -4   4    2.07    0.08
  -3   4  -4    0.07    0.04
  -3   4  -4    0.05    0.04
  -3   4  -4    0.09    0.04
   3  -4   4    0.06    0.04
  -4   4  -4    7.71    0.23
  -4   4  -4    7.94    0.25
  -4   4  -4    7.79    0.22
   4  -4   4    7.73    0.25
  -5   4  -4    0.48    0.07
  -5   4  -4    0.47    0.07
   5  -4   4    0.41    0.06
  -6   4  -4    0.35    0.06
  -6   4  -4    0.42    0.08
   6  -4   4    0.37    0.06
  -7   4  -4    0.00    0.05
  -7   4  -4   -0.10    0.05
   7  -4   4   -0.04    0.04
   7  -4   4   -0.05    0.05
  -8   4  -4    0.05    0.08
  -8   4  -4    0.12    0.07
   8  -4   4    0.05    0.06
  -9   4  -4    1.88    0.19
  -9   4  -4    1.91    0.17
   9  -4   4    2.16    0.16
 -10   4  -4    0.65    0.13
 -10   4  -4    0.48    0.11
 -11   4  -4    0.16    0.11
 -12   4  -4    0.39    0.14
  12   3  -4   -0.09    0.07
 -12  -3   4    0.12    0.10
  11   3  -4    0.26    0.10
 -11  -3   4    0.24    0.12
  10   3  -4    0.86    0.12
 -10  -3   4    0.89    0.14
   9   3  -4    0.90    0.12
  -9  -3   4    1.15    0.14
   8   3  -4    3.07    0.18
  -8  -3   4    3.03    0.18
   7   3  -4    0.73    0.09
  -7  -3   4    0.67    0.08
  -7  -3   4    0.63    0.09
   6   3  -4    0.50    0.08
  -6  -3   4    0.47    0.07
  -6  -3   4    0.49    0.05
  -6  -3   4    0.59    0.07
  -6  -3   4    0.35    0.04
   5   3  -4    5.56    0.21
  -5  -3   4    5.50    0.20
  -5  -3   4    5.55    0.18
  -5  -3   4    5.34    0.17
  -5  -3   4    5.41    0.17
   4   3  -4    3.61    0.17
  -4  -3   4    3.42    0.12
  -4  -3   4    3.61    0.14
  -4  -3   4    3.44    0.14
   3   3  -4    2.51    0.13
   3   3  -4    2.56    0.10
  -3  -3   4    2.75    0.12
   2   3  -4    0.39    0.06
   2   3  -4    0.47    0.04
  -2  -3   4    0.51    0.06
   1   3  -4   12.70    0.35
  -1  -3   4   11.85    0.33
   0   3  -4    0.68    0.07
   0  -3   4    0.78    0.07
  -1   3  -4    1.06    0.08
  -1   3  -4    1.16    0.05
   1  -3   4    1.12    0.08
  -2   3  -4   65.78    1.50
  -2   3  -4   67.49    1.48
   2  -3   4   67.95    1.51
  -3   3  -4    0.27    0.04
  -3   3  -4    0.28    0.04
  -3   3  -4    0.25    0.04
   3  -3   4    0.35    0.05
  -4   3  -4   11.91    0.31
  -4   3  -4   11.76    0.30
  -4   3  -4   11.55    0.33
   4  -3   4   12.02    0.32
  -5   3  -4    1.44    0.11
  -5   3  -4    1.40    0.10
   5  -3   4    1.52    0.09
   5  -3   4    1.45    0.10
  -6   3  -4    1.81    0.13
  -6   3  -4    1.84    0.12
   6  -3   4    1.91    0.12
   6  -3   4    1.79    0.10
  -7   3  -4    0.67    0.10
  -7   3  -4    0.53    0.08
   7  -3   4    0.50    0.08
   7  -3   4    0.57    0.06
  -8   3  -4    0.79    0.10
  -8   3  -4    0.64    0.12
   8  -3   4    0.74    0.10
   8  -3   4    0.80    0.08
  -9   3  -4    0.37    0.09
  -9   3  -4    0.54    0.12
   9  -3   4    0.51    0.10
 -10   3  -4    1.47    0.18
 -11   3  -4    0.24    0.12
 -12   3  -4   -0.01    0.11
  12   2  -4    0.09    0.08
 -12  -2   4    0.39    0.14
  11   2  -4    0.18    0.08
 -11  -2   4    0.16    0.12
  10   2  -4    1.99    0.16
 -10  -2   4    2.02    0.19
   9   2  -4    0.12    0.07
  -9  -2   4    0.08    0.08
   8   2  -4    3.49    0.17
  -8  -2   4    3.32    0.19
   7   2  -4    0.09    0.05
  -7  -2   4    0.07    0.06
   6   2  -4    0.30    0.06
  -6  -2   4    0.37    0.07
   5   2  -4   13.71    0.37
  -5  -2   4   13.42    0.32
  -5  -2   4   13.42    0.37
  -5  -2   4   13.98    0.33
   4   2  -4  101.64    2.26
  -4  -2   4  102.72    2.09
  -4  -2   4  102.10    2.23
   3   2  -4    0.68    0.07
   3   2  -4    0.68    0.05
  -3  -2   4    0.81    0.06
  -3  -2   4    0.79    0.04
   2   2  -4   65.19    1.46
  -2  -2   4   64.95    1.45
   1   2  -4    7.88    0.23
  -1  -2   4    7.98    0.23
   0   2  -4    0.72    0.06
   0  -2   4    0.74    0.06
  -1   2  -4    0.66    0.06
   1  -2   4    0.71    0.05
  -2   2  -4   59.95    1.33
  -2   2  -4   59.06    1.20
  -2   2  -4   60.05    1.32
   2  -2   4   59.48    1.34
  -3   2  -4   -0.05    0.03
  -3   2  -4   -0.04    0.02
  -3   2  -4   -0.04    0.02
   3  -2   4   -0.05    0.03
   3  -2   4   -0.05    0.02
   3  -2   4   -0.04    0.02
  -4   2  -4   11.73    0.31
  -4   2  -4   12.13    0.30
  -4   2  -4   12.03    0.34
   4  -2   4   12.38    0.33
   4  -2   4   12.21    0.32
   4  -2   4   12.55    0.31
  -5   2  -4    1.03    0.09
  -5   2  -4    1.20    0.09
   5  -2   4    1.17    0.07
   5  -2   4    1.16    0.09
  -6   2  -4    1.76    0.13
  -6   2  -4    1.82    0.11
   6  -2   4    1.79    0.10
   6  -2   4    1.82    0.11
  -7   2  -4    2.82    0.18
  -7   2  -4    3.02    0.16
   7  -2   4    3.16    0.13
   7  -2   4    2.93    0.15
  -8   2  -4    0.53    0.11
  -8   2  -4    1.00    0.11
   8  -2   4    0.58    0.09
   8  -2   4    0.72    0.07
  -9   2  -4   -0.12    0.09
   9  -2   4    0.18    0.07
 -10   2  -4    0.34    0.12
 -11   2  -4    0.82    0.16
 -12   2  -4   -0.18    0.10
  11   1  -4    0.06    0.06
 -11  -1   4   -0.13    0.09
  10   1  -4    0.82    0.10
 -10  -1   4    0.92    0.14
   9   1  -4    0.05    0.05
  -9  -1   4   -0.03    0.09
   8   1  -4    2.50    0.13
   8   1  -4    2.49    0.13
  -8  -1   4    2.40    0.16
   7   1  -4    3.04    0.13
   7   1  -4    3.30    0.13
  -7  -1   4    2.92    0.17
   6   1  -4    0.48    0.05
   6   1  -4    0.56    0.06
  -6  -1   4    0.44    0.07
   5   1  -4    3.10    0.12
   5   1  -4    3.10    0.11
   4   1  -4    3.83    0.11
   4   1  -4    3.68    0.13
  -4  -1   4    3.78    0.11
   3   1  -4   10.76    0.28
   3   1  -4   10.87    0.24
   3   1  -4   10.73    0.28
  -3  -1   4   10.80    0.27
   2   1  -4    1.56    0.08
  -2  -1   4    1.56    0.08
   1   1  -4    1.23    0.07
  -1  -1   4    1.11    0.06
   0   1  -4  172.33    3.75
   0  -1   4  174.25    3.74
   0  -1   4  172.41    3.48
  -1   1  -4    4.25    0.14
  -1   1  -4    4.09    0.11
   1  -1   4    4.15    0.11
   1  -1   4    4.11    0.14
  -2   1  -4   17.64    0.40
  -2   1  -4   18.08    0.45
   2  -1   4   18.29    0.40
   2  -1   4   18.55    0.42
   2  -1   4   18.97    0.45
  -3   1  -4    2.27    0.10
  -3   1  -4    2.64    0.10
  -3   1  -4    2.49    0.10
   3  -1   4    2.49    0.10
   3  -1   4    2.57    0.10
   3  -1   4    2.49    0.10
  -4   1  -4   11.69    0.30
  -4   1  -4   11.80    0.30
  -4   1  -4   12.29    0.31
  -4   1  -4   11.84    0.33
   4  -1   4   12.16    0.31
   4  -1   4   11.65    0.30
   4  -1   4   11.64    0.32
  -5   1  -4    4.19    0.18
  -5   1  -4    4.15    0.16
   5  -1   4    4.55    0.17
   5  -1   4    4.35    0.16
   5  -1   4    4.41    0.17
  -6   1  -4    1.44    0.12
  -6   1  -4    1.60    0.11
   6  -1   4    1.59    0.09
   6  -1   4    1.54    0.10
  -7   1  -4   -0.04    0.07
   7  -1   4   -0.05    0.05
   7  -1   4    0.08    0.04
  -8   1  -4    9.12    0.35
   8  -1   4    8.96    0.30
  -9   1  -4    1.62    0.17
   9  -1   4    1.82    0.14
 -10   1  -4   -0.08    0.09
 -11   1  -4   -0.01    0.10
 -12   1  -4    0.12    0.12
  11   0  -4    0.20    0.08
  11   0  -4    0.20    0.06
  10   0  -4    2.13    0.15
  10   0  -4    2.14    0.12
   9   0  -4    8.33    0.25
   9   0  -4    8.61    0.28
  -9   0   4    8.70    0.33
   8   0  -4    0.00    0.03
   8   0  -4    0.04    0.05
   7   0  -4    2.17    0.11
   7   0  -4    2.10    0.09
   6   0  -4    1.06    0.08
   6   0  -4    1.03    0.06
   6   0  -4    1.03    0.07
   5   0  -4   13.72    0.32
   5   0  -4   12.95    0.33
   5   0  -4   13.28    0.33
   4   0  -4    0.19    0.03
   4   0  -4    0.14    0.03
   3   0  -4   60.34    1.21
   3   0  -4   61.65    1.35
  -3   0   4   61.22    1.34
   2   0  -4   43.71    0.99
  -2   0   4   44.09    0.98
   1   0  -4   41.21    0.94
  -1   0   4   42.23    0.94
   0   0  -4    0.77    0.03
   0   0  -4    0.72    0.05
   0   0   4    0.78    0.05
  -1   0  -4   14.67    0.37
  -1   0  -4   14.12    0.33
  -1   0  -4   14.36    0.31
   1   0   4   14.59    0.31
   1   0   4   14.50    0.37
  -2   0  -4    0.38    0.04
  -2   0  -4    0.39    0.04
  -2   0  -4    0.50    0.05
   2   0   4    0.36    0.04
   2   0   4    0.37    0.04
  -3   0  -4    5.37    0.17
  -3   0  -4    5.30    0.17
  -3   0  -4    5.38    0.17
  -3   0  -4    5.44    0.16
   3   0   4    5.62    0.16
   3   0   4    5.37    0.18
  -4   0  -4    7.97    0.24
  -4   0  -4    7.84    0.23
  -4   0  -4    7.99    0.22
  -4   0  -4    8.00    0.25
   4   0   4    7.89    0.22
   4   0   4    7.87    0.24
   4   0   4    7.62    0.23
  -5   0  -4    2.81    0.10
  -5   0  -4    2.85    0.10
  -5   0  -4    2.75    0.13
  -5   0  -4    2.79    0.14
   5   0   4    2.98    0.14
   5   0   4    2.75    0.13
   5   0   4    2.71    0.13
  -6   0  -4   -0.05    0.05
   6   0   4    0.11    0.04
  -7   0  -4    7.66    0.30
   7   0   4    7.52    0.25
  -8   0  -4    0.29    0.10
  -9   0  -4    3.93    0.24
 -10   0  -4    3.47    0.25
 -11   0  -4    0.33    0.13
 -12   0  -4    0.34    0.15
  11  -1  -4    0.06    0.04
  11  -1  -4    0.01    0.07
  10  -1  -4    0.06    0.04
  10  -1  -4   -0.03    0.06
   9  -1  -4   10.86    0.28
   9  -1  -4   11.06    0.33
   8  -1  -4    0.95    0.06
   8  -1  -4    0.99    0.09
   7  -1  -4    1.22    0.09
   7  -1  -4    1.28    0.06
   6  -1  -4    2.66    0.10
   6  -1  -4    2.85    0.13
   5  -1  -4   27.77    0.61
   5  -1  -4   28.46    0.65
   4  -1  -4    0.06    0.03
   4  -1  -4    0.10    0.03
   3  -1  -4   67.33    1.48
   3  -1  -4   65.95    1.33
  -3   1   4   67.86    1.47
   2  -1  -4   44.83    1.02
   2  -1  -4   45.31    0.89
  -2   1   4   45.15    1.01
   1  -1  -4    0.07    0.03
  -1   1   4    0.14    0.03
   0  -1  -4    0.21    0.04
   0   1   4    0.24    0.04
   0   1   4    0.24    0.02
  -1  -1  -4   33.54    0.78
   1   1   4   33.78    0.67
   1   1   4   33.14    0.78
  -2  -1  -4   23.28    0.52
  -2  -1  -4   23.44    0.58
  -2  -1  -4   23.33    0.57
   2   1   4   23.29    0.50
   2   1   4   23.59    0.57
  -3  -1  -4   22.04    0.52
  -3  -1  -4   22.20    0.56
  -3  -1  -4   22.11    0.55
   3   1   4   22.32    0.49
   3   1   4   22.22    0.55
  -4  -1  -4    6.46    0.22
  -4  -1  -4    6.58    0.21
  -4  -1  -4    6.58    0.21
   4   1   4    6.57    0.22
   4   1   4    6.31    0.20
  -5  -1  -4    1.01    0.10
  -5  -1  -4    0.82    0.06
  -5  -1  -4    1.03    0.09
   5   1   4    1.00    0.09
  -6  -1  -4    0.44    0.08
  -6  -1  -4    0.31    0.04
  -6  -1  -4    0.28    0.03
  -6  -1  -4    0.29    0.07
   6   1   4    0.38    0.06
  -7  -1  -4    2.13    0.14
  -7  -1  -4    2.08    0.16
   7   1   4    1.79    0.13
  -8  -1  -4    0.91    0.13
  -9  -1  -4    1.02    0.15
 -10  -1  -4   -0.03    0.10
 -11  -1  -4    0.07    0.12
 -12  -1  -4    0.06    0.12
  11  -2  -4   -0.01    0.06
  10  -2  -4    0.30    0.08
  10  -2  -4    0.23    0.04
   9  -2  -4    5.29    0.22
   9  -2  -4    5.20    0.16
   8  -2  -4    5.40    0.16
   7  -2  -4    0.40    0.04
   6  -2  -4    0.24    0.05
   6  -2  -4    0.20    0.03
  -6   2   4    0.22    0.05
   5  -2  -4    1.55    0.08
   5  -2  -4    1.52    0.08
  -5   2   4    1.59    0.09
   4  -2  -4   20.68    0.49
   4  -2  -4   20.02    0.44
  -4   2   4   20.27    0.45
   3  -2  -4   -0.05    0.03
  -3   2   4    0.03    0.02
   2  -2  -4   44.09    1.01
  -2   2   4   43.53    0.87
  -2   2   4   43.82    1.00
   1  -2  -4   65.74    1.48
  -1   2   4   65.75    1.48
   0  -2  -4    8.15    0.25
   0   2   4    8.18    0.25
  -1  -2  -4   24.17    0.61
  -1  -2  -4   23.68    0.60
   1   2   4   24.81    0.60
  -2  -2  -4    0.01    0.03
   2   2   4    0.06    0.04
  -3  -2  -4    0.02    0.03
  -3  -2  -4    0.04    0.03
   3   2   4   -0.01    0.03
   3   2   4    0.07    0.04
  -4  -2  -4    0.13    0.04
  -4  -2  -4    0.08    0.04
   4   2   4    0.02    0.04
   4   2   4    0.07    0.04
  -5  -2  -4    2.99    0.15
  -5  -2  -4    2.77    0.14
  -5  -2  -4    2.87    0.13
   5   2   4    2.81    0.15
  -6  -2  -4    0.60    0.06
  -6  -2  -4    0.77    0.09
  -6  -2  -4    0.47    0.09
  -7  -2  -4    0.71    0.11
  -7  -2  -4    0.81    0.10
  -8  -2  -4    1.33    0.15
  -9  -2  -4    2.79    0.23
 -10  -2  -4   -0.03    0.10
 -11  -2  -4    0.49    0.16
  11  -3  -4    3.06    0.19
  10  -3  -4    0.00    0.03
  10  -3  -4   -0.05    0.07
   9  -3  -4   21.51    0.52
  -8   3   4    0.11    0.08
   7  -3  -4    9.37    0.26
  -7   3   4    9.49    0.28
   6  -3  -4    3.00    0.12
   6  -3  -4    3.02    0.13
  -6   3   4    3.07    0.13
   5  -3  -4   10.44    0.26
   5  -3  -4   10.28    0.29
  -5   3   4   10.54    0.27
   4  -3  -4    4.37    0.16
  -4   3   4    4.12    0.13
   3  -3  -4    0.99    0.08
  -3   3   4    0.98    0.06
   2  -3  -4    0.10    0.04
   1  -3  -4   33.72    0.81
   0  -3  -4    2.82    0.14
  -1  -3  -4   12.05    0.35
  -2  -3  -4    0.45    0.07
  -3  -3  -4    8.56    0.28
  -4  -3  -4    0.12    0.05
  -4  -3  -4    0.22    0.06
  -5  -3  -4    0.64    0.08
  -5  -3  -4    0.68    0.08
  -5  -3  -4    0.59    0.08
  -6  -3  -4    0.56    0.07
  -6  -3  -4    0.57    0.09
  -6  -3  -4    0.77    0.09
  -7  -3  -4    0.04    0.08
  -8  -3  -4    0.29    0.11
  -9  -3  -4   -0.01    0.09
 -10  -3  -4    0.47    0.14
 -11  -3  -4    0.55    0.16
  11  -4  -4    0.04    0.04
  10  -4  -4    0.03    0.04
   9  -4  -4    0.62    0.08
  -9   4   4    0.81    0.11
   8  -4  -4    0.38    0.06
  -8   4   4    0.39    0.09
   7  -4  -4    1.54    0.10
  -7   4   4    1.65    0.12
   6  -4  -4    0.46    0.06
  -6   4   4    0.46    0.06
   5  -4  -4    2.60    0.13
  -5   4   4    2.81    0.12
   4  -4  -4    0.02    0.04
  -4   4   4   -0.01    0.03
  -3   4   4    2.11    0.09
   2  -4  -4    0.08    0.05
   1  -4  -4    6.08    0.23
   0  -4  -4    0.04    0.05
  -1  -4  -4    0.02    0.05
  -2  -4  -4   -0.04    0.04
  -3  -4  -4    1.71    0.13
  -4  -4  -4    0.25    0.06
  -5  -4  -4    1.83    0.12
  -5  -4  -4    1.85    0.13
  -5  -4  -4    1.97    0.14
  -6  -4  -4    0.02    0.05
  -6  -4  -4    0.10    0.07
  -7  -4  -4    2.16    0.17
  -8  -4  -4    0.47    0.11
  -9  -4  -4    0.22    0.12
 -10  -4  -4    0.04    0.11
  11  -5  -4    0.61    0.08
  10  -5  -4    1.25    0.11
 -10   5   4    1.14    0.13
   9  -5  -4    2.48    0.14
  -9   5   4    2.59    0.17
   8  -5  -4    1.54    0.12
  -8   5   4    1.62    0.13
   7  -5  -4   19.99    0.55
   7  -5  -4   20.83    0.55
  -7   5   4   20.85    0.52
   6  -5  -4    0.13    0.05
   6  -5  -4    0.00    0.05
  -6   5   4    0.17    0.05
   5  -5  -4    4.68    0.20
   5  -5  -4    5.09    0.21
  -5   5   4    4.80    0.17
   4  -5  -4    0.27    0.07
  -4   5   4    0.14    0.04
   3  -5  -4    9.08    0.31
   2  -5  -4    0.89    0.10
   1  -5  -4   21.61    0.59
   0  -5  -4    1.52    0.13
  -1  -5  -4    3.43    0.18
  -2  -5  -4    1.69    0.13
  -3  -5  -4    0.20    0.07
  -4  -5  -4    0.21    0.07
  -5  -5  -4    1.65    0.14
  -5  -5  -4    1.87    0.15
  -6  -5  -4    0.47    0.10
  -6  -5  -4    0.47    0.09
  -7  -5  -4    0.47    0.11
  -8  -5  -4    0.72    0.14
  -9  -5  -4    0.02    0.11
 -10  -5  -4    0.10    0.12
  11  -6  -4   -0.03    0.05
 -11   6   4    0.04    0.08
  10  -6  -4    0.29    0.07
 -10   6   4    0.18    0.09
   9  -6  -4    1.25    0.12
  -9   6   4    1.28    0.13
   8  -6  -4    1.68    0.14
  -8   6   4    1.46    0.13
   7  -6  -4    5.21    0.23
  -7   6   4    5.47    0.22
   6  -6  -4    2.46    0.16
  -6   6   4    2.15    0.13
   5  -6  -4    3.86    0.19
  -5   6   4    3.60    0.15
   4  -6  -4    0.01    0.05
  -4   6   4   -0.04    0.03
   3  -6  -4    0.92    0.11
   2  -6  -4   -0.06    0.05
   1  -6  -4    0.24    0.08
   0  -6  -4    1.71    0.16
  -1  -6  -4    0.11    0.07
  -2  -6  -4    2.83    0.19
  -3  -6  -4    0.96    0.12
  -4  -6  -4    0.88    0.12
  -5  -6  -4    0.06    0.07
  -5  -6  -4    0.00    0.07
  -6  -6  -4    0.20    0.09
  -6  -6  -4    0.11    0.08
  -7  -6  -4    0.57    0.12
  -8  -6  -4    0.14    0.11
  -9  -6  -4    0.01    0.11
 -12   7   4    0.03    0.09
  11  -7  -4    0.08    0.07
 -11   7   4    0.02    0.08
  10  -7  -4    0.10    0.07
 -10   7   4    0.10    0.08
   9  -7  -4   -0.01    0.07
  -9   7   4    0.11    0.07
   8  -7  -4    0.09    0.07
  -8   7   4    0.05    0.07
   7  -7  -4   -0.01    0.06
  -7   7   4    0.07    0.06
   6  -7  -4    1.09    0.12
  -6   7   4    1.07    0.11
   5  -7  -4    2.02    0.16
  -5   7   4    1.99    0.12
   4  -7  -4    0.53    0.10
  -4   7   4    0.60    0.07
   3  -7  -4    0.90    0.11
   2  -7  -4   -0.06    0.06
   1  -7  -4    0.01    0.07
   0  -7  -4   -0.06    0.07
  -1  -7  -4    0.41    0.10
  -2  -7  -4    1.32    0.15
  -3  -7  -4    0.20    0.08
  -4  -7  -4   -0.03    0.08
  -5  -7  -4    1.18    0.13
  -5  -7  -4    0.75    0.12
  -6  -7  -4    0.07    0.08
  -7  -7  -4    0.59    0.12
  -8  -7  -4    0.29    0.12
  11  -8  -4   -0.01    0.07
 -11   8   4   -0.03    0.08
  10  -8  -4   -0.06    0.07
 -10   8   4    0.00    0.08
   9  -8  -4   -0.02    0.07
  -9   8   4    0.04    0.07
   8  -8  -4   -0.18    0.06
  -8   8   4    0.00    0.06
   7  -8  -4    1.00    0.13
  -7   8   4    1.17    0.12
   6  -8  -4    0.02    0.07
  -6   8   4   -0.04    0.05
   5  -8  -4    0.01    0.07
  -5   8   4    0.03    0.05
   4  -8  -4    0.68    0.12
   3  -8  -4    0.20    0.08
   2  -8  -4    0.16    0.08
   1  -8  -4    0.24    0.09
   0  -8  -4    0.47    0.12
  -1  -8  -4    0.35    0.10
  -2  -8  -4   -0.06    0.08
  -3  -8  -4    0.28    0.10
  -4  -8  -4    0.29    0.11
  -5  -8  -4    0.08    0.08
  -5  -8  -4    0.10    0.09
  -6  -8  -4    1.38    0.16
  -7  -8  -4    0.01    0.09
  10  -9  -4   -0.05    0.08
 -10   9   4    0.12    0.09
   9  -9  -4    0.05    0.08
  -9   9   4   -0.04    0.07
   8  -9  -4    0.04    0.08
  -8   9   4    0.12    0.08
   7  -9  -4    0.40    0.11
  -7   9   4    0.49    0.10
   6  -9  -4    1.94    0.18
  -6   9   4    2.04    0.15
   5  -9  -4    0.29    0.10
  -5   9   4    0.28    0.08
   4  -9  -4   -0.03    0.08
   3  -9  -4   -0.03    0.09
   2  -9  -4    0.19    0.09
   1  -9  -4   -0.07    0.09
   0  -9  -4    0.19    0.10
  -1  -9  -4   -0.05    0.08
  -2  -9  -4   -0.02    0.08
  -3  -9  -4    0.18    0.11
  -4  -9  -4    0.23    0.11
  -5  -9  -4    0.05    0.08
  -6  -9  -4    0.34    0.11
   9 -10  -4    0.02    0.09
  -9  10   4    0.05    0.08
   8 -10  -4    0.02    0.09
  -8  10   4   -0.01    0.07
   7 -10  -4   -0.01    0.08
  -7  10   4    0.02    0.07
   6 -10  -4    0.67    0.14
  -6  10   4    0.86    0.11
   5 -10  -4    0.13    0.10
  -5  10   4    0.13    0.07
   4 -10  -4   -0.15    0.08
   3 -10  -4   -0.02    0.10
   2 -10  -4    0.03    0.09
   1 -10  -4   -0.05    0.09
   0 -10  -4    0.29    0.12
  -1 -10  -4    0.14    0.11
  -2 -10  -4    0.50    0.14
  -3 -10  -4   -0.05    0.10
  -4 -10  -4    0.08    0.11
  -4 -10  -4    0.18    0.09
   8 -11  -4    0.74    0.15
  -8  11   4    0.57    0.12
   7 -11  -4    0.32    0.13
  -7  11   4    0.14    0.09
   6 -11  -4   -0.01    0.10
  -6  11   4   -0.03    0.07
   5 -11  -4    0.39    0.13
  -5  11   4    0.22    0.08
   4 -11  -4    0.04    0.10
   3 -11  -4   -0.10    0.10
   2 -11  -4    0.05    0.11
   1 -11  -4   -0.16    0.09
   0 -11  -4    0.04    0.11
  -1 -11  -4    0.02    0.10
  -2 -11  -4    0.10    0.13
  -3 -11  -4    0.01    0.12
   5 -12  -4   -0.01    0.10
   4 -12  -4    0.38    0.15
   3 -12  -4   -0.05    0.11
   2 -12  -4    0.05    0.13
   1 -12  -4   -0.08    0.11
   0 -12  -4    0.07    0.13
   3  13  -5    0.04    0.14
  -3 -13   5   -0.01    0.13
   2  13  -5    0.25    0.16
  -2 -13   5    0.02    0.13
   1  13  -5    0.30    0.15
   0  13  -5   -0.15    0.13
  -1  13  -5    0.29    0.15
  -2  13  -5    0.48    0.15
  -6  13  -5    0.06    0.09
   5  12  -5   -0.07    0.13
   4  12  -5   -0.14    0.12
  -4 -12   5   -0.15    0.11
   3  12  -5    0.08    0.13
  -3 -12   5   -0.14    0.10
   2  12  -5    0.24    0.14
   1  12  -5    0.15    0.14
   0  12  -5   -0.04    0.11
  -1  12  -5   -0.03    0.12
  -2  12  -5   -0.07    0.10
  -3  12  -5   -0.04    0.09
  -6  12  -5    0.02    0.08
  -7  12  -5    0.04    0.08
  -8  12  -5   -0.01    0.08
   6  11  -5    0.04    0.13
   5  11  -5    0.00    0.14
  -5 -11   5   -0.03    0.10
   4  11  -5    0.18    0.14
  -4 -11   5   -0.14    0.10
   3  11  -5    0.17    0.12
   2  11  -5    0.35    0.13
   1  11  -5    2.75    0.25
   0  11  -5    0.55    0.16
  -1  11  -5   -0.15    0.09
  -2  11  -5   -0.07    0.09
  -3  11  -5    0.18    0.10
  -4  11  -5    0.06    0.09
  -6  11  -5    0.08    0.08
  -7  11  -5    0.64    0.12
  -8  11  -5   -0.05    0.08
  -9  11  -5    0.04    0.09
   8  10  -5    0.40    0.16
   7  10  -5    0.52    0.16
   6  10  -5    0.85    0.19
   5  10  -5    0.00    0.13
  -5 -10   5    0.09    0.09
   4  10  -5    0.32    0.14
  -4 -10   5    0.17    0.11
   3  10  -5    0.15    0.12
   2  10  -5    1.04    0.17
   1  10  -5   -0.05    0.10
   0  10  -5    1.29    0.19
  -1  10  -5    0.54    0.13
  -2  10  -5   -0.14    0.08
  -3  10  -5    0.61    0.12
  -4  10  -5   -0.05    0.07
  -5  10  -5    0.39    0.09
  -6  10  -5    0.29    0.09
  -7  10  -5    0.09    0.07
  -8  10  -5    0.24    0.09
  -9  10  -5    0.24    0.10
 -10  10  -5    0.10    0.09
   9   9  -5   -0.10    0.12
   8   9  -5    1.67    0.23
   7   9  -5    0.20    0.14
   6   9  -5    0.14    0.13
  -6  -9   5    0.04    0.09
   5   9  -5    0.58    0.16
  -5  -9   5    0.77    0.13
   4   9  -5    0.16    0.12
   3   9  -5   -0.06    0.11
   2   9  -5    0.99    0.17
   1   9  -5    1.27    0.17
   0   9  -5    0.48    0.12
  -1   9  -5    0.87    0.16
  -2   9  -5    0.57    0.13
  -3   9  -5    0.46    0.11
  -4   9  -5    0.09    0.07
  -5   9  -5    5.99    0.25
  -5   9  -5    6.12    0.24
  -6   9  -5    0.08    0.07
  -7   9  -5    0.76    0.12
  -8   9  -5    0.07    0.08
  -9   9  -5    0.00    0.08
 -10   9  -5    0.12    0.08
  10   8  -5    0.19    0.13
   9   8  -5    0.09    0.12
   8   8  -5    0.18    0.12
   7   8  -5    0.05    0.11
   6   8  -5    0.82    0.16
  -6  -8   5    1.03    0.10
  -6  -8   5    1.08    0.13
   5   8  -5   -0.07    0.11
  -5  -8   5    0.07    0.05
  -5  -8   5   -0.02    0.08
   4   8  -5   -0.06    0.09
   3   8  -5    0.26    0.11
   2   8  -5    0.32    0.11
   1   8  -5   -0.04    0.08
   0   8  -5    0.59    0.12
  -1   8  -5    1.98    0.18
  -2   8  -5    0.01    0.08
   2  -8   5    0.04    0.03
  -3   8  -5   19.22    0.57
  -4   8  -5    5.06    0.23
  -5   8  -5    0.67    0.09
  -5   8  -5    0.56    0.08
  -6   8  -5    2.13    0.16
  -7   8  -5    0.07    0.06
  -7   8  -5    0.02    0.06
  -8   8  -5   -0.03    0.06
  -8   8  -5    0.06    0.07
  -9   8  -5   -0.02    0.07
  -9   8  -5    0.06    0.07
 -10   8  -5    0.71    0.13
 -10   8  -5    0.65    0.13
 -11   8  -5    0.07    0.09
 -11   8  -5   -0.01    0.10
  10   7  -5    0.36    0.13
   9   7  -5    0.12    0.11
  -9  -7   5   -0.04    0.08
   8   7  -5    2.08    0.22
  -8  -7   5    2.38    0.17
   7   7  -5    1.59    0.19
  -7  -7   5    1.42    0.13
  -7  -7   5    1.20    0.12
   6   7  -5    8.34    0.38
  -6  -7   5    8.12    0.31
  -6  -7   5    8.10    0.27
   5   7  -5    4.25    0.26
  -5  -7   5    4.36    0.16
   4   7  -5    7.48    0.34
   3   7  -5    1.08    0.14
   2   7  -5    1.21    0.14
   1   7  -5    0.29    0.09
   0   7  -5    9.50    0.36
  -1   7  -5   -0.02    0.07
  -2   7  -5   -0.03    0.06
   2  -7   5   -0.03    0.02
  -3   7  -5    3.44    0.19
  -4   7  -5   -0.04    0.04
  -4   7  -5   -0.04    0.05
  -5   7  -5    0.01    0.05
  -5   7  -5    0.00    0.04
  -5   7  -5   -0.05    0.05
  -6   7  -5    4.68    0.21
  -6   7  -5    4.76    0.21
  -7   7  -5    3.86    0.21
  -7   7  -5    3.74    0.20
  -8   7  -5    0.11    0.08
  -8   7  -5    0.20    0.08
  -9   7  -5   -0.02    0.07
  -9   7  -5    0.00    0.06
 -10   7  -5    0.40    0.10
 -10   7  -5    0.59    0.13
 -11   7  -5   -0.02    0.09
 -11   7  -5    0.04    0.08
  11   6  -5    0.11    0.11
 -11  -6   5    0.07    0.10
  10   6  -5    0.25    0.11
 -10  -6   5    0.11    0.10
   9   6  -5    0.03    0.10
  -9  -6   5    0.14    0.09
   8   6  -5    0.09    0.10
  -8  -6   5    0.06    0.07
  -8  -6   5    0.03    0.06
   7   6  -5    0.77    0.13
  -7  -6   5    0.72    0.09
  -7  -6   5    0.77    0.10
  -7  -6   5    0.75    0.09
   6   6  -5    2.91    0.22
  -6  -6   5    2.83    0.17
  -6  -6   5    2.66    0.14
  -6  -6   5    2.68    0.14
   5   6  -5    0.47    0.11
  -5  -6   5    0.49    0.06
   4   6  -5   -0.09    0.06
   3   6  -5    3.12    0.20
   2   6  -5   -0.03    0.07
   1   6  -5    0.00    0.07
   0   6  -5    0.95    0.11
  -1   6  -5    0.24    0.07
  -2   6  -5    0.02    0.02
  -2   6  -5    0.02    0.05
  -3   6  -5    0.86    0.07
  -3   6  -5    0.78    0.09
  -4   6  -5    0.14    0.05
  -4   6  -5    0.05    0.04
  -4   6  -5    0.10    0.05
   4  -6   5    0.11    0.07
  -5   6  -5    0.17    0.04
  -5   6  -5    0.22    0.06
  -5   6  -5    0.15    0.05
   5  -6   5    0.14    0.06
  -6   6  -5    2.77    0.15
  -6   6  -5    2.94    0.16
   6  -6   5    2.89    0.17
  -7   6  -5    2.11    0.17
  -7   6  -5    2.39    0.15
  -8   6  -5    2.52    0.18
  -8   6  -5    2.73    0.17
  -9   6  -5    0.65    0.12
  -9   6  -5    0.29    0.10
 -10   6  -5    0.29    0.10
 -10   6  -5    0.34    0.11
 -11   6  -5    0.10    0.09
 -11   6  -5    0.03    0.09
 -12   6  -5   -0.07    0.11
  11   5  -5   -0.03    0.09
 -11  -5   5   -0.02    0.10
  10   5  -5    0.58    0.14
 -10  -5   5    0.41    0.11
   9   5  -5    0.51    0.12
  -9  -5   5    0.35    0.09
  -9  -5   5    0.46    0.10
   8   5  -5    0.28    0.10
  -8  -5   5    0.28    0.09
  -8  -5   5    0.20    0.07
   7   5  -5    0.92    0.13
  -7  -5   5    1.05    0.09
  -7  -5   5    0.92    0.11
  -7  -5   5    1.16    0.10
   6   5  -5    7.27    0.31
  -6  -5   5    7.53    0.25
  -6  -5   5    7.52    0.25
  -6  -5   5    7.20    0.23
   5   5  -5    0.26    0.08
  -5  -5   5    0.21    0.05
   4   5  -5   -0.13    0.09
   3   5  -5   -0.03    0.06
   2   5  -5    2.56    0.17
   1   5  -5    0.09    0.06
   0   5  -5    6.75    0.26
  -1   5  -5    0.02    0.02
  -1   5  -5   -0.02    0.04
  -2   5  -5    0.21    0.04
  -2   5  -5    0.09    0.05
   2  -5   5    0.20    0.06
  -3   5  -5    0.37    0.06
  -3   5  -5    0.32    0.05
   3  -5   5    0.27    0.06
  -4   5  -5    0.08    0.05
  -4   5  -5    0.05    0.04
  -4   5  -5    0.08    0.04
   4  -5   5    0.14    0.05
  -5   5  -5    0.23    0.04
  -5   5  -5    0.22    0.06
  -5   5  -5    0.15    0.05
   5  -5   5    0.24    0.06
  -6   5  -5    0.16    0.06
  -6   5  -5    0.12    0.06
   6  -5   5    0.14    0.06
  -7   5  -5    0.58    0.09
  -7   5  -5    0.17    0.09
   7  -5   5    0.36    0.07
  -8   5  -5   10.24    0.38
  -8   5  -5    9.61    0.33
   8  -5   5    9.26    0.34
  -9   5  -5    1.96    0.17
  -9   5  -5    1.89    0.18
 -10   5  -5    0.11    0.08
 -10   5  -5    0.01    0.09
 -11   5  -5    0.14    0.09
 -11   5  -5    0.17    0.10
 -12   5  -5   -0.11    0.10
  12   4  -5    0.06    0.09
  11   4  -5    0.03    0.09
 -11  -4   5   -0.04    0.09
  10   4  -5    0.35    0.11
 -10  -4   5    0.30    0.10
   9   4  -5   -0.10    0.06
  -9  -4   5   -0.12    0.07
   8   4  -5   -0.03    0.07
  -8  -4   5    0.00    0.07
  -8  -4   5   -0.03    0.05
   7   4  -5    2.75    0.18
  -7  -4   5    2.85    0.16
  -7  -4   5    2.73    0.14
   6   4  -5    9.75    0.34
  -6  -4   5    9.79    0.28
  -6  -4   5    9.61    0.27
  -6  -4   5    9.71    0.30
   5   4  -5    0.23    0.08
  -5  -4   5    0.24    0.04
  -5  -4   5    0.16    0.06
   3   4  -5    0.00    0.05
   3   4  -5   -0.05    0.02
   2   4  -5    5.95    0.23
   2   4  -5    6.03    0.15
   1   4  -5    0.22    0.06
   0   4  -5   14.98    0.34
   0   4  -5   14.98    0.42
   0  -4   5   14.58    0.41
  -1   4  -5    0.04    0.02
  -1   4  -5    0.11    0.05
   1  -4   5    0.08    0.04
  -2   4  -5   84.87    1.93
  -2   4  -5   87.07    1.89
   2  -4   5   85.60    1.93
  -3   4  -5    1.15    0.09
  -3   4  -5    1.25    0.08
  -3   4  -5    1.28    0.08
   3  -4   5    1.24    0.09
  -4   4  -5    2.12    0.11
  -4   4  -5    1.96    0.10
  -4   4  -5    2.11    0.12
   4  -4   5    1.91    0.11
  -5   4  -5   -0.02    0.04
  -5   4  -5    0.01    0.01
  -5   4  -5   -0.04    0.04
   5  -4   5    0.04    0.04
  -6   4  -5    0.74    0.10
  -6   4  -5    0.85    0.09
   6  -4   5    0.71    0.09
   6  -4   5    0.92    0.09
  -7   4  -5    0.03    0.05
  -7   4  -5   -0.14    0.06
   7  -4   5   -0.02    0.06
   7  -4   5    0.01    0.04
  -8   4  -5    0.18    0.09
  -8   4  -5    0.29    0.09
   8  -4   5    0.59    0.10
  -9   4  -5    1.38    0.16
  -9   4  -5    1.30    0.14
 -10   4  -5    0.28    0.09
 -10   4  -5    0.43    0.12
 -11   4  -5    0.17    0.11
 -12   4  -5   -0.01    0.12
  12   3  -5    0.12    0.10
  11   3  -5    0.26    0.10
  10   3  -5    1.11    0.14
 -10  -3   5    1.25    0.15
   9   3  -5    0.15    0.08
  -9  -3   5    0.10    0.09
   8   3  -5   -0.02    0.06
  -8  -3   5   -0.13    0.06
   7   3  -5    0.18    0.06
  -7  -3   5    0.17    0.07
   6   3  -5    2.54    0.15
  -6  -3   5    2.66    0.14
  -6  -3   5    2.57    0.10
  -6  -3   5    2.69    0.10
  -6  -3   5    2.43    0.11
   5   3  -5   16.71    0.46
  -5  -3   5   16.37    0.39
   4   3  -5   25.65    0.65
  -4  -3   5   25.75    0.56
   3   3  -5   13.09    0.33
   3   3  -5   13.23    0.38
   2   3  -5    4.69    0.13
   2   3  -5    4.67    0.18
  -2  -3   5    4.93    0.17
   1   3  -5    8.33    0.26
  -1  -3   5    8.32    0.26
   0   3  -5   16.30    0.43
   0  -3   5   15.97    0.43
  -1   3  -5    4.91    0.18
   1  -3   5    4.83    0.18
  -2   3  -5    1.05    0.07
  -2   3  -5    1.02    0.08
   2  -3   5    1.05    0.08
  -3   3  -5    2.50    0.11
  -3   3  -5    2.44    0.11
  -3   3  -5    2.48    0.11
   3  -3   5    2.58    0.12
  -4   3  -5   25.64    0.60
  -4   3  -5   24.90    0.63
  -4   3  -5   24.79    0.57
   4  -3   5   25.15    0.62
   4  -3   5   25.74    0.60
  -5   3  -5    0.21    0.06
  -5   3  -5    0.18    0.05
  -5   3  -5    0.12    0.02
   5  -3   5    0.10    0.04
   5  -3   5    0.14    0.05
  -6   3  -5    3.95    0.17
  -6   3  -5    4.01    0.19
   6  -3   5    3.96    0.17
   6  -3   5    3.81    0.16
  -7   3  -5    0.76    0.09
  -7   3  -5    0.77    0.11
   7  -3   5    0.73    0.10
   7  -3   5    0.91    0.09
  -8   3  -5    0.52    0.10
  -8   3  -5    0.13    0.09
   8  -3   5    0.37    0.08
  -9   3  -5    0.00    0.09
  -9   3  -5    0.16    0.07
   9  -3   5    0.04    0.07
 -10   3  -5    0.05    0.09
 -11   3  -5   -0.06    0.10
 -12   3  -5    0.01    0.12
  12   2  -5    0.07    0.08
  11   2  -5    2.98    0.20
  10   2  -5   -0.06    0.07
   9   2  -5    0.33    0.08
  -9  -2   5    0.28    0.09
   8   2  -5    0.16    0.06
   7   2  -5   -0.02    0.04
   6   2  -5    1.48    0.11
   5   2  -5   24.18    0.60
  -5  -2   5   24.05    0.56
   4   2  -5   25.72    0.64
  -4  -2   5   26.26    0.61
   3   2  -5    6.08    0.20
   3   2  -5    6.01    0.18
  -3  -2   5    6.05    0.14
  -3  -2   5    5.95    0.19
   2   2  -5   37.82    0.89
  -2  -2   5   37.97    0.87
  -2  -2   5   37.37    0.76
   1   2  -5   11.73    0.33
  -1  -2   5   11.78    0.32
   0   2  -5    1.22    0.08
   0  -2   5    1.25    0.08
  -1   2  -5    3.83    0.15
   1  -2   5    4.01    0.12
   1  -2   5    3.92    0.15
  -2   2  -5    7.45    0.20
  -2   2  -5    7.60    0.23
   2  -2   5    7.34    0.20
   2  -2   5    7.73    0.23
  -3   2  -5    0.84    0.07
  -3   2  -5    0.80    0.07
  -3   2  -5    0.98    0.07
   3  -2   5    0.94    0.07
   3  -2   5    0.97    0.07
  -4   2  -5    0.01    0.03
  -4   2  -5    0.10    0.04
  -4   2  -5    0.00    0.03
   4  -2   5    0.03    0.03
   4  -2   5    0.08    0.04
   4  -2   5    0.05    0.03
  -5   2  -5    0.06    0.04
  -5   2  -5   -0.01    0.04
  -5   2  -5    0.01    0.01
  -5   2  -5    0.04    0.02
   5  -2   5    0.02    0.04
   5  -2   5    0.02    0.03
  -6   2  -5    0.89    0.09
  -6   2  -5    0.89    0.11
   6  -2   5    0.82    0.08
   6  -2   5    0.90    0.09
  -7   2  -5    4.49    0.23
  -7   2  -5    4.63    0.20
   7  -2   5    4.47    0.18
   7  -2   5    4.14    0.20
  -8   2  -5    7.15    0.27
  -8   2  -5    6.90    0.31
   8  -2   5    7.16    0.27
  -9   2  -5    1.38    0.17
 -10   2  -5    1.85    0.20
 -11   2  -5   -0.08    0.09
 -12   2  -5    0.00    0.11
  12   1  -5    0.05    0.07
  11   1  -5    1.32    0.12
  10   1  -5    1.49    0.13
   9   1  -5    2.54    0.14
   8   1  -5    1.36    0.10
   8   1  -5    1.54    0.10
   7   1  -5    2.09    0.10
   7   1  -5    2.10    0.11
   6   1  -5    1.10    0.07
   6   1  -5    1.08    0.08
   5   1  -5    9.11    0.23
   5   1  -5    9.08    0.26
  -5  -1   5    9.18    0.21
   4   1  -5    8.01    0.24
   4   1  -5    8.00    0.19
  -4  -1   5    8.02    0.21
   3   1  -5   23.56    0.49
   3   1  -5   23.57    0.57
  -3  -1   5   23.72    0.56
   2   1  -5  105.94    2.36
  -2  -1   5  108.93    2.35
   1   1  -5   31.56    0.74
  -1  -1   5   30.71    0.73
   0   1  -5    1.24    0.05
   0  -1   5    1.22    0.07
  -1   1  -5    3.08    0.12
  -1   1  -5    2.98    0.09
  -1   1  -5    3.10    0.10
   1  -1   5    3.08    0.09
   1  -1   5    2.94    0.12
  -2   1  -5   20.88    0.52
  -2   1  -5   20.66    0.47
  -2   1  -5   20.85    0.45
   2  -1   5   21.03    0.47
   2  -1   5   20.36    0.44
   2  -1   5   20.69    0.52
  -3   1  -5    0.02    0.03
  -3   1  -5    0.01    0.02
   3  -1   5   -0.01    0.02
   3  -1   5    0.00    0.03
   3  -1   5   -0.01    0.03
  -4   1  -5    3.09    0.14
  -4   1  -5    2.72    0.11
  -4   1  -5    2.92    0.12
  -4   1  -5    2.77    0.12
   4  -1   5    2.86    0.12
   4  -1   5    2.83    0.13
   4  -1   5    2.76    0.12
  -5   1  -5    1.77    0.08
  -5   1  -5    1.78    0.10
  -5   1  -5    1.84    0.12
  -5   1  -5    1.85    0.08
   5  -1   5    1.89    0.11
   5  -1   5    1.78    0.11
  -6   1  -5    0.04    0.06
  -6   1  -5    0.14    0.05
   6  -1   5    0.12    0.05
   6  -1   5    0.08    0.05
  -7   1  -5    9.69    0.35
   7  -1   5    9.87    0.31
   7  -1   5    9.53    0.30
  -8   1  -5    0.04    0.10
   8  -1   5    0.12    0.07
  -9   1  -5    0.01    0.09
 -10   1  -5   -0.11    0.09
 -11   1  -5   -0.05    0.11
 -12   1  -5   -0.06    0.10
  11   0  -5    2.31    0.16
  11   0  -5    2.25    0.14
  10   0  -5    0.48    0.07
  10   0  -5    0.58    0.09
   9   0  -5    1.36    0.10
   9   0  -5    1.39    0.11
   8   0  -5    1.72    0.10
   8   0  -5    1.48    0.09
   7   0  -5    0.00    0.03
   7   0  -5   -0.01    0.03
   6   0  -5    2.67    0.12
   6   0  -5    2.48    0.11
   6   0  -5    2.64    0.11
   5   0  -5    0.01    0.03
   5   0  -5    0.09    0.03
   5   0  -5    0.01    0.03
   4   0  -5   -0.03    0.03
   4   0  -5   -0.01    0.02
  -4   0   5   -0.03    0.02
   3   0  -5  170.98    3.31
   3   0  -5  166.61    3.69
  -3   0   5  172.70    3.68
   2   0  -5    2.29    0.10
  -2   0   5    2.32    0.10
   1   0  -5   39.31    0.92
  -1   0   5   40.42    0.92
   0   0  -5    0.43    0.05
   0   0  -5    0.42    0.02
   0   0   5    0.40    0.05
  -1   0  -5   42.14    0.89
  -1   0  -5   41.78    0.84
  -1   0  -5   42.94    0.98
   1   0   5   41.68    0.84
   1   0   5   42.21    0.97
  -2   0  -5    0.07    0.03
  -2   0  -5    0.04    0.03
  -2   0  -5    0.03    0.02
   2   0   5    0.02    0.02
   2   0   5    0.03    0.03
  -3   0  -5    6.23    0.19
  -3   0  -5    6.06    0.20
   3   0   5    6.13    0.18
   3   0   5    6.09    0.21
  -4   0  -5   10.70    0.32
  -4   0  -5   10.44    0.30
  -4   0  -5   10.97    0.30
   4   0   5   10.87    0.28
   4   0   5   10.78    0.31
  -5   0  -5    0.59    0.08
  -5   0  -5    0.47    0.08
  -5   0  -5    0.50    0.05
   5   0   5    0.56    0.07
  -6   0  -5    0.40    0.08
  -6   0  -5    0.29    0.04
  -6   0  -5    0.42    0.07
   6   0   5    0.26    0.06
  -7   0  -5    3.17    0.20
   7   0   5    3.10    0.16
  -8   0  -5    0.87    0.13
  -9   0  -5    2.77    0.21
 -10   0  -5    4.32    0.28
 -11   0  -5    0.75    0.15
 -12   0  -5    0.02    0.12
  11  -1  -5    2.74    0.13
  11  -1  -5    2.99    0.18
  10  -1  -5    0.00    0.04
  10  -1  -5   -0.06    0.06
   9  -1  -5    3.21    0.16
   9  -1  -5    3.28    0.13
   8  -1  -5    1.27    0.08
   8  -1  -5    1.34    0.10
   7  -1  -5    3.06    0.12
   7  -1  -5    3.22    0.13
   6  -1  -5    0.85    0.06
   6  -1  -5    0.83    0.07
   5  -1  -5    1.45    0.08
   5  -1  -5    1.59    0.08
   4  -1  -5    0.02    0.02
   4  -1  -5    0.00    0.03
  -4   1   5   -0.02    0.02
   3  -1  -5   32.68    0.75
   3  -1  -5   31.56    0.65
  -3   1   5   31.83    0.74
   2  -1  -5    0.02    0.03
   2  -1  -5    0.06    0.01
  -2   1   5    0.05    0.03
   1  -1  -5   16.15    0.42
  -1   1   5   16.16    0.41
   0  -1  -5   14.56    0.39
   0   1   5   14.93    0.30
   0   1   5   15.03    0.39
  -1  -1  -5    3.84    0.15
   1   1   5    4.01    0.11
   1   1   5    3.91    0.15
  -2  -1  -5    0.01    0.03
  -2  -1  -5   -0.01    0.03
   2   1   5    0.00    0.02
   2   1   5   -0.01    0.03
  -3  -1  -5    5.22    0.18
  -3  -1  -5    5.04    0.18
   3   1   5    4.99    0.16
   3   1   5    4.90    0.19
  -4  -1  -5    8.22    0.26
  -4  -1  -5    8.38    0.25
   4   1   5    8.34    0.24
   4   1   5    8.15    0.27
  -5  -1  -5    0.78    0.09
  -5  -1  -5    0.84    0.09
  -5  -1  -5    0.79    0.07
   5   1   5    0.84    0.09
  -6  -1  -5    0.63    0.09
  -6  -1  -5    0.82    0.10
  -6  -1  -5    0.60    0.06
   6   1   5    0.78    0.09
  -7  -1  -5    3.92    0.21
  -7  -1  -5    4.03    0.20
  -8  -1  -5    0.61    0.13
  -9  -1  -5    1.98    0.20
 -10  -1  -5    4.43    0.29
 -11  -1  -5   -0.05    0.12
  11  -2  -5   -0.02    0.07
  11  -2  -5    0.02    0.04
  10  -2  -5    0.72    0.10
  10  -2  -5    0.67    0.07
   9  -2  -5    3.92    0.14
   9  -2  -5    3.90    0.19
   8  -2  -5    0.76    0.07
   7  -2  -5    0.11    0.04
   6  -2  -5    0.01    0.03
   6  -2  -5    0.12    0.04
   5  -2  -5    5.05    0.16
   5  -2  -5    5.29    0.18
  -5   2   5    5.22    0.16
   4  -2  -5    0.10    0.03
   4  -2  -5    0.08    0.04
  -4   2   5    0.12    0.03
   3  -2  -5   17.72    0.45
  -3   2   5   17.66    0.44
  -3   2   5   17.40    0.37
   2  -2  -5    0.12    0.04
  -2   2   5    0.11    0.02
  -2   2   5    0.16    0.04
   1  -2  -5    5.70    0.20
   0  -2  -5    1.12    0.09
  -1  -2  -5   22.04    0.57
  -2  -2  -5    0.66    0.08
   2   2   5    0.67    0.06
  -3  -2  -5   29.52    0.73
  -3  -2  -5   29.42    0.67
   3   2   5   28.85    0.63
  -4  -2  -5    1.02    0.09
  -4  -2  -5    0.86    0.08
   4   2   5    0.99    0.08
  -5  -2  -5    6.97    0.24
  -5  -2  -5    7.14    0.25
  -5  -2  -5    7.03    0.24
  -6  -2  -5    0.09    0.07
  -6  -2  -5    0.22    0.06
  -6  -2  -5    0.17    0.05
  -7  -2  -5    0.35    0.09
  -8  -2  -5    0.18    0.09
  -9  -2  -5    0.03    0.10
 -10  -2  -5    0.12    0.11
 -11  -2  -5    1.20    0.19
  11  -3  -5    0.13    0.08
  11  -3  -5    0.11    0.05
  10  -3  -5    1.96    0.11
  10  -3  -5    1.88    0.15
   9  -3  -5   18.69    0.47
   8  -3  -5    0.62    0.06
   7  -3  -5    2.36    0.12
  -7   3   5    2.26    0.13
   6  -3  -5    0.05    0.04
   6  -3  -5    0.03    0.03
  -6   3   5    0.02    0.03
   5  -3  -5    6.88    0.22
  -5   3   5    6.55    0.20
   4  -3  -5   -0.01    0.03
  -4   3   5   -0.03    0.02
   3  -3  -5   64.76    1.49
  -3   3   5   65.90    1.30
   2  -3  -5    0.03    0.04
  -2   3   5    0.08    0.02
   1  -3  -5    1.73    0.11
   0  -3  -5    0.72    0.08
  -1  -3  -5    0.83    0.09
  -2  -3  -5    0.08    0.05
  -3  -3  -5    4.07    0.19
  -4  -3  -5    3.02    0.15
  -4  -3  -5    2.94    0.16
  -5  -3  -5    0.22    0.06
  -5  -3  -5    0.28    0.07
  -5  -3  -5    0.14    0.06
  -6  -3  -5    0.00    0.05
  -6  -3  -5    0.01    0.04
  -6  -3  -5    0.08    0.07
  -7  -3  -5    0.05    0.07
  -8  -3  -5    0.16    0.09
  -9  -3  -5   -0.05    0.09
 -10  -3  -5    0.72    0.15
  11  -4  -5   -0.01    0.05
  11  -4  -5    0.08    0.08
  10  -4  -5    0.10    0.05
   9  -4  -5    4.29    0.18
   8  -4  -5   10.36    0.31
  -8   4   5   10.06    0.32
   7  -4  -5    2.82    0.14
  -7   4   5    3.06    0.15
   6  -4  -5    0.00    0.04
  -6   4   5    0.06    0.04
   5  -4  -5   19.46    0.51
  -5   4   5   18.57    0.44
   4  -4  -5    0.82    0.09
  -4   4   5    0.97    0.07
   3  -4  -5    7.41    0.26
  -3   4   5    7.54    0.19
   2  -4  -5    3.79    0.18
   1  -4  -5    3.44    0.17
   0  -4  -5    1.26    0.11
  -1  -4  -5    0.16    0.06
  -2  -4  -5    1.33    0.12
  -3  -4  -5   -0.06    0.04
  -4  -4  -5    0.87    0.11
  -5  -4  -5    1.99    0.15
  -5  -4  -5    2.17    0.14
  -5  -4  -5    1.78    0.14
  -6  -4  -5    0.77    0.11
  -6  -4  -5    0.76    0.10
  -7  -4  -5    0.01    0.08
  -8  -4  -5   -0.06    0.09
  -9  -4  -5    0.16    0.11
 -10  -4  -5    0.52    0.15
  11  -5  -5    0.82    0.09
  10  -5  -5    0.11    0.06
 -10   5   5    0.15    0.08
   9  -5  -5    4.75    0.20
  -9   5   5    4.87    0.22
   8  -5  -5    3.01    0.16
  -8   5   5    3.19    0.17
   7  -5  -5    6.35    0.24
  -7   5   5    6.22    0.23
   6  -5  -5    0.12    0.05
  -6   5   5   -0.03    0.04
   5  -5  -5    0.29    0.07
  -5   5   5    0.20    0.05
   4  -5  -5    0.34    0.07
  -4   5   5    0.33    0.05
   3  -5  -5    0.59    0.09
  -3   5   5    0.75    0.06
   2  -5  -5    0.39    0.08
   1  -5  -5   11.08    0.37
   0  -5  -5    0.54    0.09
  -1  -5  -5    1.08    0.12
  -2  -5  -5   -0.01    0.05
  -3  -5  -5    0.97    0.11
  -4  -5  -5    0.68    0.11
  -5  -5  -5    3.05    0.17
  -5  -5  -5    3.14    0.19
  -6  -5  -5    0.10    0.08
  -6  -5  -5    0.04    0.07
  -7  -5  -5    0.05    0.09
  -8  -5  -5   -0.07    0.08
  -9  -5  -5    0.10    0.12
  11  -6  -5    0.11    0.07
 -11   6   5    0.36    0.10
  10  -6  -5   -0.02    0.06
 -10   6   5    0.00    0.07
   9  -6  -5    1.06    0.12
  -9   6   5    1.19    0.13
   8  -6  -5    1.60    0.14
  -8   6   5    1.28    0.12
   7  -6  -5   -0.03    0.06
  -7   6   5   -0.06    0.05
   6  -6  -5    1.71    0.14
  -6   6   5    1.75    0.12
   5  -6  -5    0.32    0.08
  -5   6   5    0.38    0.06
   4  -6  -5    0.02    0.05
  -4   6   5    0.02    0.04
   3  -6  -5    0.41    0.08
   2  -6  -5    0.03    0.06
   1  -6  -5    0.83    0.12
   0  -6  -5    0.22    0.08
  -1  -6  -5    4.79    0.25
  -2  -6  -5    4.50    0.24
  -3  -6  -5    0.73    0.11
  -4  -6  -5    1.33    0.15
  -5  -6  -5    0.19    0.09
  -5  -6  -5    0.34    0.09
  -6  -6  -5    0.26    0.09
  -7  -6  -5    0.50    0.12
  -8  -6  -5    0.05    0.10
  11  -7  -5    0.02    0.07
 -11   7   5   -0.05    0.08
  10  -7  -5    0.19    0.08
 -10   7   5    0.22    0.09
   9  -7  -5    0.39    0.09
  -9   7   5    0.28    0.09
   8  -7  -5    5.54    0.25
  -8   7   5    5.17    0.23
   7  -7  -5    0.37    0.09
  -7   7   5    0.71    0.09
   6  -7  -5    0.14    0.07
  -6   7   5    0.12    0.06
   5  -7  -5    0.04    0.07
  -5   7   5    0.02    0.05
   4  -7  -5    1.11    0.13
  -4   7   5    0.78    0.08
   3  -7  -5   -0.08    0.06
   2  -7  -5    0.17    0.09
   1  -7  -5    0.00    0.07
   0  -7  -5    2.47    0.19
  -1  -7  -5    3.03    0.21
  -2  -7  -5   -0.04    0.08
  -3  -7  -5    0.27    0.10
  -4  -7  -5   -0.04    0.08
  -5  -7  -5    0.44    0.11
  -5  -7  -5    0.50    0.10
  -6  -7  -5   -0.02    0.08
  -7  -7  -5    0.16    0.11
  -8  -7  -5    0.07    0.11
  11  -8  -5   -0.01    0.08
 -11   8   5   -0.03    0.08
  10  -8  -5    0.07    0.09
 -10   8   5    0.28    0.10
   9  -8  -5    0.02    0.08
  -9   8   5    0.06    0.08
   8  -8  -5    0.34    0.10
  -8   8   5    0.41    0.09
   7  -8  -5    0.13    0.08
  -7   8   5    0.02    0.07
   6  -8  -5    0.01    0.07
  -6   8   5    0.03    0.06
   5  -8  -5   -0.03    0.07
  -5   8   5    0.04    0.05
   4  -8  -5    0.65    0.11
  -4   8   5    0.61    0.08
   3  -8  -5    0.06    0.08
   2  -8  -5    0.75    0.13
   1  -8  -5   -0.10    0.07
   0  -8  -5    0.31    0.11
  -1  -8  -5   -0.08    0.07
  -2  -8  -5    1.73    0.19
  -3  -8  -5    0.06    0.08
  -4  -8  -5    0.74    0.13
  -5  -8  -5    0.04    0.07
  -5  -8  -5    0.01    0.09
  -6  -8  -5    0.22    0.10
  -7  -8  -5   -0.03    0.10
  10  -9  -5    0.24    0.11
 -10   9   5    0.44    0.11
   9  -9  -5    0.14    0.09
  -9   9   5    0.24    0.09
   8  -9  -5    0.00    0.08
  -8   9   5    0.04    0.07
   7  -9  -5    0.30    0.10
  -7   9   5    0.26    0.09
   6  -9  -5    1.53    0.17
  -6   9   5    1.82    0.15
   5  -9  -5    0.49    0.12
  -5   9   5    0.44    0.08
   4  -9  -5    0.65    0.12
  -4   9   5    0.48    0.08
   3  -9  -5    0.12    0.10
   2  -9  -5    0.09    0.10
   1  -9  -5   -0.01    0.09
   0  -9  -5   -0.11    0.07
  -1  -9  -5    0.16    0.10
  -2  -9  -5    0.45    0.13
  -3  -9  -5   -0.02    0.08
  -4  -9  -5    0.32    0.13
  -5  -9  -5    0.07    0.09
   9 -10  -5    0.06    0.10
  -9  10   5    0.08    0.08
   8 -10  -5    0.06    0.09
  -8  10   5   -0.06    0.07
   7 -10  -5    0.27    0.11
  -7  10   5    0.13    0.08
   6 -10  -5    2.79    0.23
  -6  10   5    2.70    0.18
   5 -10  -5    0.32    0.12
  -5  10   5    0.41    0.09
   4 -10  -5    0.56    0.14
  -4  10   5    0.60    0.09
   3 -10  -5    0.23    0.13
   2 -10  -5   -0.01    0.09
   1 -10  -5    0.07    0.10
   0 -10  -5    0.02    0.09
  -1 -10  -5    0.09    0.11
  -2 -10  -5    0.34    0.14
  -3 -10  -5    0.08    0.12
  -4 -10  -5    0.18    0.12
  -4 -10  -5   -0.15    0.08
   7 -11  -5    0.50    0.14
   6 -11  -5    0.30    0.13
   5 -11  -5    0.07    0.11
   4 -11  -5    0.30    0.14
   3 -11  -5    0.05    0.12
   2 -11  -5   -0.07    0.11
   1 -11  -5    0.09    0.12
   0 -11  -5    0.06    0.12
  -1 -11  -5   -0.09    0.12
  -2 -11  -5   -0.06    0.11
   4 -12  -5    0.28    0.15
   3 -12  -5    0.03    0.14
   2 -12  -5    0.02    0.13
   3  13  -6    0.53    0.19
  -3 -13   6    0.30    0.14
   2  13  -6    0.03    0.13
   1  13  -6    0.15    0.15
   0  13  -6    0.01    0.13
  -1  13  -6    0.00    0.11
  -2  13  -6   -0.08    0.11
  -6  13  -6   -0.02    0.09
   5  12  -6   -0.07    0.14
   4  12  -6    0.08    0.15
  -4 -12   6   -0.01    0.12
   3  12  -6   -0.07    0.11
   2  12  -6    0.09    0.12
   1  12  -6   -0.14    0.11
   0  12  -6   -0.10    0.11
  -1  12  -6   -0.10    0.11
  -2  12  -6   -0.03    0.10
  -3  12  -6    0.18    0.11
  -6  12  -6   -0.10    0.07
  -7  12  -6    0.04    0.09
   6  11  -6   -0.09    0.13
   5  11  -6    0.07    0.14
  -5 -11   6   -0.29    0.09
   4  11  -6    0.31    0.15
   3  11  -6    0.07    0.12
   2  11  -6   -0.04    0.10
   1  11  -6    0.56    0.16
   0  11  -6   -0.19    0.09
  -1  11  -6   -0.28    0.09
  -2  11  -6    0.26    0.12
  -3  11  -6    0.06    0.09
  -4  11  -6    0.05    0.09
  -5  11  -6    0.69    0.11
  -6  11  -6    0.05    0.08
  -7  11  -6    0.43    0.11
  -8  11  -6    0.04    0.08
   8  10  -6    0.25    0.14
   7  10  -6    0.57    0.17
   6  10  -6    0.09    0.13
   5  10  -6    0.38    0.14
  -5 -10   6    0.03    0.10
   4  10  -6   -0.03    0.11
   3  10  -6   -0.09    0.11
   2  10  -6    0.10    0.12
   1  10  -6    0.85    0.16
   0  10  -6   -0.21    0.08
  -1  10  -6    0.23    0.11
  -2  10  -6    0.84    0.15
  -3  10  -6    1.72    0.18
  -4  10  -6    0.48    0.11
  -5  10  -6   -0.04    0.06
  -6  10  -6    0.13    0.07
  -7  10  -6    0.11    0.09
  -8  10  -6    0.19    0.09
  -9  10  -6    0.41    0.11
   9   9  -6    0.30    0.16
   8   9  -6    0.46    0.15
   7   9  -6    1.17    0.19
   6   9  -6    0.07    0.13
  -6  -9   6   -0.10    0.08
   5   9  -6    0.51    0.16
   4   9  -6    1.13    0.18
   3   9  -6   -0.10    0.10
   2   9  -6    0.79    0.16
   1   9  -6    0.29    0.11
   0   9  -6    1.24    0.16
  -1   9  -6    1.81    0.20
  -2   9  -6   -0.03    0.07
  -3   9  -6    6.71    0.31
  -4   9  -6    1.25    0.14
  -5   9  -6    0.73    0.10
  -5   9  -6    0.62    0.10
  -6   9  -6    1.28    0.13
  -7   9  -6    0.15    0.08
  -8   9  -6    0.12    0.08
  -9   9  -6    0.21    0.10
 -10   9  -6    0.00    0.08
  10   8  -6   -0.01    0.12
   9   8  -6    0.01    0.11
   8   8  -6    0.21    0.13
   7   8  -6    0.27    0.13
  -7  -8   6    0.26    0.08
   6   8  -6    0.86    0.17
  -6  -8   6    0.96    0.13
   5   8  -6    0.13    0.12
   4   8  -6    0.03    0.10
   3   8  -6    0.09    0.10
   2   8  -6    1.01    0.15
   1   8  -6    0.20    0.11
   0   8  -6    0.28    0.09
  -1   8  -6    2.58    0.20
  -2   8  -6    1.78    0.17
  -3   8  -6    0.04    0.08
  -4   8  -6    1.55    0.14
  -5   8  -6    2.45    0.15
  -5   8  -6    2.36    0.15
  -5   8  -6    2.32    0.14
  -6   8  -6    5.16    0.22
  -6   8  -6    5.16    0.23
  -7   8  -6    0.06    0.07
  -7   8  -6    0.04    0.07
  -8   8  -6    0.74    0.12
  -8   8  -6    0.83    0.12
  -9   8  -6    0.81    0.13
  -9   8  -6    0.93    0.14
 -10   8  -6    0.10    0.09
 -10   8  -6    0.05    0.09
 -11   8  -6   -0.11    0.09
 -11   8  -6    0.02    0.09
  10   7  -6   -0.02    0.10
   9   7  -6    0.36    0.14
   8   7  -6    0.46    0.14
  -8  -7   6    0.48    0.09
   7   7  -6   -0.04    0.10
  -7  -7   6   -0.01    0.05
   6   7  -6    1.67    0.20
  -6  -7   6    1.52    0.15
   5   7  -6    0.11    0.10
   4   7  -6    0.43    0.12
   3   7  -6    0.89    0.13
   2   7  -6    2.51    0.19
   1   7  -6    3.22    0.21
   0   7  -6    5.25    0.26
  -1   7  -6    0.80    0.11
  -2   7  -6    0.07    0.06
  -3   7  -6    2.44    0.16
  -3   7  -6    2.88    0.12
  -4   7  -6    1.76    0.12
  -4   7  -6    1.88    0.11
  -4   7  -6    1.75    0.13
  -5   7  -6    0.06    0.05
  -5   7  -6   -0.06    0.05
  -5   7  -6    0.01    0.05
  -6   7  -6    4.08    0.20
  -6   7  -6    3.70    0.19
  -7   7  -6    0.75    0.12
  -7   7  -6    0.80    0.11
  -8   7  -6    1.61    0.16
  -8   7  -6    1.55    0.15
  -9   7  -6    0.36    0.11
  -9   7  -6    0.46    0.10
 -10   7  -6    0.44    0.11
 -10   7  -6    0.40    0.12
 -11   7  -6    0.18    0.10
 -11   7  -6    0.01    0.10
  11   6  -6   -0.06    0.10
  10   6  -6   -0.08    0.10
   9   6  -6   -0.08    0.09
  -9  -6   6    0.12    0.07
   8   6  -6    0.20    0.11
  -8  -6   6    0.34    0.07
   7   6  -6   -0.01    0.09
  -7  -6   6   -0.03    0.05
  -7  -6   6    0.06    0.05
   6   6  -6    2.57    0.22
  -6  -6   6    2.57    0.13
   5   6  -6    0.09    0.09
   4   6  -6    5.50    0.27
   3   6  -6    0.30    0.09
   2   6  -6    1.45    0.15
   1   6  -6    1.00    0.12
   0   6  -6    3.00    0.18
  -1   6  -6    0.01    0.06
  -1   6  -6    0.04    0.02
  -2   6  -6   -0.01    0.05
  -2   6  -6    0.01    0.03
  -3   6  -6   -0.06    0.04
  -3   6  -6    0.02    0.03
  -4   6  -6    0.19    0.05
  -4   6  -6    0.17    0.05
  -4   6  -6    0.14    0.05
  -5   6  -6    0.00    0.04
  -5   6  -6    0.05    0.05
  -5   6  -6   -0.02    0.04
  -6   6  -6    0.08    0.05
  -6   6  -6   -0.16    0.06
  -6   6  -6   -0.04    0.02
   6  -6   6   -0.04    0.05
  -7   6  -6    1.74    0.14
  -7   6  -6    1.51    0.15
  -8   6  -6   -0.07    0.06
  -8   6  -6   -0.02    0.07
   8  -6   6   -0.14    0.07
  -9   6  -6    0.24    0.09
  -9   6  -6    0.24    0.10
 -10   6  -6    0.43    0.12
 -10   6  -6    0.44    0.11
 -11   6  -6    0.01    0.08
 -11   6  -6    0.07    0.11
  11   5  -6    0.21    0.12
  10   5  -6   -0.09    0.09
   9   5  -6   -0.12    0.08
   8   5  -6    0.42    0.11
  -8  -5   6    0.50    0.08
   7   5  -6    1.46    0.16
  -7  -5   6    1.50    0.11
  -7  -5   6    1.40    0.10
   6   5  -6    0.49    0.11
  -6  -5   6    0.53    0.06
   5   5  -6    0.05    0.07
  -5  -5   6    0.03    0.04
   4   5  -6    1.54    0.15
   4   5  -6    1.70    0.08
   3   5  -6    6.42    0.17
   3   5  -6    6.70    0.27
   2   5  -6   12.86    0.29
   2   5  -6   13.51    0.42
   1   5  -6    2.50    0.16
   0   5  -6    0.30    0.07
   0   5  -6    0.29    0.03
  -1   5  -6    0.03    0.05
  -1   5  -6    0.01    0.02
  -2   5  -6    0.81    0.09
  -2   5  -6    0.98    0.07
  -3   5  -6   -0.08    0.04
  -3   5  -6   -0.01    0.03
   3  -5   6   -0.02    0.04
  -4   5  -6    9.24    0.27
  -4   5  -6    8.94    0.28
  -4   5  -6    8.87    0.28
   4  -5   6    9.23    0.31
  -5   5  -6    0.20    0.06
  -5   5  -6    0.22    0.06
  -5   5  -6    0.19    0.04
   5  -5   6    0.24    0.06
  -6   5  -6   -0.10    0.05
  -6   5  -6    0.02    0.05
   6  -5   6    0.00    0.05
  -7   5  -6    0.19    0.07
  -7   5  -6   -0.20    0.06
   7  -5   6   -0.01    0.07
  -8   5  -6    0.68    0.12
  -8   5  -6    0.77    0.11
   8  -5   6    0.84    0.12
  -9   5  -6   -0.04    0.08
  -9   5  -6    0.04    0.07
 -10   5  -6    0.79    0.13
 -10   5  -6    0.87    0.14
 -11   5  -6    0.26    0.12
 -11   5  -6    0.08    0.09
 -12   5  -6    0.80    0.17
  12   4  -6   -0.01    0.10
  11   4  -6    0.05    0.09
  10   4  -6    0.09    0.09
   9   4  -6   -0.06    0.07
   8   4  -6   -0.07    0.06
   7   4  -6    0.26    0.08
  -7  -4   6    0.28    0.04
  -7  -4   6    0.47    0.07
   6   4  -6    4.03    0.21
  -6  -4   6    3.96    0.15
   5   4  -6    0.43    0.09
  -5  -4   6    0.41    0.05
   4   4  -6    6.86    0.27
   4   4  -6    6.92    0.21
   3   4  -6   13.16    0.33
   3   4  -6   13.57    0.41
   2   4  -6    0.18    0.03
   2   4  -6    0.08    0.05
   1   4  -6    6.62    0.24
   0   4  -6   28.82    0.73
  -1   4  -6    1.42    0.11
  -1   4  -6    1.40    0.07
   1  -4   6    1.61    0.11
  -2   4  -6    2.14    0.09
  -2   4  -6    2.05    0.13
   2  -4   6    2.04    0.13
  -3   4  -6   -0.03    0.03
  -3   4  -6   -0.05    0.03
  -3   4  -6   -0.03    0.03
   3  -4   6    0.02    0.04
  -4   4  -6    7.31    0.24
  -4   4  -6    7.21    0.23
  -4   4  -6    7.19    0.23
   4  -4   6    7.18    0.25
  -5   4  -6    0.03    0.05
  -5   4  -6    0.09    0.04
  -5   4  -6    0.09    0.03
   5  -4   6    0.10    0.05
   5  -4   6    0.12    0.05
  -6   4  -6    0.79    0.09
  -6   4  -6    0.89    0.11
   6  -4   6    0.96    0.10
   6  -4   6    0.98    0.10
  -7   4  -6   -0.16    0.05
   7  -4   6   -0.05    0.06
   7  -4   6   -0.04    0.04
  -8   4  -6    5.19    0.26
  -8   4  -6    4.98    0.23
   8  -4   6    4.96    0.24
  -9   4  -6    0.06    0.09
  -9   4  -6   -0.04    0.06
 -10   4  -6   -0.04    0.07
 -10   4  -6   -0.07    0.08
 -11   4  -6    0.07    0.11
 -12   4  -6    0.33    0.14
  12   3  -6    0.44    0.12
  11   3  -6    0.41    0.11
  10   3  -6    0.09    0.08
   9   3  -6   -0.01    0.07
   8   3  -6    0.07    0.07
   7   3  -6    1.80    0.14
   6   3  -6   -0.02    0.05
   5   3  -6    3.02    0.17
  -5  -3   6    3.25    0.11
   4   3  -6    6.62    0.25
  -4  -3   6    6.48    0.17
   3   3  -6    1.55    0.12
   3   3  -6    1.55    0.08
  -3  -3   6    1.49    0.05
   2   3  -6   14.03    0.40
   1   3  -6    1.57    0.11
  -1  -3   6    1.79    0.11
   0   3  -6    0.06    0.04
   0  -3   6    0.02    0.04
  -1   3  -6    2.18    0.12
   1  -3   6    2.31    0.12
  -2   3  -6   16.32    0.40
  -2   3  -6   15.56    0.37
  -2   3  -6   15.96    0.43
   2  -3   6   15.98    0.43
  -3   3  -6    2.29    0.10
  -3   3  -6    2.39    0.11
  -3   3  -6    2.20    0.12
   3  -3   6    2.16    0.12
   3  -3   6    2.21    0.11
  -4   3  -6   -0.01    0.03
  -4   3  -6   -0.02    0.04
  -4   3  -6    0.09    0.04
   4  -3   6    0.03    0.03
   4  -3   6    0.04    0.04
  -5   3  -6    0.60    0.09
  -5   3  -6    0.47    0.07
  -5   3  -6    0.69    0.06
   5  -3   6    0.64    0.08
   5  -3   6    0.56    0.07
  -6   3  -6    1.36    0.11
  -6   3  -6    1.19    0.12
   6  -3   6    1.13    0.10
   6  -3   6    1.15    0.11
  -7   3  -6    1.58    0.17
  -7   3  -6    1.66    0.13
   7  -3   6    1.87    0.12
   7  -3   6    1.78    0.13
  -8   3  -6    0.27    0.09
  -8   3  -6    0.27    0.10
   8  -3   6    0.17    0.08
  -9   3  -6    0.10    0.07
  -9   3  -6    0.10    0.10
 -10   3  -6    0.55    0.13
 -11   3  -6    0.20    0.12
 -12   3  -6    0.61    0.17
  12   2  -6    0.07    0.09
  11   2  -6    3.00    0.20
  10   2  -6   -0.06    0.07
   9   2  -6   -0.05    0.05
   8   2  -6   -0.04    0.05
   7   2  -6    0.01    0.05
   6   2  -6    0.19    0.06
  -6  -2   6    0.22    0.03
   5   2  -6   64.28    1.45
  -5  -2   6   61.59    1.40
   4   2  -6    7.30    0.25
  -4  -2   6    7.45    0.22
   3   2  -6    9.65    0.29
  -3  -2   6    9.66    0.28
   2   2  -6   28.69    0.70
  -2  -2   6   28.04    0.68
   1   2  -6   31.36    0.75
  -1  -2   6   30.44    0.74
   0   2  -6    1.12    0.08
   0  -2   6    1.27    0.08
   0  -2   6    1.29    0.05
  -1   2  -6   17.33    0.45
   1  -2   6   16.46    0.44
   1  -2   6   17.10    0.38
  -2   2  -6   12.99    0.36
  -2   2  -6   13.36    0.31
   2  -2   6   13.34    0.37
   2  -2   6   12.78    0.32
  -3   2  -6    0.94    0.07
  -3   2  -6    0.90    0.08
  -3   2  -6    0.97    0.08
   3  -2   6    0.92    0.08
   3  -2   6    0.87    0.07
  -4   2  -6    0.35    0.05
  -4   2  -6    0.32    0.06
  -4   2  -6    0.35    0.05
   4  -2   6    0.38    0.05
   4  -2   6    0.32    0.05
   4  -2   6    0.38    0.06
  -5   2  -6    0.00    0.02
  -5   2  -6   -0.03    0.03
  -5   2  -6   -0.04    0.04
   5  -2   6   -0.03    0.03
   5  -2   6   -0.02    0.03
  -6   2  -6   13.20    0.37
  -6   2  -6   12.81    0.41
   6  -2   6   13.06    0.38
   6  -2   6   13.36    0.38
  -7   2  -6    1.82    0.15
  -7   2  -6    1.50    0.15
   7  -2   6    1.64    0.14
   7  -2   6    1.73    0.12
  -8   2  -6   12.55    0.45
   8  -2   6   13.04    0.40
  -9   2  -6    0.05    0.09
 -10   2  -6    0.42    0.13
 -11   2  -6    0.02    0.10
 -12   2  -6    0.02    0.12
  12   1  -6    0.19    0.08
  11   1  -6    2.60    0.17
  10   1  -6    0.08    0.06
   9   1  -6    0.14    0.06
   8   1  -6    0.12    0.05
   8   1  -6    0.10    0.04
   7   1  -6    0.02    0.04
   7   1  -6    0.02    0.03
   6   1  -6    0.06    0.04
   6   1  -6    0.05    0.04
   6   1  -6    0.01    0.03
   5   1  -6    1.79    0.07
   5   1  -6    1.53    0.11
  -5  -1   6    1.80    0.08
   4   1  -6   79.43    1.79
   4   1  -6   80.56    1.63
  -4  -1   6   80.03    1.77
   3   1  -6    0.28    0.05
   3   1  -6    0.28    0.02
  -3  -1   6    0.25    0.04
   2   1  -6    0.16    0.05
  -2  -1   6    0.17    0.04
   1   1  -6    0.28    0.02
   1   1  -6    0.22    0.05
  -1  -1   6    0.26    0.04
   0   1  -6   24.09    0.52
   0   1  -6   23.78    0.60
   0  -1   6   24.36    0.59
  -1   1  -6    0.91    0.05
  -1   1  -6    0.83    0.08
  -1   1  -6    0.88    0.05
   1  -1   6    0.86    0.07
  -2   1  -6   33.27    0.68
  -2   1  -6   32.81    0.72
  -2   1  -6   31.51    0.78
   2  -1   6   32.60    0.78
   2  -1   6   32.46    0.71
  -3   1  -6   13.79    0.37
  -3   1  -6   13.21    0.32
  -3   1  -6   12.86    0.34
   3  -1   6   13.19    0.32
   3  -1   6   13.32    0.33
   3  -1   6   13.10    0.37
  -4   1  -6    7.64    0.25
  -4   1  -6    7.30    0.22
  -4   1  -6    7.34    0.23
   4  -1   6    7.33    0.22
   4  -1   6    7.28    0.24
   4  -1   6    7.55    0.22
  -5   1  -6    2.14    0.13
  -5   1  -6    2.01    0.10
  -5   1  -6    2.32    0.12
   5  -1   6    2.10    0.12
   5  -1   6    2.29    0.12
  -6   1  -6    0.65    0.05
  -6   1  -6    0.53    0.10
   6  -1   6    0.55    0.09
   6  -1   6    0.48    0.08
  -7   1  -6    3.07    0.19
   7  -1   6    2.75    0.16
   7  -1   6    2.92    0.16
  -8   1  -6    6.64    0.30
  -9   1  -6    1.11    0.16
 -10   1  -6    0.63    0.14
 -11   1  -6    0.41    0.14
  11   0  -6    6.11    0.23
  11   0  -6    5.33    0.23
  10   0  -6    0.74    0.09
  10   0  -6    0.90    0.09
   9   0  -6    0.04    0.05
   9   0  -6    0.02    0.04
   8   0  -6    0.17    0.05
   8   0  -6    0.31    0.05
   7   0  -6    0.20    0.04
   7   0  -6    0.08    0.04
   6   0  -6    0.05    0.03
   6   0  -6    0.01    0.03
   6   0  -6   -0.03    0.03
   5   0  -6   13.19    0.32
   5   0  -6   13.01    0.36
  -5   0   6   13.37    0.31
   4   0  -6    1.58    0.10
   4   0  -6    1.68    0.08
  -4   0   6    1.45    0.08
   3   0  -6   20.88    0.52
   3   0  -6   20.79    0.44
  -3   0   6   20.70    0.51
   2   0  -6   11.57    0.33
  -2   0   6   11.77    0.32
   1   0  -6    1.49    0.10
  -1   0   6    1.56    0.09
   0   0  -6   12.77    0.35
   0   0  -6   12.41    0.26
   0   0   6   12.65    0.35
  -1   0  -6    2.59    0.10
  -1   0  -6    2.66    0.12
  -1   0  -6    2.55    0.08
   1   0   6    2.42    0.12
   1   0   6    2.52    0.08
  -2   0  -6    1.36    0.08
  -2   0  -6    1.40    0.10
  -2   0  -6    1.24    0.07
   2   0   6    1.41    0.07
   2   0   6    1.29    0.10
  -3   0  -6   19.45    0.48
  -3   0  -6   19.59    0.51
   3   0   6   19.93    0.52
   3   0   6   20.00    0.45
  -4   0  -6    1.02    0.08
  -4   0  -6    1.09    0.09
   4   0   6    1.08    0.09
   4   0   6    0.99    0.08
  -5   0  -6    0.12    0.05
  -5   0  -6    0.15    0.06
  -5   0  -6    0.13    0.04
   5   0   6    0.14    0.05
  -6   0  -6    0.98    0.08
  -6   0  -6    1.29    0.12
  -6   0  -6    1.07    0.12
   6   0   6    1.05    0.10
  -7   0  -6    9.73    0.36
  -8   0  -6    0.12    0.09
  -9   0  -6    0.50    0.13
 -10   0  -6    3.74    0.26
 -11   0  -6    0.16    0.12
  12  -1  -6    0.38    0.09
  11  -1  -6    8.56    0.28
  11  -1  -6    8.48    0.30
  10  -1  -6    1.05    0.09
  10  -1  -6    0.89    0.10
   9  -1  -6    0.59    0.08
   9  -1  -6    0.52    0.06
   8  -1  -6    0.32    0.06
   8  -1  -6    0.22    0.05
   7  -1  -6    0.37    0.05
   6  -1  -6    1.06    0.08
   6  -1  -6    1.29    0.08
   5  -1  -6    6.73    0.19
   5  -1  -6    6.55    0.21
   4  -1  -6    5.87    0.16
   4  -1  -6    6.00    0.20
  -4   1   6    5.91    0.18
   3  -1  -6    9.25    0.27
   3  -1  -6    8.71    0.20
  -3   1   6    9.35    0.27
   2  -1  -6    0.88    0.07
   1  -1  -6   -0.02    0.03
   0  -1  -6    1.96    0.11
   0   1   6    2.12    0.05
  -1  -1  -6    3.09    0.15
   1   1   6    3.22    0.09
  -2  -1  -6   16.32    0.45
  -2  -1  -6   16.51    0.40
   2   1   6   16.08    0.36
  -3  -1  -6    3.46    0.14
  -3  -1  -6    3.32    0.15
   3   1   6    3.32    0.12
  -4  -1  -6    1.10    0.10
  -4  -1  -6    1.30    0.10
   4   1   6    1.26    0.09
  -5  -1  -6    1.24    0.10
  -5  -1  -6    1.31    0.11
  -5  -1  -6    1.44    0.10
  -6  -1  -6    0.06    0.07
  -6  -1  -6    0.03    0.05
  -6  -1  -6    0.01    0.04
  -7  -1  -6    1.33    0.15
  -8  -1  -6   -0.02    0.09
  -9  -1  -6    2.56    0.21
 -10  -1  -6    0.85    0.17
 -11  -1  -6    0.20    0.13
  11  -2  -6   -0.19    0.06
  11  -2  -6   -0.10    0.05
  10  -2  -6    1.95    0.15
  10  -2  -6    1.86    0.12
   9  -2  -6    1.44    0.10
   9  -2  -6    1.35    0.12
   8  -2  -6    0.07    0.04
   7  -2  -6    2.14    0.11
   6  -2  -6    0.75    0.07
   6  -2  -6    0.86    0.07
   5  -2  -6   17.52    0.45
   5  -2  -6   17.00    0.39
   4  -2  -6   -0.01    0.02
   4  -2  -6    0.03    0.04
   3  -2  -6    8.99    0.28
  -3   2   6    8.91    0.20
   2  -2  -6    0.48    0.07
  -2   2   6    0.22    0.02
   1  -2  -6    2.23    0.13
   0  -2  -6    4.88    0.20
   0   2   6    4.72    0.11
  -1  -2  -6   16.55    0.46
   1   2   6   16.82    0.36
  -2  -2  -6    5.82    0.22
   2   2   6    6.03    0.17
  -3  -2  -6   12.43    0.37
  -3  -2  -6   12.03    0.33
   3   2   6   12.28    0.31
  -4  -2  -6    1.74    0.11
  -4  -2  -6    1.78    0.12
   4   2   6    1.71    0.10
  -5  -2  -6    3.06    0.16
  -5  -2  -6    2.89    0.15
  -5  -2  -6    2.88    0.15
  -6  -2  -6   -0.03    0.05
  -6  -2  -6    0.03    0.04
  -6  -2  -6    0.09    0.07
  -7  -2  -6    0.99    0.13
  -8  -2  -6    1.04    0.15
  -9  -2  -6    1.64    0.19
 -10  -2  -6    0.23    0.13
  11  -3  -6    3.17    0.19
  11  -3  -6    3.16    0.15
  10  -3  -6    0.48    0.07
   9  -3  -6    6.40    0.22
   8  -3  -6    0.80    0.08
   7  -3  -6    0.67    0.07
   6  -3  -6    0.04    0.03
   6  -3  -6    0.06    0.04
  -6   3   6    0.06    0.04
   5  -3  -6    3.83    0.16
  -5   3   6    3.59    0.13
   4  -3  -6    0.19    0.05
  -4   3   6    0.18    0.03
   3  -3  -6    9.05    0.30
  -3   3   6   10.11    0.22
   2  -3  -6    0.04    0.04
  -2   3   6   -0.01    0.02
   1  -3  -6    1.74    0.12
   0  -3  -6    1.02    0.10
  -1  -3  -6    0.37    0.08
  -2  -3  -6    6.43    0.25
  -3  -3  -6   14.43    0.43
   3   3   6   13.83    0.35
  -4  -3  -6    2.75    0.16
  -4  -3  -6    2.39    0.14
  -5  -3  -6    0.00    0.05
  -5  -3  -6    0.14    0.07
  -5  -3  -6    0.07    0.06
  -6  -3  -6    0.12    0.07
  -6  -3  -6    0.04    0.05
  -7  -3  -6    0.53    0.12
  -8  -3  -6   -0.04    0.08
  -9  -3  -6    0.09    0.10
 -10  -3  -6    0.30    0.14
  11  -4  -6   -0.04    0.05
  10  -4  -6    0.59    0.08
   9  -4  -6    0.24    0.06
   8  -4  -6    2.72    0.15
  -8   4   6    2.39    0.14
   7  -4  -6    0.29    0.06
  -7   4   6    0.34    0.06
   6  -4  -6    0.39    0.07
  -6   4   6    0.33    0.06
   5  -4  -6    0.31    0.07
  -5   4   6    0.43    0.05
   4  -4  -6    0.25    0.06
  -4   4   6    0.24    0.04
   3  -4  -6    4.54    0.20
  -3   4   6    4.55    0.13
   2  -4  -6    0.15    0.06
   1  -4  -6    5.03    0.22
   0  -4  -6   -0.06    0.05
  -1  -4  -6    2.26    0.15
  -2  -4  -6    0.53    0.09
  -3  -4  -6    0.24    0.08
  -4  -4  -6    0.04    0.06
  -5  -4  -6    8.08    0.31
  -6  -4  -6    1.16    0.12
  -6  -4  -6    1.32    0.14
  -7  -4  -6    0.61    0.12
  -8  -4  -6    0.30    0.11
  -9  -4  -6    0.68    0.15
  11  -5  -6    0.09    0.06
  10  -5  -6    1.61    0.14
   9  -5  -6    0.10    0.06
  -9   5   6    0.03    0.07
   8  -5  -6   -0.01    0.05
  -8   5   6    0.03    0.05
   7  -5  -6    0.43    0.08
  -7   5   6    0.46    0.07
   6  -5  -6    0.49    0.08
  -6   5   6    0.68    0.07
   5  -5  -6    0.05    0.05
  -5   5   6    0.00    0.03
   4  -5  -6    0.38    0.08
  -4   5   6    0.48    0.05
   3  -5  -6    0.74    0.10
  -3   5   6    1.01    0.06
   2  -5  -6    0.15    0.06
   1  -5  -6    5.53    0.25
   0  -5  -6    7.68    0.30
  -1  -5  -6    0.06    0.07
  -2  -5  -6    2.58    0.18
  -3  -5  -6    1.54    0.14
  -4  -5  -6   -0.02    0.07
  -5  -5  -6    2.64    0.18
  -6  -5  -6    0.22    0.09
  -7  -5  -6    0.19    0.10
  -8  -5  -6   -0.01    0.10
  -9  -5  -6    0.38    0.13
  11  -6  -6    0.03    0.07
  10  -6  -6    0.12    0.08
 -10   6   6    0.01    0.07
   9  -6  -6    1.72    0.15
  -9   6   6    1.34    0.14
   8  -6  -6   -0.03    0.06
  -8   6   6   -0.05    0.05
   7  -6  -6    0.41    0.09
  -7   6   6    0.30    0.07
   6  -6  -6    0.77    0.11
  -6   6   6    0.94    0.09
   5  -6  -6    0.37    0.09
  -5   6   6    0.45    0.06
   4  -6  -6    0.33    0.09
  -4   6   6    0.46    0.06
   3  -6  -6   -0.05    0.05
   2  -6  -6    0.24    0.09
   1  -6  -6    1.42    0.15
   0  -6  -6    0.33    0.10
  -1  -6  -6    0.88    0.13
  -2  -6  -6    1.00    0.14
  -3  -6  -6    0.23    0.09
  -4  -6  -6    2.71    0.20
  -5  -6  -6    0.01    0.08
  -6  -6  -6    0.10    0.08
  -7  -6  -6    0.00    0.09
  -8  -6  -6    0.05    0.10
  11  -7  -6   -0.09    0.07
 -11   7   6   -0.16    0.07
  10  -7  -6    0.11    0.08
 -10   7   6   -0.09    0.07
   9  -7  -6    0.69    0.11
  -9   7   6    0.55    0.10
   8  -7  -6    4.55    0.24
  -8   7   6    4.78    0.22
   7  -7  -6    0.60    0.11
  -7   7   6    0.63    0.09
   6  -7  -6    0.00    0.07
  -6   7   6    0.06    0.05
   5  -7  -6   -0.14    0.05
  -5   7   6    0.06    0.05
   4  -7  -6    0.15    0.08
  -4   7   6    0.27    0.05
   3  -7  -6    0.01    0.07
   2  -7  -6    0.41    0.10
   1  -7  -6   -0.08    0.08
   0  -7  -6    3.93    0.24
  -1  -7  -6   -0.05    0.09
  -2  -7  -6    3.04    0.22
  -3  -7  -6   -0.02    0.09
  -4  -7  -6    0.15    0.10
  -5  -7  -6    0.95    0.15
  -5  -7  -6    1.52    0.16
  -6  -7  -6    0.09    0.09
  -7  -7  -6    0.15    0.11
  11  -8  -6   -0.04    0.08
 -11   8   6   -0.05    0.09
  10  -8  -6    0.08    0.08
 -10   8   6    0.19    0.09
   9  -8  -6    0.00    0.08
  -9   8   6   -0.01    0.07
   8  -8  -6    3.68    0.23
  -8   8   6    3.34    0.19
   7  -8  -6    0.97    0.14
  -7   8   6    0.80    0.10
   6  -8  -6    1.18    0.15
  -6   8   6    1.40    0.12
   5  -8  -6    0.22    0.09
  -5   8   6    0.30    0.07
   4  -8  -6    0.15    0.09
  -4   8   6    0.24    0.06
   3  -8  -6    0.36    0.10
   2  -8  -6    0.47    0.12
   1  -8  -6   -0.08    0.07
   0  -8  -6    0.11    0.10
  -1  -8  -6    0.43    0.12
  -2  -8  -6   -0.04    0.09
  -3  -8  -6    0.16    0.11
  -4  -8  -6    2.58    0.23
  -5  -8  -6    0.30    0.11
  -6  -8  -6    0.11    0.10
  10  -9  -6    0.47    0.12
   9  -9  -6   -0.06    0.08
  -9   9   6   -0.02    0.07
   8  -9  -6   -0.03    0.08
  -8   9   6    0.04    0.07
   7  -9  -6    0.26    0.10
  -7   9   6    0.08    0.07
   6  -9  -6    0.23    0.11
  -6   9   6    0.15    0.07
   5  -9  -6    0.16    0.10
  -5   9   6    0.04    0.06
   4  -9  -6    0.01    0.09
  -4   9   6    0.02    0.05
   3  -9  -6   -0.02    0.09
   2  -9  -6    0.02    0.10
   1  -9  -6    0.05    0.10
   0  -9  -6    0.90    0.15
  -1  -9  -6    0.04    0.10
  -2  -9  -6   -0.10    0.09
  -3  -9  -6    0.05    0.09
  -4  -9  -6    0.02    0.11
  -5  -9  -6    0.07    0.10
   8 -10  -6    0.15    0.11
   7 -10  -6    0.04    0.09
   6 -10  -6    0.46    0.13
   5 -10  -6    0.20    0.12
   4 -10  -6   -0.01    0.10
   3 -10  -6   -0.10    0.10
   2 -10  -6    0.03    0.10
   1 -10  -6    0.09    0.11
   0 -10  -6    0.27    0.14
  -1 -10  -6    0.23    0.13
  -2 -10  -6   -0.07    0.11
  -3 -10  -6    0.07    0.12
   6 -11  -6   -0.04    0.11
   5 -11  -6   -0.15    0.09
   4 -11  -6    0.18    0.12
   3 -11  -6    0.02    0.11
   2 -11  -6    0.05    0.11
   1 -11  -6    0.02    0.13
   0 -11  -6    0.03    0.11
  -1 -11  -6    0.10    0.13
   3  13  -7    0.50    0.18
   2  13  -7    0.17    0.16
   1  13  -7   -0.32    0.11
   0  13  -7   -0.33    0.12
  -1  13  -7   -0.02    0.13
  -2  13  -7   -0.11    0.12
  -5  13  -7    0.32    0.10
   5  12  -7    0.04    0.15
   4  12  -7    0.17    0.17
   3  12  -7   -0.11    0.11
   2  12  -7   -0.14    0.13
   1  12  -7   -0.02    0.12
   0  12  -7    0.08    0.14
  -1  12  -7    0.02    0.13
  -2  12  -7    0.25    0.13
  -3  12  -7   -0.10    0.09
  -5  12  -7    0.20    0.09
  -6  12  -7    0.13    0.09
  -7  12  -7    0.53    0.12
   6  11  -7    0.05    0.13
   5  11  -7   -0.10    0.13
  -5 -11   7   -0.17    0.10
   4  11  -7   -0.12    0.12
   3  11  -7    0.58    0.15
   2  11  -7   -0.04    0.10
   1  11  -7    0.42    0.15
   0  11  -7   -0.09    0.10
  -1  11  -7    0.21    0.13
  -2  11  -7    0.41    0.13
  -3  11  -7    0.80    0.15
  -4  11  -7    0.77    0.14
  -5  11  -7    0.28    0.09
  -6  11  -7    0.09    0.08
  -7  11  -7    0.02    0.08
  -8  11  -7   -0.04    0.09
   8  10  -7    0.04    0.13
   7  10  -7   -0.05    0.11
   6  10  -7   -0.11    0.11
   5  10  -7   -0.12    0.11
   4  10  -7    0.14    0.12
   3  10  -7   -0.14    0.09
   2  10  -7   -0.04    0.10
   1  10  -7    1.19    0.18
   0  10  -7   -0.01    0.11
  -1  10  -7    3.23    0.25
  -2  10  -7    0.22    0.10
  -3  10  -7    0.54    0.13
  -4  10  -7    4.47    0.25
  -5  10  -7    0.28    0.08
  -6  10  -7    0.60    0.11
  -7  10  -7    0.44    0.11
  -8  10  -7    0.29    0.10
  -9  10  -7    0.12    0.09
   9   9  -7    0.09    0.14
   8   9  -7    0.63    0.19
   7   9  -7    1.11    0.20
   6   9  -7    0.34    0.14
  -6  -9   7    0.11    0.10
   5   9  -7   -0.02    0.11
   4   9  -7   -0.02    0.11
   3   9  -7    0.36    0.13
   2   9  -7    0.90    0.15
   1   9  -7    0.14    0.11
   0   9  -7    0.09    0.10
  -1   9  -7    1.19    0.16
  -2   9  -7    0.27    0.11
  -3   9  -7    1.92    0.18
  -4   9  -7    3.50    0.22
  -5   9  -7    0.04    0.07
  -5   9  -7   -0.09    0.06
  -6   9  -7    0.84    0.12
  -7   9  -7    0.00    0.06
  -7   9  -7    0.01    0.07
  -8   9  -7    2.81    0.19
  -8   9  -7    2.55    0.19
  -9   9  -7   -0.01    0.08
  -9   9  -7   -0.06    0.08
 -10   9  -7    0.25    0.11
 -10   9  -7    0.17    0.11
  10   8  -7   -0.09    0.11
   9   8  -7   -0.15    0.12
   8   8  -7    0.57    0.15
   7   8  -7    0.15    0.13
  -7  -8   7    0.03    0.06
   6   8  -7    1.58    0.21
   5   8  -7   -0.12    0.10
   4   8  -7   -0.27    0.08
   3   8  -7   -0.23    0.08
   2   8  -7    0.01    0.09
   1   8  -7   -0.17    0.07
   0   8  -7   -0.04    0.08
  -1   8  -7   -0.02    0.07
  -2   8  -7    0.13    0.09
  -3   8  -7    3.79    0.22
  -4   8  -7    0.61    0.10
  -4   8  -7    0.56    0.07
  -5   8  -7    0.31    0.08
  -5   8  -7    0.51    0.09
  -5   8  -7    0.44    0.09
  -6   8  -7    1.46    0.15
  -6   8  -7    1.59    0.14
  -7   8  -7    0.32    0.09
  -7   8  -7    0.36    0.09
  -8   8  -7   -0.01    0.07
  -8   8  -7    0.02    0.07
  -9   8  -7    0.26    0.09
  -9   8  -7    0.32    0.10
 -10   8  -7    0.26    0.11
 -10   8  -7    0.20    0.09
 -11   8  -7   -0.06    0.10
  10   7  -7    0.15    0.13
   9   7  -7    0.59    0.16
   8   7  -7   -0.06    0.10
   7   7  -7    0.28    0.12
  -7  -7   7    0.36    0.07
   6   7  -7    0.12    0.12
  -6  -7   7    0.27    0.06
   5   7  -7   -0.05    0.09
   4   7  -7    0.22    0.11
   3   7  -7    1.97    0.19
   2   7  -7    0.06    0.08
   1   7  -7    0.25    0.09
   0   7  -7    5.37    0.26
  -1   7  -7    1.99    0.16
  -2   7  -7   11.95    0.31
  -2   7  -7   12.84    0.42
  -3   7  -7    0.02    0.04
  -3   7  -7   -0.03    0.06
  -4   7  -7    0.04    0.05
  -4   7  -7    0.07    0.05
  -4   7  -7    0.02    0.06
  -5   7  -7   -0.02    0.06
  -5   7  -7    0.04    0.05
  -6   7  -7    7.19    0.27
  -6   7  -7    7.34    0.28
  -7   7  -7   -0.01    0.06
  -7   7  -7   -0.08    0.06
  -8   7  -7    0.71    0.12
  -8   7  -7    0.61    0.11
  -9   7  -7   -0.04    0.07
  -9   7  -7   -0.03    0.08
 -10   7  -7    0.16    0.11
 -10   7  -7    0.26    0.10
 -11   7  -7    0.00    0.09
 -11   7  -7   -0.04    0.08
  11   6  -7   -0.18    0.10
  10   6  -7    0.04    0.11
   9   6  -7    0.27    0.12
   8   6  -7    0.16    0.11
  -8  -6   7    0.22    0.06
   7   6  -7    0.51    0.13
  -7  -6   7    0.62    0.08
  -7  -6   7    0.55    0.09
   6   6  -7    6.10    0.30
  -6  -6   7    5.83    0.20
   5   6  -7   -0.11    0.07
   4   6  -7    0.78    0.05
   4   6  -7    0.78    0.13
   3   6  -7    0.16    0.08
   2   6  -7    0.69    0.12
   1   6  -7    2.69    0.18
   0   6  -7    5.72    0.14
   0   6  -7    6.11    0.26
  -1   6  -7    1.33    0.06
  -1   6  -7    1.33    0.13
  -2   6  -7    0.11    0.06
  -2   6  -7    0.04    0.03
  -3   6  -7    0.36    0.06
  -3   6  -7    0.25    0.07
  -4   6  -7    0.84    0.10
  -4   6  -7    0.72    0.08
  -4   6  -7    0.86    0.09
  -5   6  -7   -0.05    0.04
  -5   6  -7   -0.13    0.04
  -5   6  -7    0.02    0.05
  -6   6  -7    0.45    0.09
  -6   6  -7    0.39    0.05
  -6   6  -7    0.23    0.09
  -7   6  -7    0.00    0.07
  -7   6  -7   -0.04    0.06
  -8   6  -7    1.06    0.15
  -8   6  -7    1.06    0.13
  -9   6  -7    0.27    0.09
  -9   6  -7    0.19    0.10
 -10   6  -7    0.47    0.11
 -10   6  -7    0.59    0.14
 -11   6  -7   -0.19    0.09
 -11   6  -7    0.13    0.09
  11   5  -7    0.03    0.11
  10   5  -7   -0.11    0.10
   9   5  -7    0.29    0.12
   8   5  -7   -0.03    0.08
  -8  -5   7    0.04    0.05
   7   5  -7    2.42    0.19
  -7  -5   7    2.10    0.13
  -7  -5   7    2.03    0.12
   6   5  -7    3.13    0.21
  -6  -5   7    3.31    0.13
   5   5  -7    0.92    0.13
  -5  -5   7    1.08    0.07
   4   5  -7   -0.07    0.06
   4   5  -7   -0.04    0.03
   3   5  -7   -0.02    0.02
   3   5  -7    0.01    0.06
   2   5  -7    0.52    0.09
   2   5  -7    0.55    0.04
   1   5  -7    0.49    0.10
   0   5  -7    3.74    0.11
   0   5  -7    3.64    0.19
  -1   5  -7    0.95    0.11
  -1   5  -7    0.81    0.05
  -2   5  -7    3.10    0.17
  -2   5  -7    3.07    0.12
  -3   5  -7    0.04    0.05
  -3   5  -7    0.03    0.04
  -3   5  -7   -0.01    0.03
  -4   5  -7    1.91    0.11
  -4   5  -7    1.80    0.12
  -4   5  -7    1.92    0.12
  -5   5  -7    0.36    0.07
  -5   5  -7    0.36    0.07
  -5   5  -7    0.31    0.06
  -6   5  -7    9.25    0.33
  -6   5  -7    9.66    0.31
   6  -5   7    9.70    0.33
   6  -5   7    9.26    0.32
  -7   5  -7   -0.03    0.06
  -7   5  -7   -0.16    0.07
   7  -5   7   -0.06    0.06
  -8   5  -7    0.12    0.08
  -8   5  -7    0.09    0.09
   8  -5   7    0.00    0.07
  -9   5  -7    0.01    0.07
  -9   5  -7    0.17    0.09
 -10   5  -7    0.23    0.11
 -10   5  -7    0.08    0.09
 -11   5  -7    0.08    0.10
 -11   5  -7    0.45    0.13
  12   4  -7    0.15    0.12
  11   4  -7    0.07    0.10
  10   4  -7   -0.02    0.09
   9   4  -7   -0.06    0.07
   8   4  -7   -0.02    0.07
   7   4  -7    3.76    0.22
  -7  -4   7    3.51    0.14
   6   4  -7    2.75    0.19
  -6  -4   7    2.62    0.11
   5   4  -7   10.99    0.37
  -5  -4   7   10.82    0.27
   4   4  -7    1.35    0.13
  -4  -4   7    1.63    0.07
   3   4  -7    1.84    0.08
   3   4  -7    2.16    0.15
   2   4  -7    1.52    0.13
   1   4  -7   11.78    0.37
   0   4  -7    3.12    0.16
  -1   4  -7    1.71    0.12
  -2   4  -7   13.72    0.36
  -2   4  -7   13.84    0.41
  -3   4  -7    0.43    0.06
  -3   4  -7    0.51    0.07
  -3   4  -7    0.57    0.07
  -4   4  -7    1.59    0.11
  -4   4  -7    1.61    0.11
  -4   4  -7    1.63    0.11
   4  -4   7    1.72    0.11
   4  -4   7    1.68    0.12
  -5   4  -7    0.20    0.05
  -5   4  -7    0.20    0.07
  -5   4  -7    0.14    0.05
   5  -4   7    0.16    0.06
   5  -4   7    0.17    0.06
  -6   4  -7   12.50    0.40
  -6   4  -7   12.50    0.31
  -6   4  -7   12.98    0.37
   6  -4   7   12.35    0.38
   6  -4   7   12.38    0.37
  -7   4  -7    0.22    0.10
  -7   4  -7    0.33    0.09
   7  -4   7    0.31    0.09
  -8   4  -7    4.04    0.22
  -8   4  -7    4.44    0.24
   8  -4   7    4.24    0.22
  -9   4  -7    0.13    0.10
  -9   4  -7    0.00    0.07
 -10   4  -7    0.27    0.12
 -10   4  -7    0.14    0.08
 -11   4  -7    0.05    0.10
  12   3  -7    0.23    0.11
  11   3  -7    0.29    0.11
  10   3  -7   -0.06    0.07
   9   3  -7    0.17    0.08
   8   3  -7   -0.02    0.06
   7   3  -7    0.58    0.09
  -7  -3   7    0.43    0.04
  -7  -3   7    0.54    0.04
   6   3  -7    8.12    0.29
   5   3  -7    3.33    0.17
   4   3  -7   23.04    0.62
   3   3  -7    0.57    0.08
  -3  -3   7    0.65    0.03
   2   3  -7    4.50    0.19
   1   3  -7    1.11    0.10
   0   3  -7   32.94    0.82
  -1   3  -7   25.86    0.66
   1  -3   7   25.87    0.57
  -2   3  -7    1.18    0.10
  -2   3  -7    1.23    0.07
   2  -3   7    1.25    0.09
   2  -3   7    1.25    0.08
  -3   3  -7    0.05    0.04
  -3   3  -7    0.09    0.04
  -3   3  -7    0.05    0.03
   3  -3   7    0.00    0.03
   3  -3   7    0.05    0.04
  -4   3  -7    0.10    0.04
  -4   3  -7    0.10    0.04
  -4   3  -7    0.09    0.05
   4  -3   7    0.07    0.05
   4  -3   7    0.11    0.04
  -5   3  -7    1.89    0.10
  -5   3  -7    1.88    0.13
  -5   3  -7    1.80    0.11
   5  -3   7    2.04    0.13
   5  -3   7    1.86    0.12
  -6   3  -7   -0.02    0.02
  -6   3  -7   -0.01    0.05
  -6   3  -7   -0.05    0.02
  -6   3  -7   -0.16    0.06
   6  -3   7    0.00    0.05
   6  -3   7    0.02    0.06
  -7   3  -7    3.05    0.18
  -7   3  -7    2.95    0.21
   7  -3   7    3.05    0.18
  -8   3  -7    4.14    0.24
  -8   3  -7    4.44    0.22
   8  -3   7    3.68    0.21
  -9   3  -7    0.02    0.09
  -9   3  -7    0.05    0.08
 -10   3  -7    0.18    0.11
 -11   3  -7    0.66    0.16
  12   2  -7    1.26    0.15
  11   2  -7    0.07    0.08
  10   2  -7   -0.01    0.07
   9   2  -7    0.27    0.07
   8   2  -7    0.02    0.05
   7   2  -7    0.28    0.07
   6   2  -7    3.69    0.17
  -6  -2   7    3.31    0.12
   5   2  -7    7.92    0.27
   4   2  -7   11.22    0.34
   3   2  -7    8.47    0.28
   2   2  -7    0.94    0.09
   1   2  -7    0.02    0.04
   0   2  -7    2.05    0.12
   0  -2   7    2.16    0.07
  -1   2  -7   32.02    0.78
  -1   2  -7   31.22    0.66
   1  -2   7   32.44    0.69
   1  -2   7   31.83    0.78
  -2   2  -7   28.32    0.60
  -2   2  -7   27.38    0.69
   2  -2   7   27.91    0.62
   2  -2   7   27.28    0.69
  -3   2  -7    0.15    0.05
  -3   2  -7    0.17    0.04
   3  -2   7    0.22    0.04
   3  -2   7    0.15    0.04
  -4   2  -7    0.29    0.06
  -4   2  -7    0.25    0.05
  -4   2  -7    0.26    0.05
   4  -2   7    0.25    0.06
   4  -2   7    0.21    0.04
   4  -2   7    0.28    0.05
  -5   2  -7    1.16    0.09
  -5   2  -7    0.97    0.09
  -5   2  -7    1.18    0.11
   5  -2   7    1.14    0.10
   5  -2   7    1.19    0.10
  -6   2  -7    1.44    0.14
  -6   2  -7    1.10    0.07
  -6   2  -7    1.14    0.11
   6  -2   7    1.17    0.11
   6  -2   7    1.06    0.11
  -7   2  -7    4.58    0.21
  -7   2  -7    4.47    0.24
   7  -2   7    4.50    0.21
  -8   2  -7   17.91    0.56
   8  -2   7   17.39    0.50
  -9   2  -7    0.44    0.12
 -10   2  -7    0.14    0.11
 -11   2  -7    0.08    0.11
  12   1  -7    0.43    0.10
  11   1  -7    0.35    0.09
  10   1  -7    0.00    0.06
   9   1  -7    0.06    0.06
   8   1  -7    0.12    0.05
   8   1  -7    0.13    0.04
   7   1  -7    0.00    0.03
   7   1  -7   -0.01    0.04
   6   1  -7    0.24    0.06
   6   1  -7    0.39    0.06
   6   1  -7    0.28    0.04
  -6  -1   7    0.27    0.03
   5   1  -7   -0.02    0.04
   5   1  -7    0.00    0.02
  -5  -1   7   -0.06    0.03
   4   1  -7    9.00    0.28
   4   1  -7    8.77    0.20
   3   1  -7    1.82    0.11
   2   1  -7   12.37    0.26
   2   1  -7   12.15    0.35
   1   1  -7   34.63    0.73
   1   1  -7   35.86    0.85
   0   1  -7    9.06    0.22
   0   1  -7    8.96    0.28
   0   1  -7    9.06    0.20
  -1   1  -7   29.46    0.65
  -1   1  -7   29.35    0.61
  -1   1  -7   29.61    0.73
  -2   1  -7    2.05    0.12
  -2   1  -7    2.00    0.09
  -2   1  -7    1.98    0.10
   2  -1   7    2.10    0.13
  -3   1  -7    3.19    0.15
  -3   1  -7    3.24    0.12
  -3   1  -7    3.11    0.13
   3  -1   7    3.43    0.16
   3  -1   7    2.98    0.12
  -4   1  -7    3.19    0.13
  -4   1  -7    3.12    0.14
  -4   1  -7    3.22    0.15
   4  -1   7    3.01    0.13
   4  -1   7    3.01    0.16
  -5   1  -7   18.13    0.48
  -5   1  -7   18.30    0.46
  -5   1  -7   18.27    0.51
  -6   1  -7    3.19    0.14
  -6   1  -7    3.42    0.19
  -7   1  -7   18.32    0.56
  -8   1  -7    4.09    0.24
  -9   1  -7    1.56    0.18
 -10   1  -7    0.71    0.15
 -11   1  -7   -0.16    0.10
  11   0  -7    1.16    0.12
  11   0  -7    1.08    0.11
  10   0  -7    0.06    0.06
  10   0  -7    0.12    0.06
   9   0  -7    1.06    0.09
   9   0  -7    1.07    0.10
   8   0  -7    0.88    0.09
   8   0  -7    0.99    0.08
   7   0  -7    0.39    0.05
   7   0  -7    0.24    0.05
   6   0  -7    1.46    0.09
   6   0  -7    1.38    0.10
   6   0  -7    1.61    0.08
   5   0  -7    8.69    0.27
   5   0  -7    8.76    0.23
  -5   0   7    8.95    0.24
   4   0  -7   11.30    0.34
   4   0  -7   11.69    0.27
   3   0  -7    7.03    0.17
   3   0  -7    6.73    0.23
   2   0  -7    1.50    0.10
   1   0  -7   23.79    0.61
   1   0  -7   24.32    0.47
   0   0  -7    2.48    0.07
   0   0  -7    2.18    0.09
   0   0  -7    2.39    0.13
  -1   0  -7  177.86    3.61
  -1   0  -7  178.01    3.89
  -1   0  -7  176.41    3.44
  -2   0  -7    7.79    0.22
  -2   0  -7    7.98    0.26
   2   0   7    7.70    0.20
  -3   0  -7    0.34    0.05
  -3   0  -7    0.30    0.06
   3   0   7    0.27    0.05
  -4   0  -7    2.06    0.12
  -4   0  -7    1.81    0.11
   4   0   7    1.99    0.11
  -5   0  -7    1.03    0.10
  -5   0  -7    1.26    0.12
  -5   0  -7    0.95    0.09
  -6   0  -7    0.19    0.08
  -6   0  -7    0.34    0.08
  -6   0  -7    0.23    0.06
  -7   0  -7    2.16    0.18
  -8   0  -7    2.28    0.20
  -9   0  -7    0.47    0.13
 -10   0  -7    1.57    0.20
 -11   0  -7    0.24    0.14
  11  -1  -7    3.29    0.18
  11  -1  -7    3.04    0.17
  10  -1  -7    1.65    0.12
  10  -1  -7    1.67    0.12
   9  -1  -7    0.36    0.06
   9  -1  -7    0.46    0.07
   8  -1  -7    0.58    0.07
   8  -1  -7    0.70    0.08
   7  -1  -7    0.40    0.06
   6  -1  -7    0.40    0.06
   6  -1  -7    0.39    0.05
   5  -1  -7    6.14    0.22
   5  -1  -7    6.20    0.18
  -5   1   7    6.53    0.21
   4  -1  -7    4.12    0.17
   4  -1  -7    4.27    0.12
   3  -1  -7    2.39    0.07
   2  -1  -7    0.63    0.07
   1  -1  -7   30.00    0.75
   0  -1  -7    8.75    0.29
  -1  -1  -7    4.36    0.19
   1   1   7    4.55    0.12
  -2  -1  -7    3.25    0.16
  -2  -1  -7    3.16    0.13
   2   1   7    3.36    0.11
  -3  -1  -7   10.60    0.30
  -3  -1  -7   10.32    0.33
   3   1   7   10.31    0.27
  -4  -1  -7   -0.02    0.04
  -4  -1  -7   -0.02    0.05
   4   1   7    0.01    0.04
  -5  -1  -7    0.03    0.05
  -5  -1  -7    0.09    0.06
  -5  -1  -7    0.02    0.04
  -6  -1  -7    0.24    0.06
  -6  -1  -7    0.34    0.08
  -6  -1  -7    0.23    0.09
  -7  -1  -7    0.58    0.11
  -8  -1  -7    0.88    0.14
  -9  -1  -7    1.05    0.17
 -10  -1  -7    0.04    0.11
  11  -2  -7   -0.09    0.05
  11  -2  -7   -0.10    0.06
  10  -2  -7    2.78    0.16
  10  -2  -7    2.65    0.15
   9  -2  -7    0.70    0.08
   8  -2  -7    0.94    0.09
   7  -2  -7    0.99    0.09
   6  -2  -7    0.32    0.05
   6  -2  -7    0.24    0.06
   5  -2  -7    0.22    0.04
   5  -2  -7    0.24    0.06
   4  -2  -7    0.50    0.07
   3  -2  -7   31.87    0.79
   2  -2  -7    0.02    0.04
   1  -2  -7    5.56    0.22
   0  -2  -7    0.11    0.05
   0   2   7    0.14    0.02
  -1  -2  -7   14.90    0.44
   1   2   7   14.92    0.33
  -2  -2  -7    0.30    0.07
   2   2   7    0.36    0.04
  -3  -2  -7   15.71    0.46
  -3  -2  -7   15.48    0.41
   3   2   7   15.81    0.38
  -4  -2  -7    0.29    0.07
  -4  -2  -7    0.36    0.07
   4   2   7    0.25    0.06
  -5  -2  -7    1.60    0.12
  -5  -2  -7    1.45    0.13
  -5  -2  -7    1.53    0.13
  -6  -2  -7    0.03    0.07
  -6  -2  -7    0.00    0.05
  -7  -2  -7    0.50    0.11
  -8  -2  -7    0.05    0.09
  -9  -2  -7    2.10    0.22
 -10  -2  -7    0.65    0.16
  11  -3  -7    0.69    0.11
  11  -3  -7    0.81    0.09
  10  -3  -7    0.06    0.06
   9  -3  -7    0.81    0.09
   8  -3  -7    0.26    0.06
   7  -3  -7    0.91    0.09
   6  -3  -7    0.00    0.04
   5  -3  -7   -0.06    0.04
  -5   3   7   -0.03    0.03
   4  -3  -7   -0.01    0.05
  -4   3   7    0.12    0.03
   3  -3  -7    4.40    0.19
  -3   3   7    3.96    0.11
   2  -3  -7    4.41    0.20
  -2   3   7    4.05    0.10
   1  -3  -7    3.91    0.19
   0  -3  -7    9.62    0.33
  -1  -3  -7    0.34    0.08
   1   3   7    0.31    0.04
  -2  -3  -7    0.02    0.05
   2   3   7   -0.01    0.03
  -3  -3  -7   10.10    0.35
   3   3   7   10.70    0.28
  -4  -3  -7   -0.06    0.05
  -4  -3  -7    0.05    0.06
  -5  -3  -7    2.52    0.16
  -6  -3  -7    0.47    0.09
  -6  -3  -7    0.62    0.11
  -7  -3  -7    0.76    0.13
  -8  -3  -7   -0.03    0.10
  -9  -3  -7    0.01    0.10
 -10  -3  -7    0.06    0.12
  11  -4  -7    0.05    0.06
  10  -4  -7    1.29    0.12
   9  -4  -7    0.20    0.06
   8  -4  -7    0.41    0.08
   7  -4  -7    0.04    0.05
  -7   4   7   -0.02    0.04
   6  -4  -7    0.02    0.05
  -6   4   7   -0.03    0.03
   5  -4  -7    1.27    0.12
  -5   4   7    1.57    0.08
   4  -4  -7    0.04    0.05
  -4   4   7    0.04    0.03
   3  -4  -7    0.34    0.07
  -3   4   7    0.29    0.03
   2  -4  -7    0.45    0.08
  -2   4   7    0.53    0.04
   1  -4  -7   11.63    0.38
   0  -4  -7    1.92    0.15
  -1  -4  -7    6.18    0.26
  -2  -4  -7    1.76    0.15
  -3  -4  -7    0.84    0.11
   3   4   7    0.86    0.08
  -4  -4  -7    0.49    0.10
  -4  -4  -7    0.29    0.08
  -5  -4  -7   -0.07    0.06
  -6  -4  -7    0.05    0.08
  -7  -4  -7    0.32    0.11
  -8  -4  -7    0.19    0.11
  -9  -4  -7    0.04    0.12
  11  -5  -7    0.48    0.09
  10  -5  -7    3.55    0.20
   9  -5  -7    0.09    0.06
   8  -5  -7    0.54    0.09
  -8   5   7    0.59    0.09
   7  -5  -7    0.20    0.07
  -7   5   7    0.12    0.05
   6  -5  -7    1.13    0.12
  -6   5   7    1.29    0.09
   5  -5  -7    0.07    0.06
  -5   5   7   -0.07    0.03
   4  -5  -7    0.47    0.09
  -4   5   7    0.63    0.06
   3  -5  -7    0.43    0.09
  -3   5   7    0.57    0.05
   2  -5  -7   -0.03    0.06
   1  -5  -7    0.03    0.07
   0  -5  -7    2.12    0.18
  -1  -5  -7    3.24    0.20
  -2  -5  -7    0.29    0.09
  -3  -5  -7    3.39    0.22
  -4  -5  -7    0.03    0.08
  -5  -5  -7    0.03    0.08
  -6  -5  -7    2.12    0.18
  -7  -5  -7    0.19    0.11
  -8  -5  -7    0.22    0.12
  11  -6  -7    0.00    0.07
  10  -6  -7    0.43    0.10
   9  -6  -7    0.11    0.08
  -9   6   7    0.00    0.07
   8  -6  -7    1.31    0.14
  -8   6   7    1.63    0.13
   7  -6  -7    0.68    0.11
  -7   6   7    0.65    0.08
   6  -6  -7    0.00    0.06
  -6   6   7    0.04    0.04
   5  -6  -7    0.60    0.10
  -5   6   7    0.58    0.07
   4  -6  -7    0.39    0.10
  -4   6   7    0.35    0.05
   3  -6  -7    1.15    0.13
  -3   6   7    1.46    0.08
   2  -6  -7    0.09    0.09
   1  -6  -7    1.47    0.16
   0  -6  -7    4.15    0.24
  -1  -6  -7    0.99    0.14
  -2  -6  -7    2.99    0.22
  -3  -6  -7    0.01    0.09
  -4  -6  -7   -0.04    0.07
  -5  -6  -7   -0.02    0.08
  -6  -6  -7    0.17    0.10
  -7  -6  -7   -0.02    0.09
  11  -7  -7    0.04    0.08
  10  -7  -7    0.06    0.08
 -10   7   7    0.09    0.08
   9  -7  -7    0.43    0.10
  -9   7   7    0.39    0.09
   8  -7  -7    0.62    0.12
  -8   7   7    0.82    0.10
   7  -7  -7    0.39    0.09
  -7   7   7    0.21    0.07
   6  -7  -7    0.06    0.07
  -6   7   7    0.02    0.05
   5  -7  -7    0.31    0.09
  -5   7   7    0.23    0.05
   4  -7  -7    0.13    0.08
  -4   7   7    0.27    0.05
   3  -7  -7    0.38    0.10
  -3   7   7    0.57    0.06
   2  -7  -7    0.04    0.09
   1  -7  -7    0.24    0.10
   0  -7  -7    3.09    0.22
  -1  -7  -7    0.64    0.13
  -2  -7  -7    1.52    0.18
  -3  -7  -7    0.01    0.08
  -4  -7  -7    0.43    0.13
  -5  -7  -7    0.47    0.13
  -6  -7  -7    1.02    0.15
  10  -8  -7   -0.10    0.08
   9  -8  -7   -0.02    0.08
  -9   8   7    0.01    0.08
   8  -8  -7    1.70    0.18
  -8   8   7    1.25    0.13
   7  -8  -7    0.02    0.08
  -7   8   7   -0.03    0.05
   6  -8  -7    1.01    0.14
  -6   8   7    1.14    0.11
   5  -8  -7    0.03    0.09
  -5   8   7    0.03    0.05
   4  -8  -7    0.41    0.12
  -4   8   7    0.60    0.07
   3  -8  -7    0.09    0.09
   2  -8  -7    0.20    0.11
   1  -8  -7    0.02    0.08
   0  -8  -7    0.01    0.09
  -1  -8  -7    0.07    0.10
  -2  -8  -7   -0.01    0.09
  -3  -8  -7    0.09    0.10
  -4  -8  -7    0.06    0.10
  -5  -8  -7    0.30    0.11
   9  -9  -7    0.02    0.09
   8  -9  -7   -0.11    0.08
   7  -9  -7    0.12    0.10
   6  -9  -7    0.10    0.09
   5  -9  -7   -0.01    0.09
   4  -9  -7   -0.07    0.09
   3  -9  -7    0.06    0.11
   2  -9  -7    0.01    0.10
   1  -9  -7   -0.13    0.08
   0  -9  -7    0.73    0.15
  -1  -9  -7    0.07    0.10
  -2  -9  -7   -0.18    0.09
  -3  -9  -7   -0.08    0.09
  -4  -9  -7    0.05    0.12
   8 -10  -7    0.01    0.10
   7 -10  -7   -0.05    0.09
   6 -10  -7    0.03    0.09
   5 -10  -7    0.05    0.10
   4 -10  -7    0.00    0.11
   3 -10  -7   -0.05    0.09
   2 -10  -7    0.16    0.12
   1 -10  -7    0.18    0.12
   0 -10  -7    0.21    0.12
  -1 -10  -7    0.23    0.14
  -2 -10  -7    0.09    0.13
   5 -11  -7    0.27    0.14
   4 -11  -7    0.39    0.15
   3 -11  -7    0.11    0.13
   2 -11  -7    0.27    0.14
   1 -11  -7    0.35    0.14
   3  13  -8    0.18    0.15
   2  13  -8   -0.09    0.13
   1  13  -8   -0.07    0.13
   0  13  -8   -0.12    0.13
  -1  13  -8    0.11    0.13
  -2  13  -8    0.08    0.13
  -5  13  -8   -0.12    0.07
   5  12  -8    0.02    0.15
   4  12  -8   -0.13    0.14
   3  12  -8    0.53    0.17
   2  12  -8   -0.02    0.12
   1  12  -8    0.16    0.15
   0  12  -8    0.10    0.13
  -1  12  -8   -0.14    0.10
  -2  12  -8    0.74    0.16
  -3  12  -8    0.09    0.11
  -5  12  -8   -0.08    0.07
  -6  12  -8   -0.04    0.09
  -7  12  -8    0.29    0.11
   6  11  -8   -0.16    0.13
   5  11  -8   -0.01    0.12
   4  11  -8   -0.05    0.11
   3  11  -8   -0.04    0.11
   2  11  -8    0.32    0.14
   1  11  -8    0.50    0.15
   0  11  -8   -0.05    0.11
  -1  11  -8   -0.11    0.10
  -2  11  -8    1.42    0.19
  -3  11  -8    0.00    0.10
  -5  11  -8    0.14    0.08
  -6  11  -8    0.68    0.12
  -7  11  -8    0.01    0.08
  -8  11  -8    0.13    0.11
   8  10  -8    0.03    0.14
   7  10  -8    0.02    0.15
   6  10  -8   -0.10    0.11
   5  10  -8   -0.16    0.10
   4  10  -8    0.24    0.13
   3  10  -8   -0.12    0.09
   2  10  -8    0.07    0.11
   1  10  -8    0.27    0.13
   0  10  -8    0.08    0.10
  -1  10  -8    0.18    0.12
  -2  10  -8   -0.04    0.09
  -3  10  -8    2.14    0.20
  -4  10  -8    1.06    0.15
  -5  10  -8    0.00    0.07
  -6  10  -8   -0.06    0.07
  -7  10  -8    1.03    0.15
  -8  10  -8    0.04    0.08
  -9  10  -8    0.35    0.11
   9   9  -8   -0.17    0.13
   8   9  -8    0.43    0.18
   7   9  -8   -0.05    0.13
   6   9  -8   -0.04    0.11
   5   9  -8   -0.21    0.10
   4   9  -8   -0.03    0.10
   3   9  -8    0.56    0.15
   2   9  -8    1.95    0.21
   1   9  -8    0.29    0.11
   0   9  -8    2.66    0.22
  -1   9  -8    3.50    0.25
  -2   9  -8    0.93    0.14
  -3   9  -8    0.87    0.14
  -4   9  -8    4.70    0.25
  -5   9  -8    0.97    0.12
  -5   9  -8    1.02    0.10
  -6   9  -8    0.02    0.07
  -6   9  -8    0.04    0.06
  -7   9  -8    0.06    0.07
  -7   9  -8    0.15    0.09
  -8   9  -8   -0.07    0.07
  -8   9  -8    0.06    0.08
  -9   9  -8    0.11    0.09
  -9   9  -8    0.15    0.09
 -10   9  -8    0.20    0.11
  10   8  -8   -0.05    0.13
   9   8  -8   -0.09    0.12
   8   8  -8    1.35    0.21
   7   8  -8    0.02    0.12
   6   8  -8    0.48    0.14
   5   8  -8   -0.08    0.10
   4   8  -8    0.10    0.10
   3   8  -8    0.04    0.08
   2   8  -8    0.01    0.08
   1   8  -8   -0.01    0.08
   0   8  -8    0.50    0.12
  -1   8  -8    1.52    0.16
  -2   8  -8    0.90    0.14
  -3   8  -8    0.70    0.12
  -3   8  -8    0.63    0.07
  -4   8  -8    0.40    0.08
  -4   8  -8    0.61    0.11
  -5   8  -8    1.02    0.12
  -5   8  -8    1.00    0.11
  -5   8  -8    1.04    0.12
  -6   8  -8    0.17    0.07
  -6   8  -8    0.32    0.09
  -7   8  -8    0.02    0.07
  -7   8  -8    0.10    0.08
  -8   8  -8    0.40    0.10
  -8   8  -8    0.03    0.07
  -9   8  -8    0.01    0.08
  -9   8  -8   -0.06    0.07
 -10   8  -8    0.03    0.08
 -10   8  -8    0.07    0.09
  10   7  -8    0.11    0.13
   9   7  -8    0.28    0.13
   8   7  -8   -0.02    0.11
   7   7  -8   -0.07    0.10
  -7  -7   8    0.08    0.05
   6   7  -8   -0.13    0.10
  -6  -7   8   -0.01    0.04
   5   7  -8    0.64    0.14
   4   7  -8   -0.15    0.08
   3   7  -8    0.84    0.14
   2   7  -8    1.05    0.14
   1   7  -8    0.33    0.10
   0   7  -8   -0.13    0.06
  -1   7  -8    1.56    0.16
  -1   7  -8    1.62    0.07
  -2   7  -8    0.19    0.08
  -2   7  -8    0.29    0.04
  -3   7  -8    0.50    0.06
  -3   7  -8    0.43    0.09
  -4   7  -8    6.89    0.28
  -4   7  -8    6.59    0.24
  -4   7  -8    7.03    0.25
  -5   7  -8   -0.05    0.05
  -5   7  -8   -0.01    0.06
  -6   7  -8    1.83    0.15
  -6   7  -8    1.62    0.14
  -7   7  -8    0.08    0.07
  -7   7  -8    0.00    0.07
  -8   7  -8    0.51    0.11
  -8   7  -8    0.48    0.10
  -9   7  -8   -0.01    0.07
  -9   7  -8    0.06    0.09
 -10   7  -8   -0.04    0.08
 -10   7  -8    0.05    0.09
 -11   7  -8    0.06    0.10
  11   6  -8    0.21    0.13
  10   6  -8   -0.12    0.10
   9   6  -8    0.30    0.13
   8   6  -8    1.50    0.18
   7   6  -8    0.49    0.12
  -7  -6   8    0.66    0.07
   6   6  -8    0.02    0.10
  -6  -6   8    0.10    0.04
   5   6  -8    0.68    0.12
   4   6  -8    0.07    0.03
   4   6  -8   -0.12    0.06
   3   6  -8    3.30    0.10
   3   6  -8    3.27    0.20
   2   6  -8    7.00    0.30
   2   6  -8    6.97    0.16
   1   6  -8    3.80    0.22
   1   6  -8    3.41    0.09
   0   6  -8    1.88    0.07
   0   6  -8    1.85    0.15
  -1   6  -8    0.02    0.03
  -1   6  -8   -0.13    0.05
  -2   6  -8    4.20    0.15
  -2   6  -8    4.58    0.22
  -3   6  -8    0.12    0.05
  -3   6  -8    0.16    0.06
  -4   6  -8    2.39    0.15
  -4   6  -8    2.36    0.14
  -4   6  -8    2.33    0.13
  -5   6  -8    0.00    0.06
  -5   6  -8   -0.01    0.05
  -5   6  -8   -0.18    0.06
  -6   6  -8   10.28    0.34
  -6   6  -8    9.94    0.35
  -7   6  -8    0.15    0.08
  -7   6  -8    0.27    0.09
   7  -6   8    0.07    0.08
  -8   6  -8    2.50    0.19
  -8   6  -8    2.56    0.20
  -9   6  -8    0.18    0.10
  -9   6  -8   -0.01    0.08
 -10   6  -8    0.85    0.13
 -10   6  -8    0.80    0.15
 -11   6  -8    0.01    0.09
 -11   6  -8    0.17    0.12
  11   5  -8   -0.17    0.11
  10   5  -8    0.05    0.10
   9   5  -8    0.02    0.09
   8   5  -8    0.31    0.11
   7   5  -8    1.99    0.19
  -7  -5   8    1.75    0.11
   6   5  -8    0.56    0.12
  -6  -5   8    0.52    0.06
   5   5  -8    0.25    0.08
  -5  -5   8    0.21    0.04
   4   5  -8    0.28    0.09
   4   5  -8    0.16    0.04
   3   5  -8    0.43    0.10
   3   5  -8    0.47    0.05
   2   5  -8    0.42    0.09
   1   5  -8   15.34    0.47
   0   5  -8    6.81    0.28
  -1   5  -8    6.15    0.18
  -1   5  -8    6.04    0.25
  -2   5  -8    1.12    0.12
  -2   5  -8    1.19    0.08
  -3   5  -8    0.19    0.05
  -3   5  -8    0.13    0.05
  -3   5  -8    0.14    0.06
  -4   5  -8    0.02    0.05
  -4   5  -8    0.01    0.04
  -4   5  -8   -0.05    0.05
  -5   5  -8    0.08    0.06
  -5   5  -8    0.03    0.07
  -5   5  -8    0.14    0.05
   5  -5   8   -0.05    0.07
  -6   5  -8    9.03    0.27
  -6   5  -8    9.55    0.34
  -6   5  -8    9.70    0.32
   6  -5   8    9.25    0.33
  -7   5  -8    0.44    0.10
  -7   5  -8    0.48    0.11
   7  -5   8    0.46    0.09
  -8   5  -8    1.23    0.15
  -8   5  -8    1.21    0.13
  -9   5  -8    0.01    0.09
  -9   5  -8    0.13    0.08
 -10   5  -8    0.02    0.09
 -10   5  -8    0.00    0.09
 -11   5  -8    0.00    0.11
 -11   5  -8   -0.02    0.10
  12   4  -8   -0.06    0.10
  11   4  -8    0.08    0.10
  10   4  -8   -0.02    0.09
   9   4  -8    0.41    0.11
   8   4  -8    2.43    0.19
   7   4  -8    8.20    0.33
   6   4  -8    3.01    0.19
   5   4  -8    0.05    0.07
  -5  -4   8    0.08    0.03
   4   4  -8    2.92    0.18
  -4  -4   8    3.40    0.09
   3   4  -8    0.43    0.09
   2   4  -8    0.09    0.06
   1   4  -8    3.09    0.17
   0   4  -8    7.86    0.29
  -1   4  -8    3.38    0.17
  -2   4  -8    4.73    0.16
  -2   4  -8    4.77    0.21
  -3   4  -8    1.74    0.10
  -3   4  -8    1.83    0.11
  -3   4  -8    1.70    0.12
   3  -4   8    1.81    0.11
  -4   4  -8    2.84    0.14
  -4   4  -8    2.88    0.15
  -4   4  -8    2.95    0.14
   4  -4   8    2.85    0.14
  -5   4  -8    0.27    0.06
  -5   4  -8    0.25    0.06
  -5   4  -8    0.20    0.07
   5  -4   8    0.19    0.07
  -6   4  -8   41.00    1.01
  -6   4  -8   38.92    0.92
  -6   4  -8   38.89    0.90
   6  -4   8   39.42    0.93
  -7   4  -8   -0.04    0.07
  -7   4  -8    0.09    0.09
   7  -4   8    0.11    0.07
  -8   4  -8    1.86    0.16
  -8   4  -8    2.03    0.19
  -9   4  -8    0.60    0.13
  -9   4  -8    0.39    0.10
 -10   4  -8    0.51    0.12
 -10   4  -8    0.57    0.13
 -11   4  -8    0.11    0.11
  12   3  -8    0.00    0.10
  11   3  -8   -0.05    0.09
  10   3  -8    0.09    0.08
   9   3  -8    0.06    0.07
   8   3  -8    0.20    0.08
   7   3  -8    0.83    0.12
   6   3  -8    3.54    0.19
   5   3  -8    2.58    0.16
   4   3  -8    0.00    0.05
   3   3  -8    7.03    0.26
   2   3  -8    3.30    0.17
   1   3  -8   29.73    0.76
  -1  -3   8   29.78    0.62
   0   3  -8    4.61    0.20
   0  -3   8    4.56    0.13
  -1   3  -8    4.78    0.20
   1  -3   8    4.56    0.14
  -2   3  -8    4.37    0.19
  -2   3  -8    4.46    0.15
   2  -3   8    4.42    0.15
  -3   3  -8    3.24    0.13
  -3   3  -8    3.25    0.16
  -3   3  -8    3.52    0.15
   3  -3   8    3.50    0.14
  -4   3  -8    1.85    0.12
  -4   3  -8    1.72    0.12
  -4   3  -8    1.95    0.11
   4  -3   8    1.73    0.11
  -5   3  -8    0.30    0.07
  -5   3  -8    0.19    0.07
  -5   3  -8    0.21    0.05
   5  -3   8    0.19    0.06
  -6   3  -8   10.29    0.30
  -6   3  -8   11.23    0.37
  -6   3  -8   10.12    0.32
   6  -3   8   10.28    0.33
  -7   3  -8    4.27    0.23
  -7   3  -8    3.27    0.19
   7  -3   8    3.48    0.19
  -8   3  -8    5.34    0.24
  -8   3  -8    5.14    0.27
  -9   3  -8    0.08    0.10
 -10   3  -8    0.38    0.12
 -11   3  -8    1.26    0.19
  12   2  -8    0.33    0.11
  11   2  -8    0.06    0.09
  10   2  -8   -0.01    0.06
   9   2  -8    0.16    0.07
   8   2  -8    1.04    0.12
   7   2  -8    6.89    0.27
   6   2  -8    0.46    0.08
   5   2  -8    0.29    0.07
   4   2  -8   28.50    0.73
   3   2  -8    8.36    0.28
   2   2  -8    2.30    0.14
   1   2  -8   83.78    1.91
   0   2  -8   12.17    0.37
  -1   2  -8    9.37    0.23
  -1   2  -8    9.60    0.31
   1  -2   8    9.55    0.24
  -2   2  -8    2.56    0.10
  -2   2  -8    2.69    0.14
   2  -2   8    2.62    0.11
  -3   2  -8    0.00    0.03
  -3   2  -8    0.06    0.04
   3  -2   8    0.02    0.03
  -4   2  -8    0.03    0.04
  -4   2  -8    0.04    0.04
  -4   2  -8    0.12    0.05
   4  -2   8    0.04    0.04
  -5   2  -8    8.45    0.27
  -5   2  -8    8.62    0.30
  -5   2  -8    8.24    0.27
   5  -2   8    8.34    0.27
  -6   2  -8    2.99    0.17
  -6   2  -8    2.97    0.19
  -6   2  -8    2.87    0.14
   6  -2   8    2.97    0.17
  -7   2  -8    1.30    0.15
  -7   2  -8    1.14    0.13
   7  -2   8    1.36    0.13
  -8   2  -8    5.84    0.29
  -9   2  -8   -0.10    0.08
 -10   2  -8    0.89    0.16
 -11   2  -8    0.12    0.11
  12   1  -8    0.65    0.11
  11   1  -8   -0.01    0.07
  10   1  -8    0.08    0.07
   9   1  -8   -0.09    0.05
   8   1  -8    0.00    0.03
   8   1  -8   -0.05    0.04
   7   1  -8   -0.04    0.05
   7   1  -8    0.02    0.03
   6   1  -8    0.04    0.02
   6   1  -8    0.11    0.04
   6   1  -8    0.10    0.06
   5   1  -8    5.13    0.21
   5   1  -8    5.15    0.13
   4   1  -8    0.00    0.01
   4   1  -8   -0.02    0.05
   3   1  -8   21.00    0.56
   2   1  -8   17.66    0.37
   2   1  -8   17.28    0.48
   1   1  -8    0.53    0.08
   1   1  -8    0.38    0.03
   0   1  -8   15.39    0.44
   0   1  -8   15.36    0.33
   0   1  -8   15.19    0.35
  -1   1  -8   41.82    0.89
  -1   1  -8   40.63    1.00
  -1   1  -8   41.87    0.84
  -2   1  -8    0.42    0.07
  -2   1  -8    0.34    0.04
  -2   1  -8    0.34    0.05
  -3   1  -8    0.07    0.04
  -3   1  -8    0.10    0.04
  -3   1  -8    0.07    0.03
  -4   1  -8    0.38    0.06
  -4   1  -8    0.48    0.07
   4  -1   8    0.40    0.06
  -5   1  -8    8.53    0.27
  -5   1  -8    8.72    0.29
  -5   1  -8    8.69    0.30
  -6   1  -8    0.16    0.06
  -6   1  -8    0.20    0.09
  -7   1  -8    0.37    0.11
  -8   1  -8    0.00    0.09
  -9   1  -8    0.45    0.12
 -10   1  -8   -0.02    0.10
 -11   1  -8    0.74    0.17
  12   0  -8    0.50    0.10
  11   0  -8   -0.02    0.07
  10   0  -8    0.00    0.05
  10   0  -8   -0.05    0.04
   9   0  -8    0.09    0.06
   9   0  -8    0.03    0.04
   8   0  -8    0.03    0.03
   8   0  -8    0.02    0.05
   7   0  -8    0.80    0.06
   7   0  -8    0.73    0.09
   6   0  -8    0.10    0.03
   6   0  -8    0.02    0.04
   6   0  -8    0.01    0.03
  -6   0   8    0.04    0.03
   5   0  -8   21.08    0.47
   5   0  -8   20.84    0.56
   4   0  -8    8.97    0.29
   4   0  -8    8.62    0.22
   3   0  -8    3.74    0.17
   3   0  -8    3.92    0.11
   2   0  -8    0.02    0.01
   2   0  -8    0.02    0.04
   1   0  -8    5.63    0.22
   0   0  -8   -0.01    0.02
   0   0  -8    0.00    0.04
  -1   0  -8    5.80    0.18
  -1   0  -8    5.88    0.23
  -2   0  -8    0.37    0.05
  -2   0  -8    0.42    0.07
   2   0   8    0.45    0.04
  -3   0  -8    1.75    0.11
  -3   0  -8    1.75    0.12
   3   0   8    1.82    0.09
  -4   0  -8    3.03    0.15
  -4   0  -8    2.92    0.16
   4   0   8    2.92    0.13
  -5   0  -8    1.46    0.12
  -5   0  -8    1.60    0.12
  -5   0  -8    1.50    0.13
  -6   0  -8    2.11    0.16
  -6   0  -8    1.99    0.13
  -6   0  -8    2.17    0.16
  -7   0  -8    7.94    0.33
  -8   0  -8    0.30    0.11
  -9   0  -8    0.50    0.13
 -10   0  -8   -0.04    0.10
  12  -1  -8   -0.10    0.07
  11  -1  -8    1.05    0.12
  10  -1  -8    0.06    0.05
  10  -1  -8    0.04    0.06
   9  -1  -8    0.13    0.05
   9  -1  -8    0.02    0.05
   8  -1  -8    0.08    0.05
   8  -1  -8    0.05    0.04
   7  -1  -8    3.12    0.16
   6  -1  -8    0.81    0.07
   6  -1  -8    0.80    0.09
   5  -1  -8    4.50    0.14
   5  -1  -8    4.38    0.19
   4  -1  -8    1.78    0.07
   4  -1  -8    1.73    0.12
   3  -1  -8    2.71    0.14
   2  -1  -8   -0.03    0.04
   1  -1  -8    1.74    0.12
   0  -1  -8    1.06    0.11
  -1  -1  -8   29.33    0.75
  -1  -1  -8   29.66    0.66
   1   1   8   28.67    0.59
  -2  -1  -8    1.17    0.11
  -2  -1  -8    1.29    0.09
   2   1   8    1.13    0.07
  -3  -1  -8    5.85    0.24
  -3  -1  -8    6.49    0.22
   3   1   8    6.05    0.19
  -4  -1  -8    0.02    0.05
  -4  -1  -8    0.08    0.05
   4   1   8    0.04    0.04
  -5  -1  -8    6.80    0.25
  -5  -1  -8    6.11    0.25
  -5  -1  -8    6.26    0.26
  -6  -1  -8    0.16    0.08
  -6  -1  -8    0.20    0.06
  -7  -1  -8    0.45    0.11
  -8  -1  -8    0.19    0.10
  -9  -1  -8   -0.06    0.09
 -10  -1  -8    0.00    0.11
  11  -2  -8    0.33    0.08
  11  -2  -8    0.48    0.10
  10  -2  -8    0.71    0.09
  10  -2  -8    0.76    0.10
   9  -2  -8    0.58    0.08
   8  -2  -8    0.06    0.05
   7  -2  -8    0.17    0.05
   7  -2  -8    0.10    0.05
   6  -2  -8    0.21    0.06
   6  -2  -8    0.15    0.04
   5  -2  -8    0.50    0.08
   5  -2  -8    0.52    0.05
   4  -2  -8    1.15    0.11
   3  -2  -8    4.28    0.19
   2  -2  -8    0.90    0.10
   1  -2  -8    5.05    0.22
   0  -2  -8    1.17    0.12
   0   2   8    1.28    0.04
  -1  -2  -8    3.48    0.19
   1   2   8    3.59    0.11
  -2  -2  -8    1.03    0.11
  -2  -2  -8    1.11    0.09
   2   2   8    1.00    0.07
  -3  -2  -8    2.57    0.14
  -3  -2  -8    2.24    0.15
   3   2   8    2.54    0.11
  -4  -2  -8    1.71    0.14
  -4  -2  -8    1.55    0.12
  -5  -2  -8    0.80    0.11
  -5  -2  -8    0.97    0.11
  -6  -2  -8    0.10    0.08
  -6  -2  -8    0.03    0.05
  -7  -2  -8    1.34    0.16
  -8  -2  -8    0.54    0.13
  -9  -2  -8    0.99    0.17
 -10  -2  -8    0.46    0.15
  11  -3  -8    0.12    0.07
  11  -3  -8    0.01    0.07
  10  -3  -8    0.09    0.06
   9  -3  -8    0.62    0.09
   8  -3  -8    0.73    0.09
   7  -3  -8    0.52    0.08
   7  -3  -8    0.61    0.07
   6  -3  -8   -0.01    0.04
   5  -3  -8   -0.01    0.05
   4  -3  -8    0.89    0.10
   3  -3  -8    3.28    0.17
   2  -3  -8    0.07    0.06
   1  -3  -8    0.31    0.08
   0  -3  -8    0.61    0.10
   0   3   8    0.64    0.04
  -1  -3  -8    3.25    0.19
   1   3   8    2.80    0.10
  -2  -3  -8    1.28    0.13
   2   3   8    1.34    0.08
  -3  -3  -8    0.05    0.05
  -3  -3  -8    0.02    0.05
   3   3   8    0.05    0.04
  -4  -3  -8    3.42    0.20
  -4  -3  -8    3.49    0.18
  -5  -3  -8    1.72    0.15
  -6  -3  -8    2.11    0.17
  -7  -3  -8    0.16    0.09
  -8  -3  -8    0.41    0.12
  -9  -3  -8    0.26    0.14
  11  -4  -8    1.02    0.12
  10  -4  -8    0.79    0.11
   9  -4  -8    0.22    0.07
   8  -4  -8   -0.06    0.05
   7  -4  -8    0.87    0.10
   6  -4  -8    0.00    0.06
   5  -4  -8    0.05    0.06
  -5   4   8    0.03    0.03
   4  -4  -8    0.47    0.09
  -4   4   8    0.52    0.04
   3  -4  -8    0.50    0.09
  -3   4   8    0.59    0.04
   2  -4  -8    0.72    0.10
  -2   4   8    0.83    0.04
   1  -4  -8    0.54    0.10
   0  -4  -8   -0.03    0.06
  -1  -4  -8    2.12    0.17
   1   4   8    2.06    0.09
  -2  -4  -8    3.92    0.22
   2   4   8    3.63    0.14
  -3  -4  -8    0.27    0.09
   3   4   8    0.36    0.06
  -4  -4  -8    0.36    0.10
  -5  -4  -8    0.43    0.10
  -6  -4  -8   -0.09    0.08
  -7  -4  -8    1.23    0.16
  -8  -4  -8    0.01    0.09
  11  -5  -8   -0.05    0.07
  10  -5  -8    3.57    0.20
   9  -5  -8    0.81    0.11
   8  -5  -8    0.15    0.08
   7  -5  -8    0.26    0.08
  -7   5   8    0.15    0.05
   6  -5  -8    1.52    0.14
  -6   5   8    1.35    0.09
   5  -5  -8    0.34    0.09
  -5   5   8    0.41    0.05
   4  -5  -8    0.02    0.07
  -4   5   8    0.00    0.03
   3  -5  -8    0.00    0.07
  -3   5   8    0.00    0.03
   2  -5  -8    4.73    0.25
  -2   5   8    4.54    0.13
   1  -5  -8    0.03    0.08
   0  -5  -8    8.07    0.34
  -1  -5  -8    0.12    0.10
  -2  -5  -8    0.16    0.09
  -3  -5  -8    0.86    0.13
  -4  -5  -8    3.69    0.23
  -5  -5  -8    1.04    0.14
  -6  -5  -8    0.43    0.11
  -7  -5  -8    0.05    0.10
  -8  -5  -8    0.85    0.16
  11  -6  -8    0.33    0.10
  10  -6  -8    2.09    0.18
   9  -6  -8   -0.08    0.07
   8  -6  -8    0.94    0.13
  -8   6   8    1.02    0.11
   7  -6  -8    0.17    0.08
  -7   6   8    0.14    0.05
   6  -6  -8    0.50    0.10
  -6   6   8    0.50    0.07
   5  -6  -8   -0.12    0.06
  -5   6   8    0.05    0.04
   4  -6  -8   -0.17    0.06
  -4   6   8   -0.02    0.03
   3  -6  -8   -0.03    0.08
  -3   6   8    0.00    0.03
   2  -6  -8    2.19    0.19
   1  -6  -8    0.33    0.11
   0  -6  -8    1.16    0.15
  -1  -6  -8    0.72    0.14
  -2  -6  -8    0.73    0.14
  -3  -6  -8    0.44    0.11
  -4  -6  -8    0.30    0.11
  -5  -6  -8    0.35    0.11
  -6  -6  -8    0.09    0.10
  -7  -6  -8    0.21    0.11
  11  -7  -8    0.04    0.08
  10  -7  -8    0.55    0.12
   9  -7  -8    0.69    0.12
   8  -7  -8    0.10    0.08
  -8   7   8   -0.03    0.06
   7  -7  -8    0.07    0.08
  -7   7   8    0.00    0.05
   6  -7  -8    0.44    0.11
  -6   7   8    0.67    0.08
   5  -7  -8    0.34    0.10
  -5   7   8    0.35    0.06
   4  -7  -8    0.07    0.09
  -4   7   8   -0.05    0.04
   3  -7  -8    0.32    0.11
  -3   7   8    0.44    0.06
   2  -7  -8    2.64    0.21
   1  -7  -8   -0.12    0.08
   0  -7  -8    1.79    0.19
  -1  -7  -8   -0.03    0.09
  -2  -7  -8   -0.04    0.08
  -3  -7  -8    0.39    0.12
  -4  -7  -8    1.75    0.20
  -6  -7  -8    0.10    0.11
  10  -8  -8    0.17    0.10
   9  -8  -8    0.06    0.09
   8  -8  -8    0.43    0.12
   7  -8  -8    0.07    0.09
   6  -8  -8    0.01    0.09
   5  -8  -8   -0.09    0.08
   4  -8  -8    0.62    0.14
   3  -8  -8    0.01    0.08
   2  -8  -8    0.01    0.08
   1  -8  -8    0.05    0.09
   0  -8  -8    0.06    0.10
  -1  -8  -8    0.23    0.11
  -2  -8  -8    0.13    0.11
  -3  -8  -8    0.83    0.17
  -4  -8  -8    0.08    0.12
  -5  -8  -8    0.80    0.14
   9  -9  -8    0.07    0.10
   8  -9  -8    0.08    0.10
   7  -9  -8    0.03    0.10
   6  -9  -8    0.16    0.10
   5  -9  -8   -0.02    0.10
   4  -9  -8   -0.12    0.10
   3  -9  -8    0.07    0.10
   2  -9  -8    0.83    0.15
   1  -9  -8    0.03    0.11
   0  -9  -8   -0.08    0.10
  -1  -9  -8   -0.06    0.09
  -2  -9  -8   -0.08    0.10
  -3  -9  -8    0.01    0.10
   7 -10  -8   -0.06    0.10
   6 -10  -8    0.01    0.11
   5 -10  -8   -0.05    0.09
   4 -10  -8    0.22    0.12
   3 -10  -8    0.09    0.13
   2 -10  -8    0.99    0.18
   1 -10  -8    0.15    0.12
   0 -10  -8    0.11    0.12
  -1 -10  -8    0.19    0.14
   3  13  -9   -0.04    0.13
   2  13  -9   -0.03    0.13
   1  13  -9   -0.17    0.12
   0  13  -9    0.14    0.14
  -1  13  -9   -0.09    0.12
  -2  13  -9    0.18    0.13
   5  12  -9    0.03    0.13
   4  12  -9   -0.11    0.13
   3  12  -9    0.41    0.17
   2  12  -9   -0.05    0.13
   1  12  -9    0.43    0.16
   0  12  -9    0.17    0.14
  -1  12  -9    0.06    0.13
  -2  12  -9    0.43    0.16
  -3  12  -9   -0.07    0.10
  -5  12  -9    0.02    0.08
  -6  12  -9    0.31    0.12
   6  11  -9   -0.12    0.13
   5  11  -9   -0.12    0.13
   4  11  -9    0.26    0.16
   3  11  -9    0.04    0.14
   2  11  -9    0.10    0.13
   1  11  -9   -0.13    0.11
   0  11  -9    0.01    0.12
  -1  11  -9    0.43    0.14
  -2  11  -9    0.54    0.14
  -3  11  -9    0.09    0.10
  -5  11  -9    0.06    0.08
  -6  11  -9    0.37    0.10
  -7  11  -9    0.04    0.09
  -8  11  -9    0.31    0.12
   8  10  -9   -0.11    0.14
   7  10  -9   -0.07    0.13
   6  10  -9   -0.20    0.12
   5  10  -9   -0.13    0.12
   4  10  -9    0.12    0.12
   3  10  -9   -0.03    0.12
   2  10  -9    0.18    0.13
   1  10  -9    0.01    0.10
   0  10  -9    0.33    0.12
  -1  10  -9    2.20    0.23
  -2  10  -9    0.11    0.11
  -3  10  -9    0.90    0.15
  -4  10  -9    0.95    0.14
  -5  10  -9    0.21    0.08
  -6  10  -9    0.29    0.09
  -7  10  -9    0.07    0.08
  -7  10  -9    0.00    0.07
  -8  10  -9    0.05    0.09
  -8  10  -9    0.01    0.07
  -9  10  -9   -0.01    0.09
   9   9  -9   -0.07    0.14
   8   9  -9   -0.15    0.14
   7   9  -9    0.29    0.15
   6   9  -9   -0.12    0.10
   5   9  -9   -0.03    0.11
   4   9  -9    0.10    0.12
   3   9  -9    0.25    0.12
   2   9  -9   -0.03    0.09
   1   9  -9    0.05    0.10
   0   9  -9    0.65    0.14
  -1   9  -9    0.38    0.13
  -2   9  -9    0.19    0.11
  -3   9  -9    0.63    0.12
  -4   9  -9    1.73    0.12
  -4   9  -9    1.90    0.18
  -5   9  -9    0.17    0.08
  -5   9  -9    0.04    0.06
  -6   9  -9   -0.06    0.06
  -6   9  -9    0.06    0.07
  -7   9  -9    0.02    0.07
  -7   9  -9   -0.02    0.07
  -8   9  -9    0.14    0.09
  -8   9  -9    0.02    0.08
  -9   9  -9   -0.13    0.08
  -9   9  -9    0.13    0.10
   9   8  -9    0.22    0.14
   8   8  -9    0.77    0.17
   7   8  -9    0.02    0.13
   6   8  -9   -0.24    0.09
   5   8  -9   -0.07    0.10
   4   8  -9    0.61    0.14
   3   8  -9    0.47    0.12
   2   8  -9    0.17    0.10
   1   8  -9   -0.05    0.07
   0   8  -9    4.87    0.27
  -1   8  -9    0.36    0.12
  -2   8  -9    0.03    0.03
  -2   8  -9   -0.05    0.07
  -3   8  -9    0.50    0.11
  -3   8  -9    0.58    0.07
  -4   8  -9    1.69    0.13
  -4   8  -9    1.36    0.15
  -4   8  -9    1.05    0.11
  -5   8  -9    0.22    0.08
  -5   8  -9    0.20    0.07
  -5   8  -9    0.04    0.06
  -6   8  -9    2.02    0.16
  -6   8  -9    2.37    0.18
  -7   8  -9    0.12    0.07
  -7   8  -9   -0.01    0.07
  -8   8  -9    0.19    0.09
  -8   8  -9    0.31    0.10
  -9   8  -9    0.05    0.09
  -9   8  -9    0.04    0.09
 -10   8  -9    0.59    0.14
 -10   8  -9    0.53    0.14
  10   7  -9   -0.16    0.11
   9   7  -9    0.21    0.13
   8   7  -9   -0.02    0.11
   7   7  -9   -0.08    0.09
   6   7  -9   -0.10    0.09
  -6  -7   9   -0.07    0.03
   5   7  -9    0.04    0.09
   4   7  -9   -0.09    0.08
   3   7  -9    0.24    0.10
   2   7  -9   -0.06    0.07
   1   7  -9    0.85    0.13
   0   7  -9    0.09    0.02
   0   7  -9    0.16    0.08
  -1   7  -9   -0.07    0.07
  -1   7  -9    0.03    0.03
  -2   7  -9    0.64    0.11
  -2   7  -9    0.77    0.07
  -3   7  -9   -0.03    0.04
  -3   7  -9   -0.05    0.06
  -4   7  -9   12.29    0.37
  -4   7  -9   13.16    0.43
  -4   7  -9   12.08    0.37
  -5   7  -9   -0.03    0.07
  -5   7  -9    0.03    0.07
  -5   7  -9    0.09    0.07
  -6   7  -9    0.04    0.07
  -6   7  -9   -0.11    0.06
  -7   7  -9    0.07    0.07
  -7   7  -9    0.04    0.07
  -8   7  -9    0.35    0.10
  -8   7  -9    0.32    0.10
  -9   7  -9    0.08    0.09
  -9   7  -9    0.02    0.08
 -10   7  -9   -0.07    0.08
 -10   7  -9   -0.04    0.08
  11   6  -9    0.10    0.13
  10   6  -9    0.18    0.13
   9   6  -9    0.13    0.12
   8   6  -9    0.01    0.10
   7   6  -9    0.18    0.11
  -7  -6   9    0.45    0.06
   6   6  -9    0.02    0.09
  -6  -6   9    0.18    0.04
   5   6  -9    0.53    0.12
  -5  -6   9    0.45    0.05
   4   6  -9    0.44    0.11
   4   6  -9    0.65    0.06
   3   6  -9    0.57    0.12
   3   6  -9    0.53    0.05
   2   6  -9    5.53    0.27
   2   6  -9    5.31    0.15
   1   6  -9    1.16    0.14
   0   6  -9    0.29    0.04
   0   6  -9    0.41    0.10
  -1   6  -9    0.24    0.04
  -1   6  -9    0.21    0.08
  -2   6  -9    4.20    0.23
  -2   6  -9    4.50    0.16
  -3   6  -9    0.81    0.08
  -3   6  -9    0.97    0.12
  -3   6  -9    0.79    0.09
  -4   6  -9   15.38    0.46
  -4   6  -9   14.28    0.43
  -4   6  -9   15.07    0.42
  -5   6  -9    1.53    0.15
  -5   6  -9    1.75    0.15
  -5   6  -9    1.70    0.15
  -6   6  -9    0.04    0.07
  -6   6  -9    0.15    0.08
   6  -6   9    0.15    0.08
  -7   6  -9    0.35    0.10
  -7   6  -9    0.39    0.10
   7  -6   9    0.27    0.09
  -8   6  -9    0.00    0.07
  -8   6  -9    0.05    0.07
  -9   6  -9    0.22    0.11
  -9   6  -9    0.15    0.08
 -10   6  -9   -0.02    0.08
 -10   6  -9    0.02    0.10
  11   5  -9   -0.01    0.11
  10   5  -9    0.07    0.10
   9   5  -9    0.47    0.12
   8   5  -9    0.60    0.13
   7   5  -9    0.06    0.09
   6   5  -9    0.11    0.10
  -6  -5   9    0.27    0.04
   5   5  -9    0.22    0.09
  -5  -5   9    0.20    0.03
   4   5  -9    0.13    0.08
  -4  -5   9    0.09    0.02
   3   5  -9    1.02    0.13
   3   5  -9    1.14    0.07
   2   5  -9    4.99    0.24
   1   5  -9    2.45    0.17
   0   5  -9    4.06    0.21
  -1   5  -9    0.04    0.06
  -2   5  -9    5.36    0.24
  -2   5  -9    5.16    0.18
  -3   5  -9    3.82    0.20
  -3   5  -9    3.67    0.16
  -3   5  -9    3.79    0.16
  -4   5  -9    2.67    0.15
  -4   5  -9    2.63    0.17
  -4   5  -9    2.95    0.15
   4  -5   9    2.58    0.15
  -5   5  -9   20.72    0.54
  -5   5  -9   20.05    0.57
  -5   5  -9   20.55    0.58
   5  -5   9   21.92    0.55
  -6   5  -9   12.51    0.41
  -6   5  -9   12.05    0.38
   6  -5   9   11.85    0.38
  -7   5  -9    0.04    0.08
  -7   5  -9    0.29    0.09
   7  -5   9    0.19    0.08
  -8   5  -9    2.18    0.17
  -8   5  -9    1.69    0.18
  -9   5  -9    1.04    0.13
  -9   5  -9    1.08    0.16
 -10   5  -9    1.41    0.19
 -10   5  -9    1.27    0.16
 -11   5  -9    0.56    0.14
 -11   5  -9    0.90    0.17
  12   4  -9    0.03    0.12
  11   4  -9    0.07    0.10
  10   4  -9    0.23    0.10
   9   4  -9    0.16    0.10
   8   4  -9   -0.01    0.08
   7   4  -9    0.17    0.09
   6   4  -9    0.15    0.08
   5   4  -9    1.24    0.14
   4   4  -9    0.36    0.09
   3   4  -9    3.14    0.18
   2   4  -9    5.88    0.25
   1   4  -9    4.11    0.21
   0   4  -9   16.79    0.50
   0  -4   9   16.58    0.38
  -1   4  -9    4.91    0.23
   1  -4   9    4.96    0.16
  -2   4  -9    9.61    0.26
  -2   4  -9    9.71    0.33
   2  -4   9    9.50    0.27
  -3   4  -9    1.69    0.13
  -3   4  -9    1.68    0.11
  -3   4  -9    1.68    0.11
   3  -4   9    1.47    0.10
  -4   4  -9    0.02    0.05
  -4   4  -9    0.10    0.05
  -4   4  -9    0.15    0.06
   4  -4   9    0.04    0.05
  -5   4  -9    2.31    0.18
  -5   4  -9    2.44    0.16
  -5   4  -9    2.45    0.15
   5  -4   9    2.28    0.16
  -6   4  -9   20.80    0.54
  -6   4  -9   20.34    0.53
  -6   4  -9   20.14    0.59
   6  -4   9   20.32    0.55
  -7   4  -9    1.08    0.12
  -7   4  -9    1.09    0.14
   7  -4   9    0.94    0.12
  -8   4  -9    2.15    0.17
  -8   4  -9    2.37    0.20
  -9   4  -9    0.33    0.12
  -9   4  -9    0.41    0.10
 -10   4  -9    0.09    0.10
 -11   4  -9    0.96    0.18
  12   3  -9   -0.11    0.10
  11   3  -9    0.05    0.09
  10   3  -9   -0.10    0.07
   9   3  -9    0.22    0.09
   8   3  -9    0.15    0.08
   7   3  -9    2.36    0.17
   6   3  -9    0.01    0.06
   5   3  -9    0.30    0.08
   4   3  -9    0.28    0.08
   3   3  -9    0.69    0.10
   2   3  -9   -0.02    0.05
   1   3  -9   30.19    0.79
   0   3  -9    6.81    0.26
   0  -3   9    6.91    0.18
  -1   3  -9    0.03    0.05
   1  -3   9    0.04    0.03
  -2   3  -9    0.30    0.07
  -2   3  -9    0.37    0.05
   2  -3   9    0.27    0.05
  -3   3  -9   16.65    0.41
  -3   3  -9   17.58    0.50
   3  -3   9   16.70    0.43
  -4   3  -9    1.56    0.11
  -4   3  -9    1.82    0.12
  -4   3  -9    2.20    0.14
   4  -3   9    1.93    0.12
  -5   3  -9   38.43    0.93
  -5   3  -9   37.19    0.94
  -5   3  -9   37.38    0.85
   5  -3   9   38.03    0.88
  -6   3  -9    0.66    0.10
  -6   3  -9    0.51    0.08
  -6   3  -9    0.78    0.12
   6  -3   9    0.60    0.10
  -7   3  -9    5.26    0.23
  -7   3  -9    5.20    0.26
   7  -3   9    5.87    0.24
  -8   3  -9   -0.02    0.06
  -8   3  -9   -0.03    0.08
  -9   3  -9    0.21    0.10
 -10   3  -9    0.19    0.11
 -11   3  -9    1.02    0.18
  12   2  -9   -0.05    0.09
  11   2  -9    0.13    0.09
  10   2  -9    0.04    0.07
   9   2  -9    0.08    0.07
   8   2  -9    0.24    0.08
   7   2  -9    6.04    0.26
   6   2  -9    3.74    0.19
   5   2  -9    2.02    0.14
   4   2  -9   -0.04    0.05
   3   2  -9    0.55    0.08
   2   2  -9    0.52    0.08
   1   2  -9   12.66    0.40
   0   2  -9    0.41    0.08
  -1   2  -9    0.03    0.04
  -1   2  -9    0.03    0.02
  -2   2  -9    0.16    0.05
  -2   2  -9    0.19    0.04
  -3   2  -9    6.71    0.26
  -3   2  -9    7.09    0.21
   3  -2   9    6.59    0.21
  -4   2  -9    9.83    0.28
  -4   2  -9    9.45    0.33
  -4   2  -9   10.23    0.32
   4  -2   9   10.18    0.29
  -5   2  -9    7.31    0.28
  -5   2  -9    7.68    0.29
  -5   2  -9    7.94    0.26
   5  -2   9    7.50    0.26
  -6   2  -9    2.33    0.15
  -6   2  -9    2.68    0.15
  -6   2  -9    2.72    0.19
  -7   2  -9    1.21    0.15
  -8   2  -9    0.46    0.11
  -9   2  -9    0.03    0.09
 -10   2  -9    0.18    0.12
  12   1  -9    0.15    0.09
  11   1  -9    0.06    0.08
  10   1  -9    0.40    0.09
   9   1  -9    0.52    0.09
   8   1  -9    0.03    0.06
   7   1  -9    2.58    0.16
   7   1  -9    2.72    0.10
  -7  -1   9    2.63    0.08
   6   1  -9    0.19    0.03
   6   1  -9    0.29    0.05
   6   1  -9    0.13    0.06
   5   1  -9    0.07    0.02
   5   1  -9    0.06    0.05
   4   1  -9    0.89    0.10
   3   1  -9    1.26    0.12
   2   1  -9    6.84    0.26
   2   1  -9    6.81    0.16
   1   1  -9    0.27    0.03
   1   1  -9    0.19    0.06
   0   1  -9    0.04    0.02
   0   1  -9    0.00    0.04
   0   1  -9    0.01    0.02
  -1   1  -9    1.81    0.12
  -1   1  -9    1.63    0.07
  -1   1  -9    1.61    0.09
  -2   1  -9    0.57    0.06
  -2   1  -9    0.69    0.06
  -2   1  -9    0.59    0.09
  -3   1  -9    3.61    0.14
  -3   1  -9    3.93    0.16
  -3   1  -9    3.80    0.19
  -4   1  -9    1.52    0.10
  -4   1  -9    1.64    0.13
   4  -1   9    1.57    0.10
  -5   1  -9   24.36    0.65
  -5   1  -9   24.06    0.64
  -6   1  -9    3.41    0.20
  -6   1  -9    3.54    0.17
  -7   1  -9    1.47    0.16
  -8   1  -9   -0.10    0.08
  -9   1  -9    0.21    0.11
 -10   1  -9   -0.07    0.10
  12   0  -9    0.48    0.11
  11   0  -9    0.03    0.07
  10   0  -9    0.01    0.06
   9   0  -9    1.06    0.11
   9   0  -9    0.86    0.08
   8   0  -9    0.21    0.07
   8   0  -9    0.24    0.05
   7   0  -9    0.09    0.06
   7   0  -9    0.14    0.04
   6   0  -9    0.15    0.04
   6   0  -9    0.11    0.06
   5   0  -9    4.38    0.20
   5   0  -9    4.59    0.14
   4   0  -9    0.65    0.05
   4   0  -9    0.49    0.08
   3   0  -9    4.46    0.11
   3   0  -9    4.65    0.20
   2   0  -9    0.57    0.09
   1   0  -9    3.62    0.18
   0   0  -9    0.14    0.03
   0   0  -9    0.11    0.05
  -1   0  -9    4.24    0.20
  -1   0  -9    4.14    0.15
  -2   0  -9    1.86    0.10
  -2   0  -9    1.85    0.13
  -3   0  -9    0.14    0.06
  -3   0  -9    0.19    0.05
   3   0   9    0.19    0.04
  -4   0  -9    1.91    0.13
  -4   0  -9    1.82    0.14
   4   0   9    1.90    0.11
  -5   0  -9    2.08    0.14
  -5   0  -9    2.21    0.16
  -5   0  -9    1.95    0.14
  -6   0  -9    0.07    0.05
  -6   0  -9    0.03    0.08
  -7   0  -9    1.71    0.17
  -8   0  -9    0.67    0.13
  -9   0  -9    0.29    0.12
 -10   0  -9    0.12    0.11
  12  -1  -9    0.06    0.07
  11  -1  -9    0.50    0.10
  10  -1  -9    0.70    0.09
  10  -1  -9    0.64    0.10
   9  -1  -9    0.02    0.05
   9  -1  -9   -0.02    0.04
   8  -1  -9    0.04    0.05
   8  -1  -9    0.03    0.04
   7  -1  -9    0.54    0.07
   7  -1  -9    0.57    0.09
   6  -1  -9   -0.08    0.04
   6  -1  -9   -0.02    0.03
   5  -1  -9    0.09    0.06
   5  -1  -9    0.28    0.04
   4  -1  -9    2.19    0.08
   4  -1  -9    2.32    0.15
   3  -1  -9    0.15    0.06
   2  -1  -9    1.80    0.13
   1  -1  -9    6.67    0.26
   0  -1  -9    2.32    0.15
  -1  -1  -9   10.03    0.28
  -1  -1  -9    9.86    0.34
  -2  -1  -9    0.29    0.05
  -2  -1  -9    0.28    0.07
   2   1   9    0.35    0.04
  -3  -1  -9    1.82    0.14
  -3  -1  -9    1.77    0.12
   3   1   9    1.72    0.09
  -4  -1  -9    2.86    0.17
  -4  -1  -9    2.74    0.15
   4   1   9    2.99    0.14
  -5  -1  -9    1.60    0.14
  -5  -1  -9    1.36    0.13
  -6  -1  -9   -0.05    0.07
  -6  -1  -9   -0.03    0.05
  -7  -1  -9    0.03    0.08
  -8  -1  -9    0.09    0.10
  -9  -1  -9    0.47    0.14
 -10  -1  -9    0.56    0.15
  12  -2  -9    0.44    0.10
  11  -2  -9   -0.04    0.06
  10  -2  -9   -0.03    0.05
  10  -2  -9    0.05    0.06
   9  -2  -9    0.08    0.06
   8  -2  -9    1.31    0.12
   7  -2  -9    0.69    0.10
   7  -2  -9    1.01    0.08
   6  -2  -9    0.93    0.11
   6  -2  -9    0.83    0.07
   5  -2  -9    0.38    0.08
   4  -2  -9    0.01    0.05
   3  -2  -9    4.16    0.20
   2  -2  -9    0.14    0.06
   1  -2  -9   12.09    0.39
   0  -2  -9    9.82    0.34
  -1  -2  -9    2.93    0.17
   1   2   9    2.63    0.09
  -2  -2  -9    0.15    0.06
  -2  -2  -9    0.13    0.05
   2   2   9    0.17    0.04
  -3  -2  -9    0.18    0.08
  -3  -2  -9    0.31    0.07
   3   2   9    0.20    0.05
  -4  -2  -9    0.03    0.06
  -4  -2  -9    0.04    0.06
  -5  -2  -9    9.06    0.34
  -6  -2  -9    0.06    0.08
  -7  -2  -9    0.17    0.10
  -8  -2  -9    0.03    0.09
  -9  -2  -9    0.38    0.13
  12  -3  -9    1.32    0.14
  11  -3  -9    0.06    0.07
  10  -3  -9    0.10    0.07
   9  -3  -9   -0.03    0.06
   8  -3  -9    1.38    0.13
   7  -3  -9    0.05    0.06
   6  -3  -9    0.66    0.10
   5  -3  -9    1.84    0.15
   4  -3  -9    1.47    0.14
   3  -3  -9    0.03    0.06
   2  -3  -9    0.16    0.07
   1  -3  -9    0.55    0.10
   0  -3  -9    3.10    0.19
   0   3   9    3.22    0.08
  -1  -3  -9    3.23    0.20
   1   3   9    2.77    0.10
  -2  -3  -9    2.83    0.19
   2   3   9    2.87    0.12
  -3  -3  -9    8.23    0.28
  -3  -3  -9    8.40    0.33
   3   3   9    7.99    0.24
  -4  -3  -9   -0.01    0.07
  -5  -3  -9    0.51    0.10
  -6  -3  -9    0.65    0.12
  -7  -3  -9   -0.06    0.09
  -8  -3  -9    0.07    0.11
  -9  -3  -9    0.03    0.11
  12  -4  -9    0.68    0.12
  11  -4  -9    0.15    0.08
  10  -4  -9    0.15    0.08
   9  -4  -9    0.07    0.07
   8  -4  -9    0.03    0.07
   7  -4  -9    0.20    0.08
   6  -4  -9   -0.03    0.05
   5  -4  -9    0.08    0.07
   4  -4  -9    0.18    0.08
   3  -4  -9    2.13    0.17
   2  -4  -9    2.43    0.18
   1  -4  -9   15.86    0.51
  -1   4   9   15.63    0.32
   0  -4  -9    6.05    0.28
   0   4   9    5.83    0.15
  -1  -4  -9    6.60    0.30
   1   4   9    6.88    0.19
  -2  -4  -9    0.46    0.11
  -3  -4  -9    0.12    0.09
  -4  -4  -9    4.81    0.26
  -5  -4  -9    1.64    0.17
  -6  -4  -9    0.47    0.12
  -7  -4  -9    0.07    0.09
  -8  -4  -9    0.19    0.11
  12  -5  -9    0.07    0.09
  11  -5  -9    0.06    0.08
  10  -5  -9    0.13    0.08
   9  -5  -9    0.26    0.09
   8  -5  -9    0.53    0.10
   7  -5  -9   -0.07    0.06
   6  -5  -9   -0.15    0.05
  -6   5   9   -0.02    0.04
   5  -5  -9    0.19    0.09
  -5   5   9    0.32    0.05
   4  -5  -9    1.31    0.15
  -4   5   9    1.29    0.07
   3  -5  -9   -0.02    0.07
  -3   5   9    0.04    0.02
   2  -5  -9    5.85    0.29
  -2   5   9    5.40    0.14
   1  -5  -9    0.07    0.08
   0  -5  -9    2.41    0.20
  -1  -5  -9    1.37    0.16
  -2  -5  -9    2.82    0.21
  -3  -5  -9    4.63    0.26
  -4  -5  -9    0.30    0.11
  -5  -5  -9    0.36    0.10
  -6  -5  -9    0.29    0.11
  -7  -5  -9    0.02    0.10
  11  -6  -9    0.13    0.09
  10  -6  -9    1.51    0.17
   9  -6  -9   -0.05    0.07
   8  -6  -9    0.01    0.08
   7  -6  -9    0.12    0.09
  -7   6   9    0.27    0.07
   6  -6  -9    0.03    0.08
  -6   6   9    0.26    0.05
   5  -6  -9   -0.04    0.07
  -5   6   9    0.07    0.04
   4  -6  -9    0.23    0.10
  -4   6   9    0.44    0.05
   3  -6  -9    0.19    0.09
  -3   6   9    0.18    0.04
   2  -6  -9    0.21    0.11
  -2   6   9    0.49    0.05
   1  -6  -9    0.04    0.08
   0  -6  -9    1.44    0.17
  -1  -6  -9    0.07    0.09
  -2  -6  -9    0.25    0.10
  -3  -6  -9    2.16    0.20
  -4  -6  -9    2.55    0.23
  -6  -6  -9    0.13    0.11
  10  -7  -9    0.04    0.09
   9  -7  -9    0.13    0.09
   8  -7  -9    0.30    0.11
   7  -7  -9    0.09    0.09
   6  -7  -9    0.00    0.09
   5  -7  -9    0.25    0.10
   4  -7  -9    1.63    0.19
   3  -7  -9   -0.01    0.09
   2  -7  -9    1.11    0.16
   1  -7  -9    0.21    0.10
   0  -7  -9    0.10    0.09
  -1  -7  -9    0.10    0.10
  -2  -7  -9    0.35    0.12
  -3  -7  -9    0.18    0.12
  -4  -7  -9    0.84    0.15
   9  -8  -9   -0.01    0.09
   8  -8  -9    0.05    0.10
   7  -8  -9   -0.08    0.07
   6  -8  -9   -0.03    0.09
   5  -8  -9    0.19    0.11
   4  -8  -9    1.74    0.20
   3  -8  -9    0.34    0.12
   2  -8  -9    0.06    0.10
   1  -8  -9    0.02    0.09
   0  -8  -9    0.21    0.11
  -1  -8  -9    0.09    0.11
  -2  -8  -9    0.07    0.12
  -3  -8  -9    0.02    0.12
   8  -9  -9    0.16    0.11
   7  -9  -9    0.14    0.11
   6  -9  -9    0.29    0.11
   5  -9  -9    0.41    0.13
   4  -9  -9    0.12    0.11
   3  -9  -9    0.10    0.12
   2  -9  -9    0.75    0.17
   1  -9  -9    0.04    0.10
   0  -9  -9    0.16    0.13
  -1  -9  -9   -0.09    0.10
  -2  -9  -9    0.06    0.12
   5 -10  -9    0.01    0.12
   4 -10  -9    0.17    0.14
   3 -10  -9   -0.02    0.12
   2 -10  -9    0.47    0.16
   1 -10  -9    0.12    0.12
   2  13 -10   -0.23    0.14
   1  13 -10    0.14    0.15
   0  13 -10    0.16    0.16
  -1  13 -10    0.09    0.15
  -2  13 -10    0.58    0.17
   5  12 -10   -0.14    0.13
   4  12 -10   -0.10    0.14
   3  12 -10    0.23    0.16
   2  12 -10   -0.03    0.13
   1  12 -10   -0.08    0.12
   0  12 -10    0.11    0.14
  -1  12 -10   -0.07    0.13
  -2  12 -10    1.30    0.20
  -5  12 -10    0.43    0.11
  -6  12 -10    0.02    0.08
   6  11 -10   -0.10    0.13
   5  11 -10   -0.02    0.14
   4  11 -10   -0.05    0.12
   3  11 -10    0.38    0.16
   2  11 -10    0.27    0.15
   1  11 -10    0.16    0.13
   0  11 -10    0.26    0.14
  -1  11 -10    0.85    0.18
  -2  11 -10    1.22    0.20
  -3  11 -10    0.07    0.11
  -5  11 -10   -0.05    0.06
  -6  11 -10    0.00    0.08
  -7  11 -10    0.08    0.09
   7  10 -10   -0.15    0.13
   6  10 -10   -0.13    0.11
   5  10 -10   -0.05    0.11
   4  10 -10    0.28    0.14
   3  10 -10    0.06    0.11
   2  10 -10    1.49    0.20
   1  10 -10    1.06    0.19
   0  10 -10    0.23    0.12
  -1  10 -10    0.25    0.13
  -2  10 -10    0.24    0.12
  -3  10 -10    0.79    0.15
  -4  10 -10    1.30    0.17
  -5  10 -10    0.21    0.08
  -6  10 -10    0.06    0.08
  -6  10 -10   -0.09    0.06
  -7  10 -10    0.08    0.08
  -7  10 -10    0.14    0.10
  -8  10 -10    0.15    0.09
  -8  10 -10    0.17    0.11
   8   9 -10    0.05    0.12
   7   9 -10   -0.11    0.11
   6   9 -10   -0.09    0.10
   5   9 -10    0.01    0.11
   4   9 -10    0.04    0.10
   3   9 -10    0.09    0.10
   2   9 -10    0.16    0.11
   1   9 -10    0.15    0.11
   0   9 -10    1.16    0.18
  -1   9 -10    6.45    0.34
  -2   9 -10   17.37    0.59
  -3   9 -10    0.09    0.09
  -3   9 -10   -0.09    0.05
  -4   9 -10    0.62    0.08
  -4   9 -10    0.71    0.11
  -4   9 -10    0.85    0.14
  -5   9 -10    0.14    0.08
  -5   9 -10    0.10    0.06
  -6   9 -10    0.16    0.07
  -6   9 -10   -0.01    0.07
  -7   9 -10   -0.03    0.07
  -7   9 -10    0.03    0.08
  -8   9 -10   -0.04    0.07
  -8   9 -10   -0.03    0.07
  -9   9 -10    0.18    0.11
  -9   9 -10    0.07    0.09
   9   8 -10    0.07    0.14
   8   8 -10   -0.21    0.12
   7   8 -10   -0.10    0.11
   6   8 -10    0.11    0.11
   5   8 -10    0.39    0.13
   4   8 -10    1.37    0.18
   3   8 -10    0.95    0.16
   2   8 -10    0.09    0.09
   1   8 -10    0.30    0.11
   0   8 -10   -0.01    0.09
  -1   8 -10    0.25    0.04
  -1   8 -10    0.11    0.10
  -2   8 -10    1.12    0.09
  -2   8 -10    1.11    0.16
  -3   8 -10    5.63    0.29
  -3   8 -10    5.07    0.20
  -4   8 -10    1.51    0.17
  -4   8 -10    1.73    0.14
  -4   8 -10    1.39    0.12
  -5   8 -10    0.07    0.07
  -5   8 -10    0.10    0.06
  -6   8 -10    1.06    0.12
  -6   8 -10    1.18    0.14
  -7   8 -10    0.09    0.08
  -7   8 -10    0.09    0.07
  -8   8 -10    0.36    0.11
  -8   8 -10    0.21    0.10
  -9   8 -10   -0.02    0.08
  -9   8 -10   -0.02    0.08
  10   7 -10   -0.04    0.13
   9   7 -10    0.05    0.13
   8   7 -10    0.10    0.11
   7   7 -10    0.03    0.09
   6   7 -10    0.00    0.09
   5   7 -10    0.23    0.11
  -5  -7  10    0.11    0.04
   4   7 -10    0.09    0.10
   3   7 -10    2.39    0.21
   2   7 -10    2.05    0.18
   1   7 -10    0.81    0.14
   1   7 -10    0.71    0.04
   0   7 -10    0.59    0.05
   0   7 -10    0.66    0.13
  -1   7 -10    0.01    0.03
  -1   7 -10   -0.07    0.07
  -2   7 -10    0.06    0.07
  -2   7 -10   -0.03    0.04
  -3   7 -10   12.87    0.45
  -3   7 -10   12.48    0.37
  -4   7 -10   28.53    0.69
  -4   7 -10   27.02    0.77
  -4   7 -10   27.78    0.71
  -5   7 -10    2.06    0.16
  -5   7 -10    1.93    0.16
  -5   7 -10    2.18    0.16
  -6   7 -10    0.67    0.12
  -6   7 -10    0.77    0.11
   6  -7  10    0.60    0.11
  -7   7 -10    0.12    0.08
  -7   7 -10    0.07    0.08
  -8   7 -10    0.56    0.12
  -8   7 -10    0.43    0.10
  -9   7 -10    0.06    0.09
  -9   7 -10   -0.02    0.08
 -10   7 -10    1.83    0.20
 -10   7 -10    1.53    0.19
  11   6 -10   -0.04    0.13
  10   6 -10    0.13    0.13
   9   6 -10    0.22    0.12
   8   6 -10    0.56    0.14
   7   6 -10    0.04    0.10
   6   6 -10   -0.06    0.08
  -6  -6  10    0.02    0.03
   5   6 -10    0.97    0.14
  -5  -6  10    0.99    0.06
   4   6 -10    0.06    0.08
   3   6 -10    0.63    0.06
   3   6 -10    0.62    0.12
   2   6 -10    2.19    0.18
   1   6 -10    2.36    0.19
   0   6 -10   10.63    0.39
  -1   6 -10    0.76    0.07
  -1   6 -10    0.66    0.11
  -2   6 -10    1.41    0.10
  -2   6 -10    1.34    0.15
  -3   6 -10    0.97    0.13
  -3   6 -10    0.93    0.10
  -3   6 -10    1.05    0.10
  -4   6 -10   39.99    0.91
  -4   6 -10   39.93    1.02
  -4   6 -10   38.35    0.97
   4  -6  10   41.24    0.93
  -5   6 -10    9.44    0.32
  -5   6 -10    9.56    0.34
  -5   6 -10    9.97    0.34
   5  -6  10    9.13    0.32
  -6   6 -10    9.27    0.33
  -6   6 -10    9.34    0.35
   6  -6  10    9.51    0.33
  -7   6 -10    0.55    0.11
  -7   6 -10    0.63    0.11
  -8   6 -10   -0.01    0.08
  -8   6 -10    0.04    0.07
  -9   6 -10    0.13    0.10
  -9   6 -10   -0.06    0.09
 -10   6 -10    0.26    0.11
 -10   6 -10    0.24    0.13
  11   5 -10    0.00    0.11
  10   5 -10    0.29    0.12
   9   5 -10    0.06    0.10
   8   5 -10    1.05    0.15
   7   5 -10    1.03    0.15
   6   5 -10    0.04    0.09
   5   5 -10    0.22    0.10
   4   5 -10    1.24    0.15
  -4  -5  10    0.96    0.04
   3   5 -10    6.51    0.29
   2   5 -10    0.01    0.08
   1   5 -10    1.53    0.15
   0   5 -10    8.30    0.33
  -1   5 -10    6.05    0.27
  -2   5 -10    1.04    0.08
  -2   5 -10    1.03    0.13
   2  -5  10    0.83    0.08
  -3   5 -10   18.35    0.47
  -3   5 -10   18.61    0.50
  -3   5 -10   18.73    0.55
   3  -5  10   18.61    0.47
  -4   5 -10    1.74    0.16
  -4   5 -10    1.66    0.15
  -4   5 -10    1.67    0.14
   4  -5  10    1.56    0.14
  -5   5 -10    5.81    0.26
  -5   5 -10    6.19    0.26
  -5   5 -10    6.39    0.25
   5  -5  10    6.64    0.25
  -6   5 -10    0.63    0.11
  -6   5 -10    0.47    0.09
   6  -5  10    0.37    0.09
  -7   5 -10    1.43    0.16
  -7   5 -10    1.60    0.15
   7  -5  10    1.33    0.14
  -8   5 -10    0.27    0.10
  -8   5 -10    0.35    0.10
  -9   5 -10   -0.07    0.08
  -9   5 -10    0.02    0.08
 -10   5 -10    0.30    0.11
 -10   5 -10    0.72    0.15
  12   4 -10   -0.15    0.11
  11   4 -10   -0.11    0.09
  10   4 -10    0.24    0.11
   9   4 -10    1.68    0.18
   8   4 -10    0.99    0.15
   7   4 -10    0.37    0.10
   6   4 -10    1.59    0.17
   5   4 -10    0.08    0.08
   4   4 -10    0.25    0.08
   3   4 -10   14.08    0.46
   2   4 -10    0.59    0.10
   1   4 -10    0.16    0.07
  -1  -4  10    0.27    0.03
   0   4 -10    1.72    0.15
   0  -4  10    1.77    0.08
  -1   4 -10    4.08    0.21
   1  -4  10    4.03    0.14
  -2   4 -10    0.03    0.04
  -2   4 -10    0.04    0.07
   2  -4  10    0.09    0.04
  -3   4 -10    1.84    0.15
  -3   4 -10    1.94    0.12
  -3   4 -10    1.86    0.12
   3  -4  10    1.92    0.12
  -4   4 -10   22.84    0.64
  -4   4 -10   23.79    0.62
  -4   4 -10   22.39    0.56
   4  -4  10   23.42    0.57
  -5   4 -10    6.06    0.25
  -5   4 -10    5.74    0.23
  -5   4 -10    6.37    0.27
   5  -4  10    6.42    0.24
  -6   4 -10    1.27    0.13
  -6   4 -10    1.33    0.14
   6  -4  10    1.53    0.13
  -7   4 -10    0.07    0.08
  -7   4 -10    0.17    0.09
   7  -4  10    0.14    0.08
  -8   4 -10    0.29    0.10
  -8   4 -10    0.04    0.07
  -9   4 -10    0.00    0.08
  -9   4 -10    0.12    0.09
 -10   4 -10    0.16    0.11
  12   3 -10    0.00    0.10
  11   3 -10    0.08    0.10
  10   3 -10    0.17    0.09
   9   3 -10    0.17    0.09
   8   3 -10    0.01    0.08
   7   3 -10   -0.03    0.07
   6   3 -10    2.61    0.18
   5   3 -10    0.27    0.08
   4   3 -10    0.10    0.07
   3   3 -10    0.14    0.07
   2   3 -10    1.02    0.12
   1   3 -10    5.48    0.24
   0   3 -10    1.77    0.15
  -1   3 -10    1.85    0.14
  -1   3 -10    1.87    0.09
   1  -3  10    1.83    0.09
  -2   3 -10    1.59    0.10
  -2   3 -10    1.74    0.14
   2  -3  10    1.65    0.09
  -3   3 -10    3.15    0.18
  -3   3 -10    2.84    0.13
   3  -3  10    2.92    0.14
  -4   3 -10    2.66    0.15
  -4   3 -10    2.78    0.18
  -4   3 -10    2.28    0.16
   4  -3  10    2.19    0.14
  -5   3 -10    1.70    0.13
  -5   3 -10    1.61    0.14
  -5   3 -10    1.57    0.14
   5  -3  10    1.49    0.12
  -6   3 -10    1.39    0.13
  -6   3 -10    1.38    0.15
   6  -3  10    1.56    0.14
  -7   3 -10    0.28    0.08
  -7   3 -10    0.16    0.09
   7  -3  10    0.25    0.09
  -8   3 -10    0.06    0.08
  -8   3 -10    0.05    0.07
  -9   3 -10    0.47    0.13
 -10   3 -10    0.02    0.09
  12   2 -10   -0.03    0.09
  11   2 -10    0.18    0.10
  10   2 -10   -0.05    0.08
   9   2 -10    0.16    0.08
   8   2 -10    0.01    0.07
   7   2 -10    4.49    0.23
   6   2 -10    0.01    0.07
   5   2 -10    3.48    0.19
   4   2 -10    4.05    0.21
   3   2 -10    3.82    0.20
   2   2 -10    0.22    0.07
   1   2 -10   11.87    0.39
   0   2 -10    0.16    0.03
   0   2 -10    0.25    0.07
  -1   2 -10    0.07    0.03
  -1   2 -10    0.02    0.05
  -2   2 -10   -0.01    0.05
  -2   2 -10    0.04    0.03
  -3   2 -10    0.65    0.10
  -3   2 -10    0.69    0.07
  -4   2 -10    1.99    0.13
  -4   2 -10    1.89    0.15
  -5   2 -10   10.59    0.36
  -5   2 -10   11.21    0.33
  -5   2 -10   10.60    0.36
  -6   2 -10    1.43    0.15
  -6   2 -10    1.53    0.13
  -7   2 -10    0.04    0.08
  -8   2 -10    0.19    0.09
  -9   2 -10    1.01    0.16
 -10   2 -10    0.08    0.11
  12   1 -10    0.07    0.09
  11   1 -10    0.02    0.08
  10   1 -10    0.13    0.08
   9   1 -10    0.16    0.07
   8   1 -10    0.25    0.08
   7   1 -10    0.02    0.06
   6   1 -10    8.95    0.32
   6   1 -10    8.65    0.25
   5   1 -10    3.37    0.19
   5   1 -10    3.32    0.13
   4   1 -10    4.15    0.20
   3   1 -10    6.27    0.25
   3   1 -10    6.16    0.14
   2   1 -10    0.00    0.02
   2   1 -10    0.02    0.05
   1   1 -10   44.63    1.11
   1   1 -10   45.27    0.89
   1   1 -10   44.64    0.94
   0   1 -10    0.45    0.04
   0   1 -10    0.36    0.05
   0   1 -10    0.39    0.08
  -1   1 -10    2.55    0.12
  -1   1 -10    2.73    0.16
  -1   1 -10    2.83    0.10
  -2   1 -10    1.37    0.12
  -2   1 -10    1.14    0.07
  -2   1 -10    1.14    0.09
  -3   1 -10    2.47    0.16
  -3   1 -10    2.38    0.11
  -3   1 -10    2.48    0.13
  -4   1 -10    4.31    0.21
  -5   1 -10    2.27    0.16
  -5   1 -10    2.09    0.15
  -6   1 -10   -0.12    0.07
  -7   1 -10    1.94    0.18
  -8   1 -10   -0.10    0.07
  -9   1 -10    0.10    0.10
 -10   1 -10    0.02    0.10
  12   0 -10    0.10    0.09
  11   0 -10   -0.01    0.07
  10   0 -10    0.08    0.07
   9   0 -10    0.35    0.09
   9   0 -10    0.31    0.06
   8   0 -10    0.27    0.08
   8   0 -10    0.24    0.04
   7   0 -10    0.34    0.04
   7   0 -10    0.35    0.08
   6   0 -10    0.11    0.07
   6   0 -10    0.33    0.05
   5   0 -10    0.36    0.08
   5   0 -10    0.52    0.05
   4   0 -10    4.93    0.23
   4   0 -10    4.87    0.13
   3   0 -10    2.71    0.17
   3   0 -10    2.57    0.07
   2   0 -10    0.04    0.05
   1   0 -10    6.12    0.26
   1   0 -10    6.07    0.17
   0   0 -10    0.73    0.10
   0   0 -10    0.62    0.06
  -1   0 -10    5.56    0.24
  -1   0 -10    5.47    0.18
  -2   0 -10    0.01    0.04
  -2   0 -10    0.01    0.05
  -3   0 -10    6.51    0.27
  -3   0 -10    6.68    0.23
  -4   0 -10    0.44    0.08
  -4   0 -10    0.51    0.09
  -5   0 -10    1.19    0.14
  -5   0 -10    1.23    0.12
  -5   0 -10    1.19    0.13
  -6   0 -10    0.21    0.08
  -7   0 -10    1.31    0.15
  -8   0 -10    1.01    0.16
  -9   0 -10    0.10    0.10
  12  -1 -10    0.01    0.08
  11  -1 -10   -0.06    0.07
  10  -1 -10    0.38    0.09
   9  -1 -10    0.09    0.05
   9  -1 -10    0.04    0.06
   8  -1 -10    0.37    0.08
   7  -1 -10    0.00    0.06
   7  -1 -10    0.01    0.04
   6  -1 -10    0.92    0.07
   6  -1 -10    1.00    0.12
   5  -1 -10    0.44    0.08
   5  -1 -10    0.52    0.05
   4  -1 -10    0.24    0.07
   3  -1 -10    0.34    0.08
   2  -1 -10    1.45    0.14
   1  -1 -10   11.05    0.38
   0  -1 -10    0.39    0.09
  -1  -1 -10    3.74    0.15
  -1  -1 -10    3.67    0.20
  -2  -1 -10    0.07    0.06
  -2  -1 -10    0.04    0.05
  -3  -1 -10    0.03    0.05
  -3  -1 -10   -0.03    0.05
   3   1  10   -0.01    0.04
  -4  -1 -10    0.18    0.07
  -4  -1 -10    0.18    0.08
  -5  -1 -10    1.50    0.15
  -6  -1 -10    0.26    0.10
  -7  -1 -10    0.58    0.12
  -8  -1 -10    1.03    0.17
  -9  -1 -10    0.18    0.11
  12  -2 -10    0.74    0.12
  11  -2 -10    0.06    0.07
  10  -2 -10   -0.02    0.06
   9  -2 -10    1.40    0.14
   8  -2 -10    0.02    0.06
   7  -2 -10   -0.06    0.05
   7  -2 -10   -0.04    0.04
   6  -2 -10    0.53    0.09
   5  -2 -10    6.31    0.27
   4  -2 -10    0.26    0.09
   3  -2 -10    2.67    0.18
   2  -2 -10    0.08    0.07
   1  -2 -10    0.38    0.10
   0  -2 -10    2.23    0.16
  -1  -2 -10    0.70    0.11
  -2  -2 -10    7.43    0.25
  -2  -2 -10    7.23    0.30
   2   2  10    7.07    0.19
  -3  -2 -10    1.64    0.13
  -3  -2 -10    1.96    0.17
   3   2  10    1.75    0.10
  -4  -2 -10    6.89    0.30
  -5  -2 -10    0.16    0.08
  -6  -2 -10    0.45    0.11
  -7  -2 -10    0.54    0.12
  -8  -2 -10    0.33    0.12
  -9  -2 -10   -0.12    0.10
  12  -3 -10    0.67    0.12
  11  -3 -10    0.02    0.07
  10  -3 -10   -0.03    0.06
   9  -3 -10   -0.11    0.06
   8  -3 -10    0.00    0.07
   7  -3 -10    1.10    0.13
   6  -3 -10    0.01    0.07
   5  -3 -10    0.29    0.09
   4  -3 -10   11.30    0.39
   3  -3 -10    3.32    0.21
   2  -3 -10   19.22    0.58
   1  -3 -10    3.03    0.20
   0  -3 -10    0.40    0.11
  -1  -3 -10   23.98    0.68
   1   3  10   22.62    0.48
  -2  -3 -10    0.69    0.09
  -2  -3 -10    0.91    0.13
  -3  -3 -10    0.04    0.07
  -3  -3 -10    0.09    0.07
  -4  -3 -10    0.84    0.13
  -5  -3 -10    0.68    0.12
  -6  -3 -10   -0.08    0.08
  -7  -3 -10    0.30    0.12
  -8  -3 -10    0.11    0.12
  12  -4 -10    0.05    0.09
  11  -4 -10    0.16    0.09
  10  -4 -10    0.49    0.11
   9  -4 -10    0.15    0.08
   8  -4 -10    0.11    0.08
   7  -4 -10   -0.03    0.07
   6  -4 -10    0.06    0.08
   5  -4 -10    2.20    0.17
   4  -4 -10    8.51    0.34
   3  -4 -10    0.23    0.10
   2  -4 -10    0.14    0.08
   1  -4 -10   -0.02    0.08
   0  -4 -10    0.49    0.11
  -1  -4 -10    3.04    0.21
  -2  -4 -10    9.61    0.39
  -3  -4 -10    2.05    0.19
  -4  -4 -10    2.67    0.21
  -5  -4 -10   -0.06    0.07
  -6  -4 -10    0.06    0.09
  -7  -4 -10   -0.07    0.09
  11  -5 -10    0.05    0.09
  10  -5 -10    0.18    0.09
   9  -5 -10    0.02    0.08
   8  -5 -10   -0.07    0.07
   7  -5 -10   -0.01    0.07
   6  -5 -10    1.62    0.17
   5  -5 -10    0.31    0.10
   4  -5 -10    3.30    0.23
   3  -5 -10    0.69    0.13
   2  -5 -10    7.01    0.33
   1  -5 -10    0.02    0.09
   0  -5 -10    0.67    0.13
  -1  -5 -10    0.09    0.09
  -2  -5 -10    3.15    0.23
  -3  -5 -10    3.41    0.25
  -4  -5 -10   -0.02    0.08
  -6  -5 -10    0.16    0.10
  11  -6 -10    0.12    0.11
  10  -6 -10   -0.02    0.09
   9  -6 -10   -0.02    0.08
   8  -6 -10    0.01    0.08
   7  -6 -10    0.02    0.08
   6  -6 -10    2.30    0.19
   5  -6 -10    0.40    0.11
   4  -6 -10    2.98    0.23
   3  -6 -10    0.35    0.11
   2  -6 -10    1.33    0.17
   1  -6 -10    0.19    0.11
   0  -6 -10    0.17    0.11
  -1  -6 -10    0.09    0.09
  -2  -6 -10   -0.04    0.08
  -3  -6 -10    0.60    0.14
  -4  -6 -10    0.43    0.12
  10  -7 -10   -0.03    0.09
   9  -7 -10   -0.11    0.08
   8  -7 -10   -0.01    0.08
   7  -7 -10    0.07    0.09
   6  -7 -10    0.21    0.11
   5  -7 -10    0.17    0.11
   4  -7 -10    2.72    0.22
   3  -7 -10   -0.02    0.09
   2  -7 -10    0.21    0.10
   1  -7 -10    0.06    0.11
   0  -7 -10    0.00    0.10
  -1  -7 -10    0.22    0.11
  -2  -7 -10    2.64    0.25
  -3  -7 -10    0.38    0.14
  -4  -7 -10    0.22    0.13
   8  -8 -10    0.12    0.11
   7  -8 -10   -0.08    0.09
   6  -8 -10   -0.04    0.08
   5  -8 -10    0.34    0.12
   4  -8 -10    0.79    0.15
   3  -8 -10    0.88    0.16
   2  -8 -10    0.09    0.10
   1  -8 -10    0.24    0.12
   0  -8 -10   -0.13    0.09
  -1  -8 -10    0.28    0.13
  -2  -8 -10    0.73    0.17
  -3  -8 -10    0.27    0.13
   7  -9 -10   -0.04    0.11
   6  -9 -10    0.38    0.14
   5  -9 -10    0.43    0.15
   4  -9 -10    0.22    0.14
   3  -9 -10    0.26    0.13
   2  -9 -10    0.13    0.12
   1  -9 -10    0.15    0.12
   0  -9 -10    0.07    0.13
  -1  -9 -10   -0.08    0.11
   2  13 -11    0.40    0.19
   1  13 -11    0.08    0.16
   0  13 -11    0.12    0.15
  -1  13 -11    0.06    0.15
  -2  13 -11   -0.01    0.14
   4  12 -11   -0.06    0.15
   3  12 -11    0.24    0.16
   2  12 -11    0.17    0.14
   1  12 -11    0.27    0.17
   0  12 -11    0.12    0.14
  -1  12 -11    0.25    0.15
  -2  12 -11    0.80    0.18
  -5  12 -11    0.04    0.09
   6  11 -11    0.05    0.14
   5  11 -11   -0.18    0.13
   4  11 -11    0.13    0.13
   3  11 -11    0.10    0.13
   2  11 -11    0.24    0.15
   1  11 -11    0.16    0.13
   0  11 -11    4.32    0.33
  -1  11 -11    0.52    0.17
  -2  11 -11    0.75    0.17
  -3  11 -11    0.12    0.11
  -5  11 -11   -0.02    0.07
  -6  11 -11    0.24    0.10
  -7  11 -11    0.15    0.11
   7  10 -11    0.05    0.14
   6  10 -11    0.46    0.17
   5  10 -11    0.14    0.13
   4  10 -11   -0.21    0.11
   3  10 -11    0.09    0.12
   2  10 -11   -0.06    0.10
   1  10 -11   -0.04    0.12
   0  10 -11   -0.04    0.12
  -1  10 -11   -0.03    0.12
  -2  10 -11    0.47    0.15
  -3  10 -11    0.75    0.15
  -4  10 -11    1.19    0.13
  -5  10 -11    0.05    0.07
  -6  10 -11   -0.10    0.08
  -7  10 -11    0.19    0.09
  -7  10 -11    0.08    0.09
  -8  10 -11    0.12    0.11
  -8  10 -11    0.42    0.11
   8   9 -11    0.05    0.15
   7   9 -11   -0.07    0.13
   6   9 -11   -0.09    0.10
   5   9 -11    0.55    0.15
   4   9 -11    0.03    0.11
   3   9 -11    0.69    0.15
   2   9 -11    0.48    0.14
   1   9 -11    0.17    0.11
   0   9 -11   -0.04    0.11
  -1   9 -11    1.36    0.19
  -2   9 -11   14.62    0.54
  -3   9 -11    3.12    0.24
  -3   9 -11    2.86    0.14
  -4   9 -11    0.08    0.07
  -4   9 -11    0.13    0.06
  -4   9 -11    0.08    0.09
  -5   9 -11    0.74    0.10
  -5   9 -11    0.69    0.11
  -6   9 -11    0.11    0.07
  -6   9 -11    0.00    0.07
  -7   9 -11    0.05    0.08
  -7   9 -11   -0.04    0.08
  -8   9 -11    0.14    0.09
  -8   9 -11    0.06    0.09
   9   8 -11   -0.02    0.14
   8   8 -11   -0.07    0.13
   7   8 -11    0.05    0.12
   6   8 -11    0.17    0.12
   5   8 -11    0.05    0.11
   4   8 -11    1.36    0.19
   3   8 -11    0.08    0.10
   2   8 -11    0.32    0.12
   1   8 -11    0.32    0.11
   0   8 -11    0.50    0.13
  -1   8 -11    1.11    0.08
  -1   8 -11    1.21    0.17
  -2   8 -11   11.79    0.34
  -2   8 -11   12.79    0.47
  -3   8 -11    4.67    0.19
  -3   8 -11    5.10    0.29
  -4   8 -11    1.32    0.12
  -4   8 -11    1.04    0.12
  -4   8 -11    1.32    0.16
  -5   8 -11    1.99    0.17
  -5   8 -11    2.24    0.15
  -6   8 -11    0.31    0.09
  -6   8 -11    0.28    0.09
  -7   8 -11    0.11    0.08
  -7   8 -11    0.10    0.09
  -8   8 -11    0.05    0.08
  -8   8 -11    0.01    0.08
  -9   8 -11    0.20    0.11
  -9   8 -11    0.21    0.11
  10   7 -11    0.24    0.15
   9   7 -11   -0.04    0.12
   8   7 -11    0.09    0.12
   7   7 -11   -0.07    0.10
   6   7 -11   -0.01    0.10
   5   7 -11    0.84    0.15
   4   7 -11    0.84    0.15
   3   7 -11    2.44    0.21
   2   7 -11   -0.02    0.08
   1   7 -11    1.59    0.18
   1   7 -11    1.28    0.06
   0   7 -11    0.83    0.06
   0   7 -11    0.82    0.14
  -1   7 -11    0.71    0.13
  -1   7 -11    0.51    0.06
  -2   7 -11    6.18    0.31
  -2   7 -11    6.29    0.22
  -3   7 -11    3.54    0.23
  -3   7 -11    4.04    0.18
  -3   7 -11    3.77    0.20
  -4   7 -11    1.62    0.17
  -4   7 -11    1.54    0.14
  -4   7 -11    1.85    0.14
  -5   7 -11    0.77    0.12
  -5   7 -11    0.86    0.12
  -5   7 -11    1.03    0.12
   5  -7  11    0.96    0.12
  -6   7 -11    0.51    0.10
  -6   7 -11    0.56    0.10
   6  -7  11    0.63    0.11
  -7   7 -11   -0.04    0.06
  -7   7 -11   -0.04    0.07
  -8   7 -11    0.71    0.13
  -8   7 -11    0.52    0.11
  -9   7 -11    0.07    0.09
  -9   7 -11   -0.05    0.08
  10   6 -11    0.13    0.12
   9   6 -11    0.07    0.12
   8   6 -11   -0.10    0.09
   7   6 -11    0.08    0.09
   6   6 -11    0.12    0.10
   5   6 -11    3.12    0.23
   4   6 -11    2.61    0.21
  -4  -6  11    2.10    0.07
   3   6 -11    1.52    0.17
   2   6 -11    0.34    0.11
   1   6 -11    0.00    0.07
   0   6 -11    0.21    0.09
  -1   6 -11    1.85    0.10
  -1   6 -11    2.12    0.18
  -2   6 -11    4.45    0.25
  -2   6 -11    4.01    0.17
   2  -6  11    4.04    0.17
  -3   6 -11   13.78    0.47
  -3   6 -11   13.19    0.39
  -3   6 -11   13.69    0.39
   3  -6  11   13.62    0.38
  -4   6 -11    5.00    0.26
  -4   6 -11    4.66    0.22
  -4   6 -11    4.76    0.22
   4  -6  11    5.01    0.21
  -5   6 -11    2.09    0.16
  -5   6 -11    2.30    0.17
  -5   6 -11    2.12    0.16
   5  -6  11    2.21    0.15
  -6   6 -11   -0.03    0.06
  -6   6 -11    0.00    0.07
   6  -6  11    0.09    0.06
  -7   6 -11    0.51    0.11
  -7   6 -11    0.71    0.11
  -8   6 -11    0.56    0.11
  -8   6 -11    0.79    0.14
  -9   6 -11    0.80    0.14
  -9   6 -11    0.85    0.15
 -10   6 -11    0.48    0.13
  11   5 -11    0.08    0.11
  10   5 -11    0.10    0.11
   9   5 -11    0.11    0.11
   8   5 -11   -0.04    0.09
   7   5 -11   -0.11    0.09
   6   5 -11    0.08    0.09
   5   5 -11    1.09    0.15
   4   5 -11    0.51    0.11
   3   5 -11   16.45    0.54
   2   5 -11    1.36    0.15
  -2  -5  11    1.52    0.05
   1   5 -11    0.75    0.13
  -1  -5  11    0.94    0.06
   0   5 -11    3.78    0.22
   0  -5  11    3.69    0.13
  -1   5 -11    0.04    0.07
   1  -5  11   -0.01    0.03
  -2   5 -11    1.07    0.10
  -2   5 -11    1.20    0.14
  -2   5 -11    1.14    0.10
   2  -5  11    1.24    0.09
  -3   5 -11    8.99    0.28
  -3   5 -11    8.60    0.34
  -3   5 -11    8.00    0.28
   3  -5  11    9.01    0.28
  -4   5 -11    0.19    0.07
  -4   5 -11   -0.05    0.08
  -4   5 -11    0.10    0.07
   4  -5  11    0.20    0.06
  -5   5 -11    0.02    0.06
  -5   5 -11   -0.05    0.06
  -5   5 -11   -0.06    0.07
   5  -5  11    0.10    0.06
  -6   5 -11    0.02    0.07
  -6   5 -11    0.19    0.07
   6  -5  11    0.01    0.06
  -7   5 -11    0.07    0.07
  -7   5 -11    0.07    0.07
  -8   5 -11   -0.03    0.07
  -8   5 -11   -0.02    0.08
  -9   5 -11    0.54    0.12
  -9   5 -11    0.47    0.14
 -10   5 -11   -0.08    0.09
 -10   5 -11   -0.02    0.10
  11   4 -11   -0.07    0.10
  10   4 -11    0.02    0.10
   9   4 -11    2.71    0.23
   8   4 -11    0.59    0.13
   7   4 -11    0.06    0.08
   6   4 -11    0.89    0.14
   5   4 -11    1.04    0.14
   4   4 -11    0.09    0.07
   3   4 -11    5.11    0.26
   2   4 -11    1.27    0.14
   1   4 -11    0.27    0.09
   0   4 -11    0.18    0.08
   0  -4  11    0.26    0.04
  -1   4 -11    2.89    0.19
   1  -4  11    2.74    0.11
  -2   4 -11    0.14    0.08
  -2   4 -11    0.15    0.05
   2  -4  11    0.24    0.05
  -3   4 -11    0.50    0.08
  -3   4 -11    0.58    0.11
  -3   4 -11    0.46    0.09
   3  -4  11    0.50    0.08
  -4   4 -11    0.78    0.10
  -4   4 -11    0.75    0.12
  -4   4 -11    0.88    0.12
   4  -4  11    0.91    0.10
  -5   4 -11    0.20    0.07
  -5   4 -11    0.07    0.07
  -5   4 -11    0.08    0.07
   5  -4  11    0.19    0.06
  -6   4 -11    0.21    0.07
  -6   4 -11    0.24    0.09
   6  -4  11    0.13    0.07
  -7   4 -11    0.31    0.09
  -7   4 -11    0.44    0.10
  -8   4 -11    0.34    0.09
  -8   4 -11    0.33    0.11
  -9   4 -11    1.08    0.17
  -9   4 -11    1.28    0.15
 -10   4 -11    0.16    0.11
  12   3 -11   -0.01    0.11
  11   3 -11    0.10    0.09
  10   3 -11   -0.08    0.08
   9   3 -11    0.10    0.09
   8   3 -11    0.04    0.08
   7   3 -11    0.32    0.10
   6   3 -11    5.14    0.26
   5   3 -11    0.75    0.12
   4   3 -11    1.57    0.16
   3   3 -11    2.18    0.18
   2   3 -11    0.07    0.06
   1   3 -11    4.83    0.24
   0   3 -11    0.14    0.07
  -1   3 -11    0.97    0.13
  -1   3 -11    0.93    0.07
  -2   3 -11    0.82    0.11
  -2   3 -11    1.01    0.09
  -3   3 -11   19.54    0.48
  -3   3 -11   20.33    0.59
   3  -3  11   19.18    0.49
  -4   3 -11    0.58    0.10
  -4   3 -11    0.71    0.09
  -4   3 -11    0.73    0.11
   4  -3  11    0.72    0.09
  -5   3 -11    0.12    0.08
  -5   3 -11    0.18    0.07
  -5   3 -11    0.10    0.07
   5  -3  11    0.16    0.07
  -6   3 -11   -0.08    0.07
  -6   3 -11    0.05    0.06
  -7   3 -11    0.21    0.09
  -7   3 -11    0.14    0.07
  -8   3 -11    0.11    0.09
  -9   3 -11    0.03    0.09
 -10   3 -11    0.20    0.11
  12   2 -11   -0.04    0.10
  11   2 -11    0.30    0.11
  10   2 -11    0.06    0.08
   9   2 -11    1.92    0.18
   8   2 -11    0.04    0.08
   7   2 -11    0.09    0.07
   6   2 -11    0.06    0.07
   5   2 -11    0.01    0.06
   4   2 -11   13.48    0.44
   3   2 -11    6.39    0.27
   2   2 -11    0.59    0.10
   1   2 -11    4.81    0.24
   0   2 -11    0.30    0.08
   0   2 -11    0.35    0.04
  -1   2 -11    0.57    0.10
  -1   2 -11    0.71    0.06
  -2   2 -11    0.37    0.05
  -2   2 -11    0.51    0.10
  -3   2 -11    5.96    0.20
  -3   2 -11    5.50    0.25
  -4   2 -11    0.91    0.12
  -4   2 -11    0.99    0.10
  -5   2 -11    1.04    0.12
  -5   2 -11    1.07    0.10
  -5   2 -11    1.10    0.13
  -6   2 -11    0.12    0.08
  -7   2 -11    0.00    0.07
  -8   2 -11    0.32    0.12
  -9   2 -11    0.27    0.12
  12   1 -11    0.18    0.11
  11   1 -11    0.20    0.09
  10   1 -11    0.07    0.08
   9   1 -11    0.08    0.08
   8   1 -11    0.03    0.07
   7   1 -11    0.02    0.07
   6   1 -11    3.41    0.14
   6   1 -11    3.44    0.20
   5   1 -11    0.31    0.09
   5   1 -11    0.24    0.04
   4   1 -11    0.31    0.08
   3   1 -11    0.05    0.06
   2   1 -11    0.23    0.03
   2   1 -11    0.20    0.07
   1   1 -11    4.46    0.22
   1   1 -11    4.77    0.12
   1   1 -11    4.64    0.14
   0   1 -11    0.01    0.05
   0   1 -11    0.00    0.03
   0   1 -11    0.04    0.02
  -1   1 -11    0.05    0.03
  -1   1 -11   -0.03    0.05
  -1   1 -11   -0.01    0.03
  -2   1 -11    0.71    0.06
  -2   1 -11    0.66    0.08
  -2   1 -11    0.58    0.10
  -3   1 -11    9.36    0.35
  -3   1 -11    9.00    0.29
  -3   1 -11    9.69    0.26
  -4   1 -11    2.43    0.17
  -5   1 -11   11.26    0.39
  -5   1 -11   11.38    0.39
  -6   1 -11    0.97    0.13
  -7   1 -11   -0.05    0.07
  -8   1 -11    0.73    0.15
  -9   1 -11   -0.03    0.09
  12   0 -11   -0.02    0.09
  11   0 -11    0.02    0.07
  10   0 -11    0.25    0.09
   9   0 -11    1.27    0.15
   8   0 -11    2.33    0.10
   8   0 -11    2.68    0.18
   7   0 -11    0.27    0.08
   7   0 -11    0.20    0.03
   6   0 -11    0.00    0.03
   6   0 -11   -0.04    0.06
   5   0 -11   -0.07    0.05
   5   0 -11   -0.03    0.03
   4   0 -11   12.18    0.27
   4   0 -11   12.98    0.42
   3   0 -11    2.29    0.16
   2   0 -11    5.84    0.16
   2   0 -11    5.91    0.27
   1   0 -11   -0.01    0.03
   1   0 -11   -0.02    0.06
   0   0 -11    1.44    0.13
   0   0 -11    1.30    0.09
  -1   0 -11    0.23    0.05
  -1   0 -11    0.25    0.07
  -2   0 -11    1.19    0.14
  -2   0 -11    1.06    0.09
  -3   0 -11    0.06    0.05
  -3   0 -11    0.00    0.06
  -4   0 -11    0.91    0.12
  -4   0 -11    0.97    0.11
  -5   0 -11    0.07    0.07
  -6   0 -11    0.04    0.08
  -7   0 -11    0.09    0.09
  -8   0 -11    0.03    0.09
  -9   0 -11    0.53    0.15
  12  -1 -11    0.03    0.09
  11  -1 -11    0.17    0.09
  10  -1 -11    0.00    0.07
   9  -1 -11   -0.03    0.06
   8  -1 -11    0.03    0.06
   7  -1 -11    1.53    0.15
   6  -1 -11    0.28    0.08
   6  -1 -11    0.37    0.05
   5  -1 -11    4.04    0.12
   5  -1 -11    4.42    0.23
   4  -1 -11    8.91    0.34
   3  -1 -11   15.65    0.49
   2  -1 -11    0.16    0.08
   1  -1 -11   37.70    0.98
   0  -1 -11    1.60    0.15
   0  -1 -11    1.86    0.11
  -1  -1 -11    0.18    0.07
  -1  -1 -11    0.24    0.06
  -2  -1 -11    0.03    0.05
  -2  -1 -11    0.09    0.07
  -3  -1 -11    3.32    0.17
  -3  -1 -11    3.48    0.21
  -4  -1 -11    0.21    0.08
  -4  -1 -11    0.33    0.08
  -5  -1 -11    1.19    0.14
  -6  -1 -11    0.40    0.11
  -7  -1 -11    1.13    0.16
  -8  -1 -11   -0.07    0.10
  12  -2 -11    0.01    0.09
  11  -2 -11    0.07    0.08
  10  -2 -11    0.01    0.07
   9  -2 -11   -0.05    0.06
   8  -2 -11    0.61    0.11
   7  -2 -11    0.84    0.12
   6  -2 -11    4.55    0.23
   5  -2 -11    0.17    0.08
   4  -2 -11    2.34    0.18
   3  -2 -11    5.57    0.26
   2  -2 -11    4.00    0.23
   1  -2 -11    7.03    0.31
   0  -2 -11   21.99    0.65
  -1  -2 -11    6.06    0.29
  -1  -2 -11    6.18    0.22
  -2  -2 -11   -0.01    0.07
  -2  -2 -11   -0.01    0.05
  -3  -2 -11    0.18    0.08
  -3  -2 -11    0.11    0.06
  -4  -2 -11    0.47    0.11
  -5  -2 -11    0.02    0.07
  -6  -2 -11   -0.04    0.08
  -7  -2 -11    0.02    0.10
  -8  -2 -11    0.06    0.10
  12  -3 -11    0.08    0.09
  11  -3 -11   -0.05    0.08
  10  -3 -11   -0.10    0.07
   9  -3 -11    0.09    0.07
   8  -3 -11    0.21    0.09
   7  -3 -11    0.08    0.08
   6  -3 -11    1.46    0.15
   5  -3 -11    3.29    0.21
   4  -3 -11    3.86    0.23
   3  -3 -11    6.20    0.29
   2  -3 -11   -0.05    0.08
   1  -3 -11    1.45    0.16
   0  -3 -11    8.31    0.35
  -1  -3 -11    2.61    0.20
  -2  -3 -11    0.19    0.07
  -2  -3 -11    0.04    0.08
  -3  -3 -11    0.98    0.14
  -4  -3 -11    0.31    0.10
  -5  -3 -11   -0.05    0.07
  -6  -3 -11    0.18    0.10
  -7  -3 -11    0.26    0.11
  11  -4 -11    0.12    0.09
  10  -4 -11   -0.09    0.07
   9  -4 -11   -0.03    0.08
   8  -4 -11    0.19    0.09
   7  -4 -11    0.22    0.09
   6  -4 -11    2.94    0.20
   5  -4 -11    0.31    0.10
   4  -4 -11   -0.01    0.07
   3  -4 -11    0.29    0.10
   2  -4 -11    0.03    0.08
   1  -4 -11    0.07    0.08
   0  -4 -11    1.73    0.18
  -1  -4 -11    0.67    0.13
  -2  -4 -11    3.52    0.24
  -3  -4 -11    0.64    0.12
  -4  -4 -11    0.11    0.09
  -6  -4 -11    0.02    0.10
  11  -5 -11   -0.06    0.09
  10  -5 -11    0.13    0.10
   9  -5 -11    0.32    0.11
   8  -5 -11    0.20    0.11
   7  -5 -11    0.02    0.09
   6  -5 -11    3.34    0.23
   5  -5 -11    0.20    0.10
   4  -5 -11    0.49    0.12
   3  -5 -11    0.08    0.09
   2  -5 -11    0.29    0.11
   1  -5 -11    0.14    0.10
   0  -5 -11    1.45    0.17
  -1  -5 -11    0.04    0.09
  -2  -5 -11    0.93    0.16
  -3  -5 -11    0.32    0.11
  -4  -5 -11   -0.04    0.09
  -6  -5 -11    0.09    0.10
  10  -6 -11   -0.01    0.09
   9  -6 -11   -0.08    0.09
   8  -6 -11    0.08    0.09
   7  -6 -11   -0.02    0.09
   6  -6 -11    0.87    0.15
   5  -6 -11    0.32    0.11
   4  -6 -11    0.98    0.16
   3  -6 -11    0.86    0.16
   2  -6 -11    0.12    0.11
   1  -6 -11    0.05    0.10
   0  -6 -11    0.92    0.16
  -1  -6 -11    0.20    0.12
  -2  -6 -11    0.72    0.15
  -3  -6 -11    0.25    0.11
  -4  -6 -11    0.10    0.11
   9  -7 -11    0.00    0.10
   8  -7 -11    0.51    0.14
   7  -7 -11    0.05    0.09
   6  -7 -11    0.06    0.09
   5  -7 -11    0.05    0.09
   4  -7 -11    0.26    0.12
   3  -7 -11    0.13    0.11
   2  -7 -11    0.05    0.11
   1  -7 -11    0.24    0.12
   0  -7 -11    0.20    0.12
  -1  -7 -11    0.08    0.12
  -2  -7 -11    1.13    0.19
  -3  -7 -11   -0.14    0.10
   8  -8 -11    0.08    0.11
   7  -8 -11    0.34    0.12
   6  -8 -11    0.44    0.14
   5  -8 -11    0.05    0.11
   4  -8 -11    0.21    0.11
   3  -8 -11    0.14    0.12
   2  -8 -11    0.21    0.12
   1  -8 -11   -0.08    0.11
   0  -8 -11    0.17    0.12
  -1  -8 -11    0.73    0.17
   5  -9 -11    0.22    0.13
   4  -9 -11    0.08    0.12
   3  -9 -11    0.32    0.14
   2  -9 -11    0.00    0.12
   1  13 -12    0.09    0.15
   0  13 -12    0.29    0.16
  -1  13 -12    0.02    0.14
   4  12 -12    0.20    0.16
   3  12 -12    0.04    0.14
   2  12 -12    0.16    0.16
   1  12 -12   -0.07    0.12
   0  12 -12    0.20    0.14
  -1  12 -12    0.03    0.12
  -2  12 -12    0.58    0.16
  -4  12 -12    0.26    0.10
  -5  12 -12    0.12    0.10
   6  11 -12   -0.02    0.14
   5  11 -12    0.26    0.16
   4  11 -12   -0.15    0.13
   3  11 -12   -0.06    0.13
   2  11 -12    0.10    0.14
   1  11 -12    1.70    0.25
   0  11 -12    4.94    0.36
  -1  11 -12    2.20    0.26
  -2  11 -12    0.16    0.13
  -3  11 -12    0.16    0.12
  -4  11 -12    0.33    0.10
  -5  11 -12    0.10    0.08
  -6  11 -12    0.05    0.09
   7  10 -12    0.05    0.15
   6  10 -12   -0.02    0.13
   5  10 -12    0.49    0.16
   4  10 -12    0.11    0.13
   3  10 -12    0.24    0.13
   2  10 -12    0.18    0.13
   1  10 -12    0.62    0.17
   0  10 -12   -0.02    0.12
  -1  10 -12    2.48    0.26
  -2  10 -12    0.21    0.12
  -3  10 -12    0.69    0.15
  -4  10 -12    0.10    0.08
  -5  10 -12    0.54    0.11
  -6  10 -12    0.18    0.10
  -7  10 -12   -0.05    0.09
   8   9 -12   -0.06    0.14
   7   9 -12    0.31    0.16
   6   9 -12   -0.07    0.11
   5   9 -12    0.08    0.12
   4   9 -12    0.14    0.12
   3   9 -12    0.35    0.12
   2   9 -12    0.28    0.12
   1   9 -12    0.63    0.16
   0   9 -12    3.42    0.28
  -1   9 -12    0.21    0.13
  -2   9 -12    4.56    0.31
  -3   9 -12    1.25    0.18
  -4   9 -12    2.14    0.14
  -4   9 -12    2.05    0.16
  -4   9 -12    2.32    0.21
  -5   9 -12    0.14    0.07
  -5   9 -12    0.10    0.08
  -6   9 -12    0.05    0.08
  -6   9 -12    0.26    0.08
  -7   9 -12   -0.16    0.08
  -7   9 -12   -0.04    0.07
  -8   9 -12    4.55    0.27
  -8   9 -12    3.69    0.25
   9   8 -12   -0.18    0.13
   8   8 -12    0.06    0.14
   7   8 -12    0.01    0.12
   6   8 -12   -0.05    0.11
   5   8 -12    1.45    0.21
   4   8 -12    0.15    0.11
   3   8 -12    0.34    0.12
   2   8 -12    0.14    0.10
   1   8 -12    0.04    0.10
   0   8 -12    0.28    0.12
  -1   8 -12    5.91    0.33
  -1   8 -12    5.59    0.19
  -2   8 -12    5.96    0.33
  -2   8 -12    6.39    0.22
  -3   8 -12    0.05    0.07
  -3   8 -12   -0.02    0.05
  -3   8 -12   -0.07    0.08
  -4   8 -12    1.95    0.14
  -4   8 -12    1.74    0.16
  -4   8 -12    1.93    0.19
  -5   8 -12   -0.04    0.06
  -5   8 -12   -0.10    0.06
   5  -8  12    0.08    0.08
  -6   8 -12    0.05    0.07
  -6   8 -12    0.01    0.08
  -7   8 -12    0.07    0.08
  -7   8 -12    0.07    0.08
  -8   8 -12    0.03    0.08
  -8   8 -12   -0.09    0.08
  10   7 -12    0.21    0.14
   9   7 -12    0.02    0.13
   8   7 -12    0.24    0.14
   7   7 -12   -0.01    0.11
   6   7 -12    0.23    0.12
   5   7 -12    4.07    0.29
   4   7 -12    0.10    0.10
   3   7 -12    0.82    0.15
   2   7 -12    4.60    0.29
   1   7 -12    0.42    0.12
   0   7 -12    2.63    0.11
   0   7 -12    2.62    0.21
  -1   7 -12    3.09    0.23
  -1   7 -12    3.06    0.14
  -2   7 -12    2.27    0.20
  -2   7 -12    1.93    0.12
  -3   7 -12    0.42    0.08
  -3   7 -12    0.28    0.07
  -3   7 -12    0.25    0.11
   3  -7  12    0.29    0.08
  -4   7 -12    1.54    0.14
  -4   7 -12    1.79    0.18
  -4   7 -12    1.63    0.14
   4  -7  12    1.70    0.14
  -5   7 -12    0.27    0.08
  -5   7 -12    0.21    0.08
   5  -7  12    0.32    0.09
  -6   7 -12    0.48    0.10
  -6   7 -12    0.64    0.11
  -7   7 -12    0.03    0.08
  -7   7 -12    0.11    0.08
  -8   7 -12    0.50    0.13
  -8   7 -12    0.58    0.13
  -9   7 -12    0.14    0.11
  -9   7 -12    0.00    0.08
  10   6 -12    0.12    0.14
   9   6 -12    0.12    0.12
   8   6 -12    0.46    0.13
   7   6 -12    0.27    0.13
   6   6 -12    0.41    0.12
   5   6 -12    0.38    0.13
   4   6 -12    0.43    0.13
   3   6 -12    0.48    0.13
   2   6 -12    1.29    0.16
  -2  -6  12    1.26    0.06
   1   6 -12    4.13    0.25
  -1  -6  12    4.61    0.14
   0   6 -12    0.29    0.10
   0  -6  12    0.21    0.05
  -1   6 -12    2.50    0.20
   1  -6  12    2.73    0.13
  -2   6 -12    0.88    0.10
  -2   6 -12    0.81    0.09
  -2   6 -12    1.03    0.14
   2  -6  12    0.77    0.08
  -3   6 -12   -0.13    0.08
  -3   6 -12   -0.04    0.05
  -3   6 -12    0.01    0.06
   3  -6  12    0.06    0.06
  -4   6 -12   -0.01    0.07
  -4   6 -12   -0.03    0.06
  -4   6 -12    0.04    0.06
   4  -6  12    0.07    0.06
  -5   6 -12   -0.04    0.07
  -5   6 -12    0.03    0.06
  -5   6 -12    0.01    0.07
   5  -6  12    0.07    0.06
  -6   6 -12    0.07    0.07
  -6   6 -12    0.08    0.07
   6  -6  12    0.06    0.07
  -7   6 -12    0.05    0.08
  -7   6 -12    0.11    0.08
  -8   6 -12    0.29    0.10
  -8   6 -12    0.14    0.10
  -9   6 -12    0.08    0.10
  -9   6 -12    0.18    0.10
  11   5 -12    0.40    0.15
  10   5 -12    0.04    0.11
   9   5 -12    0.15    0.12
   8   5 -12    0.07    0.10
   7   5 -12    1.05    0.16
   6   5 -12    0.12    0.11
   5   5 -12    1.52    0.17
   4   5 -12    0.13    0.09
   3   5 -12    0.08    0.08
   2   5 -12    4.20    0.25
   1   5 -12    0.17    0.09
  -1  -5  12    0.02    0.03
   0   5 -12    5.05    0.27
   0  -5  12    5.10    0.16
  -1   5 -12    8.08    0.34
   1  -5  12    7.63    0.23
  -2   5 -12   -0.06    0.04
  -2   5 -12   -0.05    0.07
   2  -5  12   -0.04    0.04
  -3   5 -12    0.09    0.06
  -3   5 -12    0.02    0.06
  -3   5 -12    0.00    0.08
   3  -5  12   -0.01    0.05
  -4   5 -12    0.00    0.06
  -4   5 -12    0.01    0.07
  -4   5 -12   -0.07    0.05
   4  -5  12   -0.01    0.05
  -5   5 -12    1.26    0.13
  -5   5 -12    1.55    0.15
  -5   5 -12    1.28    0.13
   5  -5  12    1.25    0.12
  -6   5 -12    0.14    0.07
  -6   5 -12    0.02    0.07
   6  -5  12    0.04    0.06
  -7   5 -12   -0.01    0.08
  -7   5 -12    0.03    0.07
  -8   5 -12    0.20    0.09
  -8   5 -12    0.27    0.11
  -9   5 -12    0.03    0.09
  -9   5 -12   -0.05    0.10
  11   4 -12   -0.07    0.10
  10   4 -12   -0.08    0.10
   9   4 -12    0.40    0.12
   8   4 -12    0.08    0.10
   7   4 -12    0.20    0.09
   6   4 -12    0.13    0.09
   5   4 -12    0.70    0.13
   4   4 -12    1.50    0.16
   3   4 -12    1.09    0.15
   2   4 -12    0.16    0.09
   1   4 -12    3.29    0.21
   0   4 -12    0.93    0.14
  -1   4 -12    3.91    0.23
  -1   4 -12    3.39    0.14
   1  -4  12    3.50    0.13
  -2   4 -12    0.45    0.11
  -2   4 -12    0.32    0.07
   2  -4  12    0.41    0.06
  -3   4 -12   15.23    0.50
  -3   4 -12   15.63    0.41
   3  -4  12   15.22    0.41
  -4   4 -12    0.85    0.13
  -4   4 -12    0.97    0.10
  -4   4 -12    0.85    0.11
   4  -4  12    0.92    0.10
  -5   4 -12   -0.03    0.06
  -5   4 -12    0.03    0.07
  -5   4 -12   -0.06    0.05
   5  -4  12    0.00    0.06
  -6   4 -12    0.12    0.08
  -6   4 -12    0.10    0.06
   6  -4  12   -0.01    0.06
  -7   4 -12    1.89    0.16
  -7   4 -12    1.47    0.17
  -8   4 -12    0.34    0.11
  -8   4 -12    0.23    0.10
  -9   4 -12    0.55    0.13
  11   3 -12    0.17    0.11
  10   3 -12   -0.02    0.09
   9   3 -12    0.05    0.10
   8   3 -12    0.19    0.10
   7   3 -12    0.07    0.09
   6   3 -12    0.03    0.07
   5   3 -12    8.43    0.35
   4   3 -12    0.10    0.09
   3   3 -12   10.09    0.38
   2   3 -12    1.05    0.13
   1   3 -12    0.48    0.10
   0   3 -12    2.25    0.10
   0   3 -12    1.87    0.16
  -1   3 -12    0.34    0.10
  -1   3 -12    0.51    0.06
  -2   3 -12    2.64    0.18
  -2   3 -12    2.87    0.13
  -3   3 -12    0.39    0.11
  -3   3 -12    0.65    0.08
  -4   3 -12    0.02    0.06
  -4   3 -12    0.06    0.06
  -4   3 -12    0.05    0.07
  -5   3 -12    9.39    0.36
  -5   3 -12    9.47    0.31
  -5   3 -12    9.81    0.35
  -6   3 -12    0.10    0.08
  -6   3 -12    0.19    0.07
  -7   3 -12    0.30    0.09
  -7   3 -12    0.26    0.10
  -8   3 -12    0.89    0.15
  -9   3 -12    0.43    0.12
  12   2 -12    0.06    0.12
  11   2 -12    0.05    0.09
  10   2 -12    0.37    0.12
   9   2 -12    0.24    0.10
   8   2 -12   -0.04    0.07
   7   2 -12    0.16    0.09
   6   2 -12    0.69    0.12
   5   2 -12    0.75    0.13
   4   2 -12    9.00    0.35
   3   2 -12    1.44    0.15
   2   2 -12   -0.01    0.06
   1   2 -12    0.52    0.04
   1   2 -12    0.49    0.10
   0   2 -12    0.03    0.03
   0   2 -12   -0.04    0.06
  -1   2 -12    3.43    0.12
  -1   2 -12    3.30    0.20
  -2   2 -12   -0.06    0.03
  -2   2 -12    0.02    0.07
  -3   2 -12    6.59    0.22
  -3   2 -12    6.88    0.30
  -4   2 -12    1.92    0.17
  -4   2 -12    1.99    0.13
  -5   2 -12    0.78    0.12
  -5   2 -12    0.75    0.12
  -5   2 -12    0.78    0.10
  -6   2 -12    0.21    0.09
  -7   2 -12    0.27    0.10
  -8   2 -12    0.17    0.09
  -9   2 -12    0.22    0.11
  12   1 -12    0.28    0.12
  11   1 -12   -0.12    0.08
  10   1 -12   -0.05    0.09
   9   1 -12    0.87    0.14
   8   1 -12    0.03    0.08
   7   1 -12    0.00    0.07
   6   1 -12    1.22    0.09
   6   1 -12    1.09    0.14
   5   1 -12   10.97    0.28
   5   1 -12   11.15    0.40
   4   1 -12    0.60    0.05
   4   1 -12    0.46    0.10
   3   1 -12   15.49    0.50
   2   1 -12    5.30    0.12
   2   1 -12    5.46    0.27
   2   1 -12    4.91    0.15
   1   1 -12    0.22    0.02
   1   1 -12    0.10    0.04
   1   1 -12    0.43    0.10
   0   1 -12    0.00    0.04
   0   1 -12    0.05    0.07
   0   1 -12    0.09    0.02
  -1   1 -12    0.12    0.07
  -1   1 -12    0.10    0.04
  -1   1 -12    0.11    0.03
  -2   1 -12    0.95    0.13
  -2   1 -12    0.81    0.08
  -3   1 -12    2.77    0.19
  -4   1 -12    2.44    0.18
  -5   1 -12    0.72    0.11
  -5   1 -12    0.91    0.13
  -6   1 -12    0.08    0.08
  -7   1 -12    1.20    0.15
  -8   1 -12    0.06    0.10
  -9   1 -12   -0.12    0.10
  12   0 -12   -0.04    0.09
  11   0 -12    0.21    0.10
  10   0 -12    0.07    0.08
   9   0 -12   -0.04    0.08
   8   0 -12    0.88    0.13
   7   0 -12    0.06    0.03
   7   0 -12    0.06    0.07
   6   0 -12    0.13    0.07
   6   0 -12    0.14    0.04
   5   0 -12    1.86    0.08
   5   0 -12    2.12    0.17
   4   0 -12    1.27    0.05
   4   0 -12    1.16    0.14
   3   0 -12    0.74    0.12
   3   0 -12    0.77    0.06
   2   0 -12   22.37    0.65
   2   0 -12   22.43    0.50
   1   0 -12    1.74    0.10
   1   0 -12    2.11    0.17
   0   0 -12    0.68    0.11
   0   0 -12    0.57    0.07
  -1   0 -12    0.02    0.04
  -1   0 -12    0.10    0.07
  -2   0 -12    0.41    0.10
  -2   0 -12    0.48    0.07
  -3   0 -12    0.62    0.11
  -3   0 -12    0.74    0.09
  -4   0 -12    0.32    0.09
  -4   0 -12    0.31    0.08
  -5   0 -12    0.87    0.12
  -6   0 -12    0.72    0.12
  -7   0 -12    0.18    0.10
  -8   0 -12    0.05    0.10
  12  -1 -12    0.03    0.10
  11  -1 -12    0.03    0.09
  10  -1 -12    0.10    0.08
   9  -1 -12   -0.05    0.06
   8  -1 -12    0.50    0.11
   7  -1 -12    1.37    0.15
   6  -1 -12    0.07    0.08
   5  -1 -12    3.81    0.23
   4  -1 -12   -0.08    0.07
   3  -1 -12    0.01    0.09
   2  -1 -12    1.20    0.14
   1  -1 -12    5.88    0.19
   1  -1 -12    5.87    0.28
   0  -1 -12    2.89    0.14
   0  -1 -12    2.98    0.20
  -1  -1 -12    0.01    0.07
  -1  -1 -12   -0.09    0.04
  -2  -1 -12   -0.04    0.07
  -2  -1 -12    0.05    0.05
  -3  -1 -12    0.00    0.05
  -3  -1 -12   -0.03    0.06
  -4  -1 -12    0.34    0.10
  -5  -1 -12    0.26    0.09
  -6  -1 -12    0.07    0.08
  -7  -1 -12    0.16    0.10
  -8  -1 -12    0.12    0.11
  11  -2 -12    0.04    0.09
  10  -2 -12    0.09    0.09
   9  -2 -12    0.43    0.11
   8  -2 -12    0.37    0.10
   7  -2 -12   -0.03    0.06
   6  -2 -12    1.48    0.16
   5  -2 -12    0.36    0.10
   4  -2 -12    3.94    0.24
   3  -2 -12    0.22    0.09
   2  -2 -12    5.88    0.29
   1  -2 -12    0.38    0.11
   0  -2 -12   11.30    0.42
  -1  -2 -12    0.12    0.06
  -1  -2 -12    0.10    0.08
  -2  -2 -12    2.09    0.19
  -2  -2 -12    1.99    0.14
  -3  -2 -12    0.01    0.07
  -4  -2 -12    0.13    0.08
  -6  -2 -12    0.93    0.15
  -7  -2 -12    0.11    0.10
  11  -3 -12    0.15    0.10
  10  -3 -12   -0.04    0.08
   9  -3 -12    0.03    0.09
   8  -3 -12    3.09    0.22
   7  -3 -12    0.25    0.10
   6  -3 -12    0.54    0.12
   5  -3 -12    0.00    0.09
   4  -3 -12    0.04    0.08
   3  -3 -12    0.41    0.11
   2  -3 -12    4.10    0.25
   1  -3 -12    0.58    0.12
   0  -3 -12    0.73    0.13
  -1  -3 -12    2.92    0.22
  -1  -3 -12    3.10    0.16
  -2  -3 -12    0.19    0.09
  -3  -3 -12    0.07    0.09
  -4  -3 -12    0.12    0.09
  -6  -3 -12    0.06    0.10
  -7  -3 -12    0.50    0.14
  11  -4 -12    0.08    0.10
  10  -4 -12   -0.04    0.09
   9  -4 -12   -0.04    0.09
   8  -4 -12    0.76    0.14
   7  -4 -12    0.23    0.10
   6  -4 -12    2.93    0.23
   5  -4 -12    0.34    0.11
   4  -4 -12    6.88    0.33
   3  -4 -12    0.05    0.09
   2  -4 -12    0.85    0.14
   1  -4 -12    0.29    0.10
   0  -4 -12    2.58    0.23
  -1  -4 -12    0.31    0.11
  -2  -4 -12    0.45    0.13
  -3  -4 -12   -0.01    0.09
  -4  -4 -12    0.06    0.09
  -6  -4 -12    0.40    0.13
  10  -5 -12   -0.05    0.09
   9  -5 -12   -0.14    0.09
   8  -5 -12    0.42    0.13
   7  -5 -12    0.23    0.11
   6  -5 -12    0.33    0.11
   5  -5 -12    0.34    0.12
   4  -5 -12    0.08    0.09
   3  -5 -12    0.01    0.10
   2  -5 -12    1.64    0.19
   1  -5 -12    0.08    0.09
   0  -5 -12    3.67    0.26
  -1  -5 -12    0.23    0.11
  -2  -5 -12    0.02    0.09
  -3  -5 -12    0.11    0.09
  -4  -5 -12    0.00    0.09
   9  -6 -12    0.33    0.12
   8  -6 -12    0.01    0.10
   7  -6 -12    0.04    0.10
   6  -6 -12    0.36    0.13
   5  -6 -12   -0.09    0.09
   4  -6 -12    0.07    0.11
   3  -6 -12    0.06    0.11
   2  -6 -12   -0.04    0.09
   1  -6 -12    0.76    0.16
   0  -6 -12   -0.02    0.09
  -1  -6 -12    0.29    0.12
  -2  -6 -12    0.32    0.13
  -3  -6 -12    0.03    0.10
   8  -7 -12    0.29    0.13
   7  -7 -12    0.07    0.11
   6  -7 -12   -0.06    0.09
   5  -7 -12    1.49    0.19
   4  -7 -12    0.03    0.11
   3  -7 -12    0.22    0.13
   2  -7 -12    0.48    0.14
   1  -7 -12    0.00    0.11
   0  -7 -12    0.79    0.16
  -1  -7 -12    0.07    0.10
  -2  -7 -12    0.08    0.12
   6  -8 -12   -0.30    0.10
   5  -8 -12    0.14    0.13
   4  -8 -12    0.64    0.15
   3  -8 -12    0.03    0.12
   2  -8 -12    0.03    0.12
   1  -8 -12    0.38    0.13
   0  -8 -12   -0.06    0.11
   3  12 -13    0.44    0.17
   2  12 -13    0.03    0.14
   1  12 -13   -0.04    0.15
   0  12 -13    0.21    0.14
  -1  12 -13    0.09    0.14
  -2  12 -13   -0.03    0.13
  -4  12 -13    0.00    0.09
   5  11 -13    0.10    0.16
   4  11 -13    0.01    0.13
   3  11 -13   -0.04    0.13
   2  11 -13    0.29    0.17
   1  11 -13    0.57    0.17
   0  11 -13    3.77    0.33
  -1  11 -13    0.19    0.15
  -2  11 -13    0.45    0.15
  -4  11 -13    0.19    0.09
  -5  11 -13   -0.05    0.08
  -6  11 -13    1.28    0.18
   7  10 -13   -0.10    0.13
   6  10 -13    0.22    0.17
   5  10 -13    0.00    0.13
   4  10 -13    0.09    0.15
   3  10 -13    0.08    0.13
   2  10 -13    0.12    0.12
   1  10 -13    0.05    0.13
   0  10 -13    3.39    0.31
  -1  10 -13    0.78    0.18
  -2  10 -13    0.60    0.16
  -3  10 -13   -0.06    0.09
  -4  10 -13    0.65    0.12
  -5  10 -13   -0.04    0.08
  -6  10 -13    0.37    0.11
  -7  10 -13    0.22    0.12
   8   9 -13    0.16    0.15
   7   9 -13    0.36    0.15
   6   9 -13    0.06    0.13
   5   9 -13    0.00    0.11
   4   9 -13    0.25    0.14
   3   9 -13    0.08    0.12
   2   9 -13   -0.20    0.10
   1   9 -13    0.60    0.15
   0   9 -13    5.37    0.34
  -1   9 -13    1.84    0.22
  -2   9 -13   -0.01    0.09
  -3   9 -13    0.08    0.07
  -3   9 -13    0.16    0.11
  -4   9 -13    0.13    0.08
  -4   9 -13    0.14    0.07
  -5   9 -13    0.03    0.07
  -5   9 -13   -0.03    0.07
  -6   9 -13    1.09    0.13
  -6   9 -13    1.22    0.16
  -7   9 -13    0.26    0.09
  -7   9 -13    0.08    0.09
   9   8 -13    0.05    0.14
   8   8 -13    0.07    0.13
   7   8 -13   -0.11    0.10
   6   8 -13    0.16    0.13
   5   8 -13    0.08    0.12
   4   8 -13    0.02    0.10
   3   8 -13    0.32    0.12
   2   8 -13   -0.01    0.09
   1   8 -13    0.10    0.10
   0   8 -13    0.34    0.13
  -1   8 -13    2.05    0.12
  -1   8 -13    2.21    0.23
  -2   8 -13    1.83    0.12
  -2   8 -13    2.20    0.23
  -3   8 -13    0.04    0.06
  -3   8 -13   -0.01    0.09
  -3   8 -13    0.13    0.06
   3  -8  13    0.03    0.06
  -4   8 -13    0.47    0.09
  -4   8 -13    0.50    0.09
  -4   8 -13    0.33    0.12
   4  -8  13    0.61    0.10
  -5   8 -13   -0.04    0.06
  -5   8 -13    0.01    0.07
   5  -8  13    0.08    0.07
  -6   8 -13    0.26    0.09
  -6   8 -13    0.23    0.09
  -7   8 -13    0.61    0.12
  -7   8 -13    0.64    0.13
  -8   8 -13   -0.09    0.09
  -8   8 -13    0.31    0.12
   9   7 -13   -0.05    0.13
   8   7 -13   -0.12    0.11
   7   7 -13    0.03    0.12
   6   7 -13    0.46    0.15
   5   7 -13    0.07    0.11
   4   7 -13    0.19    0.12
   3   7 -13   -0.02    0.09
   2   7 -13    0.53    0.14
   1   7 -13    1.26    0.17
   0   7 -13   -0.03    0.04
   0   7 -13    0.03    0.09
   0  -7  13   -0.02    0.04
  -1   7 -13    2.01    0.12
  -1   7 -13    1.96    0.21
   1  -7  13    1.93    0.12
  -2   7 -13   -0.20    0.08
  -2   7 -13    0.03    0.05
   2  -7  13   -0.03    0.05
  -3   7 -13    2.48    0.15
  -3   7 -13    2.60    0.21
  -3   7 -13    2.52    0.16
   3  -7  13    2.52    0.15
  -4   7 -13    0.14    0.07
  -4   7 -13    0.17    0.09
  -4   7 -13    0.16    0.07
   4  -7  13    0.21    0.07
  -5   7 -13    0.10    0.07
  -5   7 -13    0.03    0.07
   5  -7  13    0.13    0.07
  -6   7 -13    0.02    0.08
  -6   7 -13    0.05    0.08
  -7   7 -13    0.17    0.09
  -7   7 -13    0.06    0.08
  -8   7 -13    0.10    0.10
  -8   7 -13    0.21    0.09
  10   6 -13    0.02    0.12
   9   6 -13    0.21    0.13
   8   6 -13   -0.10    0.11
   7   6 -13    0.50    0.14
   6   6 -13    0.38    0.12
   5   6 -13    0.22    0.13
   4   6 -13    1.41    0.19
   3   6 -13    3.96    0.26
   2   6 -13    0.09    0.09
   1   6 -13    0.63    0.13
  -1  -6  13    0.78    0.06
   0   6 -13    0.24    0.11
   0  -6  13    0.17    0.04
  -1   6 -13    2.31    0.21
   1  -6  13    2.22    0.12
  -2   6 -13    2.37    0.14
  -2   6 -13    2.19    0.13
  -2   6 -13    2.52    0.22
   2  -6  13    2.07    0.13
  -3   6 -13    0.02    0.06
  -3   6 -13   -0.04    0.08
  -3   6 -13   -0.07    0.05
   3  -6  13    0.01    0.06
  -4   6 -13    0.05    0.06
  -4   6 -13    0.04    0.08
  -4   6 -13    0.00    0.06
   4  -6  13    0.04    0.06
  -5   6 -13    0.04    0.06
  -5   6 -13    0.05    0.06
   5  -6  13    0.13    0.07
  -6   6 -13    0.07    0.06
  -6   6 -13    0.16    0.08
  -7   6 -13    2.84    0.22
  -7   6 -13    2.46    0.19
  -8   6 -13    0.05    0.08
  -8   6 -13   -0.07    0.08
  10   5 -13    0.01    0.11
   9   5 -13    0.04    0.11
   8   5 -13   -0.01    0.10
   7   5 -13    1.20    0.17
   6   5 -13    0.16    0.10
   5   5 -13    4.64    0.29
   4   5 -13    0.27    0.11
   3   5 -13    1.06    0.16
   2   5 -13    0.31    0.12
   1   5 -13    0.27    0.10
   0   5 -13    2.58    0.21
   0  -5  13    2.31    0.10
  -1   5 -13    0.40    0.07
  -1   5 -13    0.67    0.13
   1  -5  13    0.55    0.06
  -2   5 -13    1.69    0.13
  -2   5 -13    2.11    0.20
   2  -5  13    1.59    0.11
  -3   5 -13    8.68    0.28
  -3   5 -13    8.18    0.29
  -3   5 -13    8.16    0.35
   3  -5  13    8.31    0.27
  -4   5 -13    0.15    0.08
  -4   5 -13    0.08    0.06
  -4   5 -13    0.02    0.07
   4  -5  13    0.12    0.06
  -5   5 -13    0.14    0.07
  -5   5 -13    0.07    0.06
   5  -5  13    0.14    0.07
  -6   5 -13    0.74    0.11
  -6   5 -13    0.64    0.11
  -7   5 -13    0.08    0.08
  -7   5 -13    0.07    0.09
  -8   5 -13    0.71    0.14
  -8   5 -13    0.78    0.13
  -9   5 -13    1.08    0.16
  11   4 -13    0.13    0.12
  10   4 -13   -0.12    0.09
   9   4 -13    0.06    0.11
   8   4 -13    0.40    0.13
   7   4 -13   -0.06    0.09
   6   4 -13    0.90    0.16
   5   4 -13    1.02    0.15
   4   4 -13    0.41    0.12
   3   4 -13    7.71    0.35
   2   4 -13    0.17    0.09
   1   4 -13    0.34    0.10
   0   4 -13    1.06    0.15
  -1   4 -13    0.04    0.08
  -1   4 -13   -0.04    0.04
  -2   4 -13    1.52    0.11
  -2   4 -13    1.68    0.18
  -3   4 -13    2.43    0.20
  -3   4 -13    2.52    0.15
  -4   4 -13    1.36    0.12
  -4   4 -13    1.78    0.14
  -4   4 -13    1.55    0.17
  -5   4 -13   -0.02    0.06
  -5   4 -13    0.01    0.07
  -5   4 -13    0.01    0.06
  -6   4 -13    0.08    0.07
  -6   4 -13    0.26    0.09
  -7   4 -13    0.07    0.08
  -7   4 -13    0.01    0.08
  -8   4 -13    0.27    0.10
  -8   4 -13    0.40    0.12
  11   3 -13   -0.05    0.11
  10   3 -13   -0.04    0.10
   9   3 -13   -0.01    0.10
   8   3 -13    0.10    0.09
   7   3 -13    0.65    0.13
   6   3 -13    2.50    0.21
   5   3 -13    3.65    0.25
   4   3 -13    5.16    0.29
   3   3 -13    3.14    0.21
   2   3 -13    0.08    0.07
   1   3 -13    0.03    0.08
   0   3 -13    0.29    0.09
   0   3 -13    0.31    0.05
  -1   3 -13    7.31    0.22
  -1   3 -13    7.15    0.33
  -2   3 -13   -0.08    0.04
  -2   3 -13   -0.04    0.08
  -3   3 -13   12.84    0.36
  -3   3 -13   13.36    0.47
  -4   3 -13    0.15    0.08
  -4   3 -13    0.18    0.08
  -4   3 -13    0.22    0.07
  -5   3 -13    1.27    0.14
  -5   3 -13    0.95    0.13
  -5   3 -13    1.08    0.11
  -6   3 -13    0.14    0.08
  -6   3 -13    0.21    0.08
  -7   3 -13   -0.13    0.07
  -8   3 -13    0.00    0.10
  11   2 -13    0.08    0.11
  10   2 -13    0.68    0.14
   9   2 -13    0.07    0.09
   8   2 -13    0.10    0.09
   7   2 -13    0.29    0.10
   6   2 -13    0.45    0.11
   5   2 -13    0.18    0.10
   4   2 -13   12.67    0.45
   3   2 -13    2.82    0.22
   2   2 -13    0.09    0.08
   1   2 -13    0.72    0.05
   1   2 -13    0.64    0.12
   0   2 -13    0.41    0.10
   0   2 -13    0.49    0.05
  -1   2 -13    0.45    0.11
  -1   2 -13    0.46    0.05
  -2   2 -13    0.36    0.06
  -2   2 -13    0.31    0.09
  -3   2 -13    5.22    0.19
  -3   2 -13    5.04    0.26
  -4   2 -13    2.32    0.18
  -4   2 -13    2.51    0.14
  -5   2 -13    1.85    0.16
  -5   2 -13    1.82    0.16
  -6   2 -13    0.35    0.10
  -7   2 -13    0.14    0.09
  -8   2 -13    0.04    0.09
  11   1 -13    0.08    0.10
  10   1 -13    0.00    0.09
   9   1 -13    0.25    0.10
   8   1 -13   -0.03    0.08
   7   1 -13   -0.02    0.08
   6   1 -13    1.03    0.15
   5   1 -13    0.81    0.13
   4   1 -13    0.91    0.14
   4   1 -13    0.86    0.06
   3   1 -13   26.58    0.75
   3   1 -13   24.90    0.51
   2   1 -13    1.84    0.17
   1   1 -13    0.08    0.07
   1   1 -13    0.07    0.04
   0   1 -13    0.09    0.07
   0   1 -13   -0.02    0.04
  -1   1 -13    1.83    0.11
  -1   1 -13    1.88    0.18
  -2   1 -13    0.02    0.07
  -3   1 -13    3.21    0.21
  -4   1 -13   -0.03    0.06
  -5   1 -13    0.01    0.07
  -5   1 -13    0.26    0.09
  -6   1 -13   -0.01    0.08
  -7   1 -13    0.01    0.08
  -8   1 -13    0.21    0.12
  11   0 -13    0.01    0.09
  10   0 -13    0.47    0.13
   9   0 -13    0.12    0.09
   8   0 -13    0.66    0.12
   7   0 -13    0.10    0.08
   6   0 -13    1.19    0.15
   5   0 -13    0.58    0.12
   4   0 -13    2.27    0.08
   4   0 -13    2.32    0.19
   3   0 -13    0.07    0.04
   3   0 -13   -0.09    0.09
   2   0 -13   18.08    0.42
   2   0 -13   17.59    0.57
   1   0 -13    5.38    0.28
   1   0 -13    5.00    0.17
   0   0 -13    1.04    0.14
   0   0 -13    0.88    0.08
  -1   0 -13    0.20    0.06
  -1   0 -13    0.25    0.09
  -2   0 -13    0.37    0.07
  -2   0 -13    0.35    0.10
  -3   0 -13    0.41    0.11
  -3   0 -13    0.32    0.07
  -4   0 -13    1.54    0.17
  -6   0 -13    0.22    0.10
  -7   0 -13    0.03    0.09
  11  -1 -13    0.08    0.10
  10  -1 -13    1.10    0.16
   9  -1 -13   -0.06    0.08
   8  -1 -13   -0.09    0.07
   7  -1 -13    0.35    0.10
   6  -1 -13    0.20    0.09
   5  -1 -13    0.45    0.11
   4  -1 -13    0.23    0.10
   3  -1 -13    2.57    0.21
   2  -1 -13    0.53    0.12
   1  -1 -13    3.69    0.15
   1  -1 -13    3.69    0.23
   0  -1 -13    0.66    0.08
   0  -1 -13    0.63    0.12
  -1  -1 -13    1.55    0.17
  -2  -1 -13    0.04    0.08
  -2  -1 -13    0.05    0.05
  -3  -1 -13    0.33    0.10
  -4  -1 -13    0.01    0.07
  -6  -1 -13    0.10    0.09
  -7  -1 -13    0.05    0.09
  11  -2 -13   -0.04    0.09
  10  -2 -13    0.00    0.09
   9  -2 -13    0.88    0.14
   8  -2 -13    2.50    0.21
   7  -2 -13    0.02    0.08
   6  -2 -13    5.23    0.29
   5  -2 -13    1.27    0.16
   4  -2 -13    5.30    0.29
   3  -2 -13   -0.05    0.08
   2  -2 -13    4.38    0.27
   1  -2 -13    0.50    0.12
   0  -2 -13    2.65    0.14
   0  -2 -13    2.91    0.23
  -1  -2 -13    0.83    0.14
  -1  -2 -13    0.49    0.08
  -2  -2 -13    0.72    0.13
  -3  -2 -13    0.12    0.09
  -4  -2 -13    0.02    0.08
  -6  -2 -13   -0.11    0.08
  11  -3 -13    0.17    0.11
  10  -3 -13    0.86    0.15
   9  -3 -13    0.17    0.11
   8  -3 -13    0.46    0.12
   7  -3 -13    1.57    0.19
   6  -3 -13    0.26    0.11
   5  -3 -13    0.15    0.10
   4  -3 -13    0.05    0.09
   3  -3 -13    0.02    0.08
   2  -3 -13    1.33    0.17
   1  -3 -13    0.42    0.12
   0  -3 -13   -0.03    0.08
  -1  -3 -13    0.05    0.08
  -2  -3 -13    0.02    0.09
  -3  -3 -13   -0.03    0.07
  -4  -3 -13   -0.13    0.07
  -6  -3 -13   -0.18    0.10
  10  -4 -13    0.11    0.11
   9  -4 -13    0.41    0.12
   8  -4 -13    0.58    0.13
   7  -4 -13   -0.06    0.09
   6  -4 -13    0.14    0.09
   5  -4 -13    0.01    0.09
   4  -4 -13    2.52    0.23
   3  -4 -13    0.14    0.10
   2  -4 -13    0.68    0.15
   1  -4 -13    0.75    0.14
   0  -4 -13    1.33    0.18
  -1  -4 -13    0.25    0.12
  -2  -4 -13    0.13    0.11
  -3  -4 -13   -0.06    0.09
  -4  -4 -13    0.10    0.10
   9  -5 -13    0.01    0.10
   8  -5 -13   -0.06    0.09
   7  -5 -13    0.35    0.12
   6  -5 -13   -0.03    0.10
   5  -5 -13    0.24    0.12
   4  -5 -13    0.10    0.11
   3  -5 -13    0.13    0.11
   2  -5 -13    1.13    0.18
   1  -5 -13    0.35    0.13
   0  -5 -13    0.29    0.12
  -1  -5 -13    0.05    0.10
  -2  -5 -13    0.11    0.10
  -3  -5 -13   -0.01    0.10
   8  -6 -13    0.41    0.13
   7  -6 -13   -0.06    0.10
   6  -6 -13    0.25    0.12
   5  -6 -13    0.05    0.09
   4  -6 -13   -0.05    0.10
   3  -6 -13   -0.16    0.10
   2  -6 -13    0.16    0.11
   1  -6 -13    0.71    0.16
   0  -6 -13    0.41    0.15
  -1  -6 -13    0.22    0.13
  -2  -6 -13    0.09    0.12
   7  -7 -13    0.52    0.15
   6  -7 -13   -0.12    0.09
   5  -7 -13    0.23    0.12
   4  -7 -13    0.00    0.12
   3  -7 -13   -0.06    0.12
   2  -7 -13    0.58    0.15
   1  -7 -13    0.01    0.11
   0  -7 -13    0.22    0.14
   2  12 -14   -0.08    0.14
   1  12 -14    0.20    0.18
   0  12 -14   -0.07    0.13
  -1  12 -14    0.04    0.14
   5  11 -14   -0.12    0.15
   4  11 -14    0.30    0.17
   3  11 -14   -0.12    0.14
   2  11 -14    1.60    0.25
   1  11 -14   -0.12    0.14
   0  11 -14    0.22    0.16
  -1  11 -14    0.44    0.17
  -2  11 -14    0.03    0.12
  -4  11 -14    0.00    0.09
  -5  11 -14   -0.03    0.10
   6  10 -14   -0.16    0.14
   5  10 -14   -0.08    0.12
   4  10 -14    0.17    0.15
   3  10 -14    0.09    0.13
   2  10 -14    0.18    0.14
   1  10 -14    1.07    0.21
   0  10 -14    1.64    0.24
  -1  10 -14   -0.14    0.12
  -2  10 -14    0.30    0.14
  -3  10 -14    0.12    0.08
  -3  10 -14    0.06    0.12
  -4  10 -14    0.52    0.12
  -5  10 -14    0.03    0.09
  -6  10 -14    0.12    0.11
   7   9 -14   -0.06    0.12
   6   9 -14    0.24    0.16
   5   9 -14    0.21    0.13
   4   9 -14    0.09    0.13
   3   9 -14   -0.04    0.10
   2   9 -14   -0.08    0.10
   1   9 -14    0.31    0.14
   0   9 -14    0.34    0.15
  -1   9 -14    0.00    0.11
  -2   9 -14    0.28    0.12
  -3   9 -14    0.21    0.08
  -3   9 -14    0.29    0.12
   3  -9  14    0.13    0.09
  -4   9 -14   -0.11    0.07
   4  -9  14    0.15    0.08
  -5   9 -14   -0.01    0.08
  -6   9 -14    0.24    0.11
  -6   9 -14    0.15    0.09
  -7   9 -14    0.01    0.08
  -7   9 -14   -0.01    0.09
   8   8 -14   -0.06    0.12
   7   8 -14    0.17    0.13
   6   8 -14    0.32    0.15
   5   8 -14    0.94    0.19
   4   8 -14    0.25    0.13
   3   8 -14    0.88    0.17
   2   8 -14   -0.03    0.10
   1   8 -14   -0.12    0.10
   0   8 -14    1.55    0.20
  -1   8 -14    0.03    0.05
  -1   8 -14   -0.06    0.09
  -2   8 -14    0.05    0.06
  -2   8 -14   -0.01    0.10
   2  -8  14    0.04    0.05
  -3   8 -14    0.12    0.07
  -3   8 -14    0.17    0.11
  -3   8 -14    0.20    0.08
   3  -8  14    0.15    0.06
  -4   8 -14    0.35    0.09
  -4   8 -14    0.60    0.10
   4  -8  14    0.60    0.10
  -5   8 -14    0.68    0.11
  -5   8 -14    0.58    0.11
  -6   8 -14    0.18    0.09
  -6   8 -14    0.19    0.09
  -7   8 -14   -0.03    0.08
  -7   8 -14    0.17    0.09
   9   7 -14    0.54    0.17
   8   7 -14   -0.07    0.12
   7   7 -14    0.14    0.14
   6   7 -14    0.38    0.15
   5   7 -14    1.17    0.20
   4   7 -14    0.23    0.12
   3   7 -14    0.60    0.14
   2   7 -14    0.00    0.09
   1   7 -14    0.01    0.10
   0   7 -14   -0.10    0.09
   0  -7  14    0.07    0.04
  -1   7 -14    4.67    0.19
  -1   7 -14    4.81    0.30
   1  -7  14    4.54    0.17
  -2   7 -14    0.50    0.08
  -2   7 -14    0.50    0.14
  -2   7 -14    0.46    0.08
   2  -7  14    0.52    0.07
  -3   7 -14    0.36    0.08
  -3   7 -14    0.27    0.11
  -3   7 -14    0.34    0.08
   3  -7  14    0.38    0.07
  -4   7 -14    0.00    0.07
  -4   7 -14   -0.07    0.08
  -4   7 -14   -0.02    0.06
   4  -7  14    0.00    0.06
  -5   7 -14    0.37    0.10
  -5   7 -14    0.33    0.09
   5  -7  14    0.37    0.08
  -6   7 -14    1.23    0.15
  -6   7 -14    1.15    0.15
  -7   7 -14    0.68    0.13
  -7   7 -14    0.54    0.12
   9   6 -14    0.13    0.14
   8   6 -14    0.02    0.13
   7   6 -14    0.06    0.12
   6   6 -14    0.08    0.13
   5   6 -14    9.83    0.45
   4   6 -14    0.08    0.10
   3   6 -14    0.85    0.16
   2   6 -14    1.03    0.16
   1   6 -14    0.75    0.14
   0   6 -14    2.72    0.23
   0  -6  14    2.50    0.11
  -1   6 -14    3.21    0.25
   1  -6  14    2.99    0.14
  -2   6 -14    0.62    0.14
  -2   6 -14    0.75    0.10
  -2   6 -14    0.74    0.09
   2  -6  14    0.71    0.08
  -3   6 -14    0.09    0.09
  -3   6 -14    0.04    0.06
  -3   6 -14    0.06    0.06
   3  -6  14    0.09    0.06
  -4   6 -14    0.18    0.07
  -4   6 -14    0.16    0.07
  -4   6 -14    0.08    0.08
   4  -6  14   -0.03    0.05
  -5   6 -14    0.57    0.10
  -5   6 -14    0.63    0.10
   5  -6  14    0.79    0.11
  -6   6 -14    0.00    0.08
  -6   6 -14   -0.09    0.07
  -7   6 -14   -0.08    0.07
  -7   6 -14    0.09    0.09
  -8   6 -14    0.48    0.12
  -8   6 -14    0.62    0.14
  10   5 -14   -0.01    0.12
   9   5 -14    0.60    0.16
   8   5 -14    0.07    0.12
   7   5 -14   -0.04    0.10
   6   5 -14    0.50    0.13
   5   5 -14    1.60    0.21
   4   5 -14    0.26    0.12
   3   5 -14    1.97    0.21
   2   5 -14    0.13    0.10
   1   5 -14    0.89    0.15
   0   5 -14    0.25    0.11
  -1   5 -14    0.54    0.08
  -1   5 -14    0.79    0.14
  -2   5 -14    0.11    0.06
  -2   5 -14    0.00    0.08
   2  -5  14    0.10    0.05
  -3   5 -14    2.22    0.19
  -3   5 -14    2.10    0.14
  -3   5 -14    2.30    0.15
   3  -5  14    2.19    0.14
  -4   5 -14   -0.01    0.07
  -4   5 -14    0.00    0.06
  -4   5 -14    0.02    0.06
   4  -5  14   -0.01    0.05
  -5   5 -14    0.29    0.08
  -5   5 -14    0.25    0.09
   5  -5  14    0.14    0.08
  -6   5 -14    0.01    0.07
  -6   5 -14    0.01    0.08
  -7   5 -14    0.03    0.08
  -7   5 -14    0.34    0.10
  -8   5 -14   -0.07    0.08
  -8   5 -14    0.07    0.10
  10   4 -14    0.02    0.12
   9   4 -14    0.23    0.13
   8   4 -14    0.37    0.14
   7   4 -14   -0.09    0.09
   6   4 -14    1.63    0.19
   5   4 -14    7.67    0.37
   4   4 -14    0.83    0.15
   3   4 -14    0.07    0.10
   2   4 -14    0.51    0.13
   1   4 -14    0.49    0.12
   0   4 -14    0.61    0.07
   0   4 -14    0.81    0.14
  -1   4 -14    5.99    0.31
  -1   4 -14    5.52    0.20
  -2   4 -14    0.14    0.06
  -2   4 -14    0.31    0.12
  -3   4 -14   -0.04    0.08
  -3   4 -14    0.01    0.05
  -4   4 -14   -0.01    0.06
  -4   4 -14    0.01    0.07
  -4   4 -14   -0.05    0.05
  -5   4 -14    0.06    0.06
  -5   4 -14    0.13    0.07
  -6   4 -14   -0.08    0.06
  -6   4 -14   -0.04    0.07
  -7   4 -14    0.02    0.08
  -7   4 -14    0.10    0.10
  -8   4 -14    0.14    0.10
  11   3 -14    0.32    0.14
  10   3 -14    0.05    0.11
   9   3 -14    0.10    0.11
   8   3 -14    0.45    0.13
   7   3 -14    1.20    0.17
   6   3 -14    0.67    0.14
   5   3 -14   10.77    0.43
   4   3 -14    2.72    0.23
   3   3 -14    0.02    0.09
   2   3 -14    0.01    0.07
   1   3 -14    1.94    0.20
   1   3 -14    1.78    0.09
   0   3 -14    0.04    0.08
   0   3 -14    0.05    0.04
  -1   3 -14    1.36    0.17
  -1   3 -14    1.52    0.10
  -2   3 -14    0.23    0.06
  -2   3 -14    0.22    0.10
  -3   3 -14    0.39    0.11
  -3   3 -14    0.27    0.06
  -4   3 -14    0.00    0.05
  -4   3 -14    0.09    0.08
  -5   3 -14    0.15    0.07
  -5   3 -14    0.11    0.08
  -6   3 -14    0.07    0.08
  -7   3 -14    0.23    0.11
  -8   3 -14    0.08    0.10
  11   2 -14    0.08    0.12
  10   2 -14    0.64    0.15
   9   2 -14    0.14    0.11
   8   2 -14   -0.16    0.08
   7   2 -14    0.29    0.11
   6   2 -14    0.49    0.12
   5   2 -14    0.54    0.13
   4   2 -14    4.80    0.27
   3   2 -14    2.79    0.21
   2   2 -14    0.42    0.11
   2   2 -14    0.28    0.04
   1   2 -14    0.73    0.05
   1   2 -14    0.59    0.12
   0   2 -14    1.11    0.07
   0   2 -14    1.22    0.16
  -1   2 -14    0.08    0.04
  -1   2 -14   -0.10    0.07
  -2   2 -14    0.53    0.12
  -2   2 -14    0.51    0.06
  -3   2 -14    0.14    0.09
  -3   2 -14    0.04    0.05
  -4   2 -14    0.18    0.09
  -5   2 -14    0.03    0.07
  -6   2 -14    0.02    0.07
  -7   2 -14    0.02    0.08
  11   1 -14    0.06    0.11
  10   1 -14    0.02    0.11
   9   1 -14    0.20    0.11
   8   1 -14    0.12    0.10
   7   1 -14    0.72    0.13
   6   1 -14    0.10    0.10
   5   1 -14    2.29    0.21
   4   1 -14   -0.02    0.09
   3   1 -14    1.27    0.16
   2   1 -14    3.25    0.23
   1   1 -14    1.03    0.15
   0   1 -14    1.18    0.16
  -1   1 -14    0.17    0.09
  -2   1 -14    0.80    0.14
  -3   1 -14    0.87    0.14
  -4   1 -14   -0.03    0.07
  -5   1 -14   -0.06    0.06
  -6   1 -14    0.12    0.09
  -7   1 -14    0.45    0.12
  11   0 -14    0.25    0.12
  10   0 -14    1.24    0.18
   9   0 -14    0.31    0.12
   8   0 -14   -0.02    0.09
   7   0 -14    0.34    0.11
   6   0 -14   -0.06    0.08
   5   0 -14    0.27    0.10
   4   0 -14    1.90    0.19
   3   0 -14    0.27    0.10
   3   0 -14    0.43    0.05
   2   0 -14    4.02    0.14
   2   0 -14    4.12    0.26
   1   0 -14    0.62    0.07
   1   0 -14    0.50    0.11
   0   0 -14    2.27    0.19
   0   0 -14    2.57    0.13
  -1   0 -14    0.03    0.05
  -1   0 -14   -0.04    0.08
  -2   0 -14    0.37    0.11
  -2   0 -14    0.28    0.07
  -3   0 -14    0.05    0.08
  -4   0 -14    0.37    0.11
  -6   0 -14   -0.06    0.07
  -7   0 -14    0.04    0.09
  11  -1 -14    0.08    0.12
  10  -1 -14    0.46    0.13
   9  -1 -14    0.45    0.12
   8  -1 -14    0.14    0.09
   7  -1 -14    0.53    0.12
   6  -1 -14   -0.01    0.09
   5  -1 -14    0.45    0.11
   4  -1 -14   -0.01    0.09
   3  -1 -14    0.06    0.09
   2  -1 -14    0.01    0.04
   2  -1 -14    0.07    0.09
   1  -1 -14    0.54    0.12
   1  -1 -14    0.55    0.07
   0  -1 -14    0.81    0.09
   0  -1 -14    0.87    0.14
  -1  -1 -14    0.38    0.11
  -1  -1 -14    0.44    0.08
  -2  -1 -14    0.00    0.05
  -2  -1 -14   -0.08    0.06
  -3  -1 -14    0.10    0.08
  -4  -1 -14    0.37    0.11
  -6  -1 -14   -0.05    0.08
  10  -2 -14   -0.02    0.09
   9  -2 -14   -0.05    0.08
   8  -2 -14    0.14    0.10
   7  -2 -14   -0.01    0.09
   6  -2 -14   -0.05    0.09
   5  -2 -14    1.05    0.16
   4  -2 -14   -0.01    0.08
   3  -2 -14    0.21    0.10
   2  -2 -14    2.75    0.22
   1  -2 -14    0.89    0.09
   1  -2 -14    0.74    0.14
   0  -2 -14   -0.03    0.05
   0  -2 -14    0.04    0.08
  -1  -2 -14    0.12    0.06
  -1  -2 -14    0.06    0.09
  -2  -2 -14    0.67    0.13
  -3  -2 -14    0.06    0.09
  -4  -2 -14   -0.02    0.08
  10  -3 -14    0.42    0.13
   9  -3 -14    0.04    0.10
   8  -3 -14    0.15    0.11
   7  -3 -14    0.67    0.14
   6  -3 -14   -0.02    0.09
   5  -3 -14    0.26    0.11
   4  -3 -14    0.49    0.13
   3  -3 -14    0.06    0.09
   2  -3 -14    1.73    0.20
   1  -3 -14    0.07    0.10
   0  -3 -14    0.24    0.11
  -1  -3 -14    0.21    0.11
  -2  -3 -14   -0.09    0.08
  -3  -3 -14    0.10    0.10
   9  -4 -14    0.02    0.10
   8  -4 -14    0.47    0.14
   7  -4 -14   -0.05    0.10
   6  -4 -14   -0.05    0.09
   5  -4 -14   -0.07    0.09
   4  -4 -14    1.43    0.19
   3  -4 -14    1.02    0.17
   2  -4 -14    0.50    0.14
   1  -4 -14    0.20    0.12
   0  -4 -14    0.07    0.11
  -1  -4 -14    0.35    0.13
  -2  -4 -14    0.13    0.10
  -3  -4 -14    0.13    0.11
   8  -5 -14   -0.13    0.10
   7  -5 -14    0.73    0.16
   6  -5 -14   -0.07    0.10
   5  -5 -14   -0.08    0.09
   4  -5 -14    0.76    0.15
   3  -5 -14    0.18    0.12
   2  -5 -14    0.09    0.11
   1  -5 -14    0.09    0.11
   0  -5 -14    0.53    0.15
  -1  -5 -14   -0.08    0.10
  -2  -5 -14   -0.02    0.10
  -3  -5 -14   -0.07    0.10
   7  -6 -14   -0.14    0.10
   6  -6 -14    0.68    0.15
   5  -6 -14   -0.03    0.11
   4  -6 -14    0.38    0.13
   3  -6 -14    0.84    0.17
   2  -6 -14    0.11    0.12
   1  -6 -14    0.11    0.13
   0  -6 -14    0.65    0.16
  -1  -6 -14    0.08    0.12
   4  -7 -14    0.22    0.13
   3  -7 -14    0.06    0.12
   1  12 -15    0.05    0.15
   0  12 -15   -0.06    0.15
  -1  12 -15   -0.14    0.14
   4  11 -15    0.00    0.16
   3  11 -15    0.50    0.19
   2  11 -15    0.85    0.20
   1  11 -15    0.14    0.16
   0  11 -15   -0.09    0.12
  -1  11 -15    0.15    0.15
  -2  11 -15   -0.04    0.13
  -3  11 -15    0.20    0.10
  -4  11 -15    0.14    0.09
   6  10 -15   -0.02    0.14
   5  10 -15    0.15    0.15
   4  10 -15   -0.16    0.11
   3  10 -15   -0.03    0.13
   2  10 -15    0.00    0.14
   1  10 -15    1.35    0.22
   0  10 -15    0.10    0.13
  -1  10 -15    0.02    0.11
  -2  10 -15    0.01    0.13
  -3  10 -15    0.36    0.10
  -4  10 -15    0.74    0.13
  -5  10 -15   -0.06    0.08
   7   9 -15    0.34    0.17
   6   9 -15    0.11    0.14
   5   9 -15    0.00    0.12
   4   9 -15   -0.03    0.11
   3   9 -15    0.02    0.12
   2   9 -15    0.69    0.17
   1   9 -15    1.26    0.21
   0   9 -15    0.69    0.17
  -1   9 -15   -0.15    0.09
  -2   9 -15    0.39    0.14
  -3   9 -15    0.18    0.12
  -3   9 -15    0.24    0.09
  -4   9 -15   -0.04    0.07
  -5   9 -15    1.00    0.14
  -6   9 -15   -0.02    0.09
   8   8 -15    0.07    0.15
   7   8 -15    1.36    0.22
   6   8 -15    0.14    0.13
   5   8 -15    0.64    0.17
   4   8 -15    0.18    0.13
   3   8 -15    0.12    0.12
   2   8 -15    0.41    0.14
   1   8 -15    0.06    0.12
   0   8 -15   -0.04    0.11
  -1   8 -15   -0.09    0.11
  -2   8 -15    0.08    0.06
  -2   8 -15    0.00    0.06
  -2   8 -15   -0.04    0.10
  -3   8 -15   -0.03    0.07
  -3   8 -15   -0.03    0.06
  -3   8 -15   -0.08    0.09
  -4   8 -15    0.06    0.07
  -4   8 -15    0.14    0.08
  -5   8 -15    0.50    0.12
  -5   8 -15    0.45    0.11
  -6   8 -15    0.08    0.09
  -6   8 -15    0.11    0.09
   8   7 -15    0.05    0.13
   7   7 -15   -0.07    0.12
   6   7 -15    0.22    0.14
   5   7 -15    1.01    0.20
   4   7 -15    0.10    0.11
   3   7 -15    0.13    0.11
   2   7 -15    0.05    0.10
   1   7 -15    0.54    0.15
   0   7 -15   -0.08    0.09
  -1   7 -15    2.51    0.14
  -1   7 -15    2.44    0.23
  -2   7 -15   -0.04    0.05
  -2   7 -15   -0.08    0.09
  -2   7 -15    0.04    0.06
  -3   7 -15   -0.01    0.09
  -3   7 -15    0.15    0.07
  -3   7 -15    0.08    0.06
  -4   7 -15    0.43    0.10
  -4   7 -15    0.42    0.09
   4  -7  15    0.38    0.09
  -5   7 -15   -0.07    0.07
  -5   7 -15   -0.07    0.07
  -6   7 -15    0.16    0.09
  -6   7 -15    0.00    0.08
  -7   7 -15    0.46    0.13
  -7   7 -15    0.49    0.12
   9   6 -15    0.05    0.12
   8   6 -15    0.51    0.16
   7   6 -15    3.24    0.28
   6   6 -15    0.54    0.16
   5   6 -15    0.16    0.13
   4   6 -15    0.18    0.12
   3   6 -15    0.12    0.12
   2   6 -15    0.57    0.14
   1   6 -15    0.62    0.14
   0   6 -15    0.09    0.10
  -1   6 -15    1.12    0.17
  -1   6 -15    1.41    0.12
  -2   6 -15    0.12    0.09
  -2   6 -15    0.03    0.06
  -2   6 -15    0.03    0.05
   2  -6  15    0.03    0.05
  -3   6 -15    0.54    0.13
  -3   6 -15    0.38    0.08
  -3   6 -15    0.43    0.09
   3  -6  15    0.40    0.07
  -4   6 -15    0.01    0.07
  -4   6 -15    0.01    0.06
  -4   6 -15    0.03    0.09
   4  -6  15   -0.13    0.05
  -5   6 -15    0.06    0.07
  -5   6 -15   -0.08    0.07
  -6   6 -15    0.05    0.08
  -6   6 -15    0.09    0.08
  -7   6 -15   -0.02    0.09
  -7   6 -15   -0.02    0.09
   9   5 -15    0.14    0.13
   8   5 -15    0.62    0.17
   7   5 -15    0.45    0.14
   6   5 -15    3.00    0.27
   5   5 -15   -0.04    0.11
   4   5 -15    0.28    0.12
   3   5 -15    0.13    0.10
   2   5 -15    0.18    0.10
   1   5 -15    2.60    0.23
   0   5 -15    1.37    0.18
   0   5 -15    1.27    0.10
  -1   5 -15    2.44    0.24
  -1   5 -15    2.29    0.14
  -2   5 -15    0.66    0.09
  -2   5 -15    0.73    0.14
  -3   5 -15    0.49    0.09
  -3   5 -15    0.36    0.07
  -3   5 -15    0.20    0.10
  -4   5 -15   -0.04    0.07
  -4   5 -15    0.04    0.06
  -4   5 -15    0.03    0.06
  -5   5 -15    0.05    0.07
  -5   5 -15   -0.01    0.07
  -6   5 -15    0.06    0.08
  -6   5 -15    0.08    0.09
  -7   5 -15   -0.01    0.08
  -7   5 -15   -0.06    0.08
  10   4 -15    0.24    0.13
   9   4 -15    0.24    0.13
   8   4 -15    0.01    0.10
   7   4 -15    2.02    0.23
   6   4 -15    3.13    0.25
   5   4 -15    0.77    0.16
   4   4 -15   -0.17    0.10
   3   4 -15    0.05    0.09
   2   4 -15    0.14    0.09
   1   4 -15    0.48    0.12
   0   4 -15    0.71    0.14
   0   4 -15    0.77    0.08
  -1   4 -15    7.06    0.23
  -1   4 -15    6.45    0.35
  -2   4 -15    0.09    0.05
  -2   4 -15    0.25    0.11
  -3   4 -15    0.54    0.09
  -3   4 -15    0.50    0.12
  -4   4 -15   -0.06    0.07
  -4   4 -15   -0.01    0.05
  -4   4 -15   -0.09    0.06
  -5   4 -15    0.23    0.09
  -5   4 -15    0.31    0.08
  -6   4 -15    0.26    0.10
  -6   4 -15    0.04    0.07
  -7   4 -15    0.13    0.10
  10   3 -15   -0.08    0.11
   9   3 -15   -0.02    0.11
   8   3 -15    0.12    0.12
   7   3 -15   -0.15    0.10
   6   3 -15    0.24    0.13
   5   3 -15    1.84    0.22
   4   3 -15    4.23    0.28
   3   3 -15    0.05    0.09
   2   3 -15    1.31    0.17
   1   3 -15   -0.02    0.03
   1   3 -15   -0.04    0.08
   0   3 -15    1.66    0.19
   0   3 -15    1.71    0.10
  -1   3 -15    2.03    0.11
  -1   3 -15    2.01    0.22
  -2   3 -15    1.10    0.09
  -2   3 -15    0.98    0.16
  -3   3 -15    1.00    0.15
  -3   3 -15    1.11    0.10
  -4   3 -15    0.09    0.09
  -4   3 -15    0.07    0.06
  -5   3 -15    0.07    0.07
  -5   3 -15   -0.01    0.06
  -6   3 -15   -0.02    0.07
  -7   3 -15    0.88    0.15
  10   2 -15    0.05    0.11
   9   2 -15   -0.10    0.10
   8   2 -15   -0.05    0.10
   7   2 -15    0.18    0.10
   6   2 -15    1.96    0.22
   5   2 -15    0.09    0.11
   4   2 -15    6.92    0.36
   3   2 -15    0.42    0.12
   2   2 -15    0.95    0.15
   1   2 -15    1.18    0.17
   0   2 -15    0.26    0.11
  -1   2 -15    4.36    0.28
  -2   2 -15    1.00    0.16
  -3   2 -15    0.33    0.11
  -4   2 -15   -0.01    0.07
  -5   2 -15   -0.01    0.07
  -6   2 -15    0.12    0.09
  -7   2 -15   -0.02    0.08
  10   1 -15    0.13    0.12
   9   1 -15   -0.07    0.10
   8   1 -15    0.28    0.13
   7   1 -15    0.18    0.11
   6   1 -15    0.00    0.10
   5   1 -15    0.19    0.11
   4   1 -15    0.10    0.11
   3   1 -15    0.06    0.08
   2   1 -15    0.05    0.09
   1   1 -15    0.05    0.09
   0   1 -15    0.03    0.08
  -1   1 -15    0.04    0.09
  -2   1 -15    1.19    0.16
  -3   1 -15    0.01    0.08
  -4   1 -15   -0.03    0.08
  -5   1 -15    0.14    0.10
  -6   1 -15    0.04    0.08
  10   0 -15    0.08    0.12
   9   0 -15    0.02    0.11
   8   0 -15    0.14    0.11
   7   0 -15    0.12    0.10
   6   0 -15    0.35    0.13
   5   0 -15   -0.09    0.07
   4   0 -15    5.48    0.31
   3   0 -15    0.07    0.09
   2   0 -15    0.24    0.10
   1   0 -15    0.81    0.08
   1   0 -15    0.93    0.15
   0   0 -15    0.45    0.07
   0   0 -15    0.31    0.11
  -1   0 -15    0.41    0.12
  -1   0 -15    0.46    0.07
  -2   0 -15    0.38    0.11
  -2   0 -15    0.41    0.08
  -3   0 -15   -0.03    0.07
  -4   0 -15    0.62    0.13
  -6   0 -15    0.24    0.11
  10  -1 -15    0.20    0.12
   9  -1 -15   -0.04    0.10
   8  -1 -15    0.53    0.13
   7  -1 -15    0.28    0.11
   6  -1 -15   -0.02    0.09
   5  -1 -15    0.16    0.09
   4  -1 -15    2.20    0.22
   3  -1 -15    0.13    0.10
   2  -1 -15    0.12    0.09
   1  -1 -15   -0.03    0.05
   1  -1 -15    0.13    0.10
   0  -1 -15    0.08    0.05
   0  -1 -15   -0.08    0.08
  -1  -1 -15    0.22    0.11
  -1  -1 -15    0.31    0.07
  -2  -1 -15   -0.11    0.08
  -3  -1 -15   -0.07    0.08
  10  -2 -15    0.97    0.17
   9  -2 -15   -0.06    0.10
   8  -2 -15    0.12    0.11
   7  -2 -15    0.08    0.10
   6  -2 -15    1.69    0.20
   5  -2 -15    0.09    0.10
   4  -2 -15    0.17    0.11
   3  -2 -15    0.30    0.12
   2  -2 -15    0.88    0.16
   1  -2 -15   -0.09    0.07
   0  -2 -15    0.08    0.09
   0  -2 -15    0.08    0.06
  -1  -2 -15    0.06    0.09
  -2  -2 -15    0.09    0.10
  -3  -2 -15    0.18    0.10
   9  -3 -15    1.07    0.18
   8  -3 -15    0.29    0.13
   7  -3 -15    0.05    0.11
   6  -3 -15   -0.12    0.08
   5  -3 -15   -0.05    0.10
   4  -3 -15    0.58    0.14
   3  -3 -15    0.18    0.12
   2  -3 -15    1.36    0.19
   1  -3 -15    0.13    0.10
   0  -3 -15    0.04    0.10
  -1  -3 -15    0.10    0.11
  -2  -3 -15    0.03    0.10
  -3  -3 -15    0.07    0.11
   8  -4 -15    0.79    0.17
   7  -4 -15    0.11    0.12
   6  -4 -15   -0.03    0.10
   5  -4 -15    0.12    0.12
   4  -4 -15   -0.02    0.10
   3  -4 -15    0.41    0.14
   2  -4 -15    1.08    0.18
   1  -4 -15    0.04    0.11
   0  -4 -15    1.22    0.19
  -1  -4 -15    0.01    0.11
  -2  -4 -15    0.19    0.12
  -3  -4 -15   -0.04    0.10
   7  -5 -15    0.27    0.13
   6  -5 -15    0.03    0.12
   5  -5 -15    0.03    0.10
   4  -5 -15    0.09    0.11
   3  -5 -15    0.32    0.13
   2  -5 -15    0.11    0.11
   1  -5 -15    0.01    0.11
   0  -5 -15    0.20    0.13
  -1  -5 -15   -0.04    0.12
   5  -6 -15    0.01    0.11
   4  -6 -15    0.06    0.12
   3  -6 -15    0.17    0.14
   2  -6 -15    0.13    0.13
   3  11 -16    0.34    0.18
   2  11 -16    0.10    0.17
   1  11 -16   -0.11    0.15
   0  11 -16    0.23    0.17
  -1  11 -16    0.21    0.17
   5  10 -16   -0.01    0.14
   4  10 -16   -0.13    0.14
   3  10 -16   -0.09    0.12
   2  10 -16    0.64    0.18
   1  10 -16   -0.11    0.14
   0  10 -16   -0.02    0.12
  -1  10 -16   -0.14    0.10
  -2  10 -16    0.06    0.13
  -3  10 -16    0.05    0.09
  -4  10 -16    0.04    0.09
   6   9 -16    0.06    0.15
   5   9 -16   -0.10    0.11
   4   9 -16    0.18    0.13
   3   9 -16   -0.04    0.13
   2   9 -16    0.01    0.13
   1   9 -16    3.26    0.29
   0   9 -16    0.29    0.13
  -1   9 -16   -0.08    0.10
  -2   9 -16    0.02    0.08
  -2   9 -16    0.03    0.12
  -3   9 -16    0.01    0.08
  -4   9 -16    0.13    0.09
  -5   9 -16    0.34    0.11
   7   8 -16    0.68    0.18
   6   8 -16   -0.12    0.13
   5   8 -16    0.21    0.14
   4   8 -16    0.13    0.12
   3   8 -16    0.10    0.12
   2   8 -16    0.29    0.13
   1   8 -16    2.08    0.25
   0   8 -16   -0.05    0.10
  -1   8 -16    0.28    0.13
  -2   8 -16    0.14    0.12
  -2   8 -16    0.12    0.07
  -3   8 -16    0.11    0.07
  -3   8 -16    0.15    0.08
  -3   8 -16    0.20    0.12
  -4   8 -16    0.05    0.08
  -4   8 -16    0.09    0.08
  -5   8 -16    0.11    0.09
  -5   8 -16    0.21    0.09
   8   7 -16    0.80    0.20
   7   7 -16    0.12    0.14
   6   7 -16   -0.08    0.13
   5   7 -16    0.10    0.14
   4   7 -16    0.10    0.13
   3   7 -16    0.54    0.16
   2   7 -16   -0.06    0.10
   1   7 -16   -0.02    0.11
   0   7 -16   -0.01    0.11
  -1   7 -16    0.25    0.07
  -1   7 -16    0.15    0.13
  -1   7 -16    0.51    0.08
  -2   7 -16    0.11    0.06
  -2   7 -16    0.10    0.11
  -2   7 -16    0.09    0.07
  -3   7 -16    0.55    0.14
  -3   7 -16    0.39    0.09
  -3   7 -16    0.43    0.09
  -4   7 -16    0.00    0.07
  -4   7 -16   -0.04    0.07
  -5   7 -16    0.06    0.08
  -5   7 -16   -0.04    0.07
  -6   7 -16    0.29    0.11
  -6   7 -16    0.10    0.10
   8   6 -16    1.07    0.21
   7   6 -16    1.19    0.22
   6   6 -16    0.39    0.14
   5   6 -16   -0.08    0.10
   4   6 -16   -0.04    0.09
   3   6 -16    0.58    0.14
   2   6 -16    0.40    0.13
   1   6 -16    6.13    0.35
   0   6 -16    0.30    0.12
  -1   6 -16    0.13    0.06
  -1   6 -16    0.09    0.10
  -2   6 -16    0.29    0.08
  -2   6 -16    0.20    0.07
  -2   6 -16    0.32    0.12
  -3   6 -16    0.04    0.09
  -3   6 -16    0.07    0.07
  -3   6 -16   -0.02    0.06
  -4   6 -16    0.08    0.08
  -4   6 -16    0.12    0.07
  -5   6 -16    1.03    0.14
  -5   6 -16    1.20    0.14
  -6   6 -16    0.03    0.09
  -6   6 -16    0.08    0.09
   9   5 -16    0.33    0.15
   8   5 -16    0.19    0.15
   7   5 -16    0.91    0.19
   6   5 -16    2.07    0.24
   5   5 -16    0.20    0.14
   4   5 -16    0.05    0.10
   3   5 -16    0.07    0.11
   2   5 -16    0.06    0.11
   1   5 -16    0.22    0.12
   0   5 -16    0.18    0.06
   0   5 -16    0.08    0.12
  -1   5 -16   -0.02    0.05
  -1   5 -16    0.00    0.10
  -2   5 -16    0.09    0.06
  -2   5 -16    0.04    0.09
  -3   5 -16    0.15    0.07
  -3   5 -16    0.15    0.06
  -3   5 -16    0.05    0.09
  -4   5 -16    0.03    0.07
  -4   5 -16   -0.06    0.06
  -5   5 -16    1.04    0.15
  -5   5 -16    0.88    0.12
  -6   5 -16    0.10    0.09
   9   4 -16    0.08    0.13
   8   4 -16    0.05    0.11
   7   4 -16    0.76    0.18
   6   4 -16    1.38    0.21
   5   4 -16    0.10    0.12
   4   4 -16    0.30    0.13
   3   4 -16    0.77    0.15
   2   4 -16    0.18    0.11
   1   4 -16    2.31    0.24
   1   4 -16    2.02    0.11
   0   4 -16    0.01    0.09
   0   4 -16    0.08    0.05
  -1   4 -16    0.38    0.07
  -1   4 -16    0.51    0.14
  -2   4 -16    0.07    0.09
  -2   4 -16    0.17    0.06
  -3   4 -16    0.19    0.06
  -3   4 -16    0.13    0.09
  -4   4 -16   -0.06    0.07
  -5   4 -16   -0.02    0.07
  -6   4 -16   -0.01    0.08
  10   3 -16    0.03    0.13
   9   3 -16    0.23    0.13
   8   3 -16   -0.05    0.11
   7   3 -16    0.82    0.17
   6   3 -16   -0.03    0.12
   5   3 -16    0.05    0.10
   4   3 -16    0.34    0.12
   3   3 -16    0.21    0.12
   2   3 -16    0.54    0.14
   1   3 -16    0.37    0.13
   0   3 -16    0.24    0.11
  -1   3 -16    1.63    0.20
  -2   3 -16   -0.02    0.08
  -3   3 -16    0.28    0.10
  -5   3 -16   -0.01    0.07
  -6   3 -16    0.12    0.10
  10   2 -16   -0.11    0.11
   9   2 -16    0.25    0.13
   8   2 -16    0.09    0.12
   7   2 -16    0.29    0.13
   6   2 -16    3.87    0.27
   5   2 -16    0.14    0.12
   4   2 -16    0.20    0.11
   3   2 -16   -0.02    0.09
   2   2 -16    0.09    0.10
   1   2 -16    0.25    0.12
   0   2 -16    0.96    0.16
  -1   2 -16    0.51    0.13
  -2   2 -16    1.19    0.17
  -3   2 -16    0.39    0.13
  -5   2 -16    0.02    0.07
  -6   2 -16   -0.06    0.08
  10   1 -16    0.08    0.12
   9   1 -16    0.14    0.12
   8   1 -16    0.28    0.13
   7   1 -16    0.41    0.14
   6   1 -16    0.16    0.11
   5   1 -16    0.09    0.11
   4   1 -16   -0.08    0.08
   3   1 -16    0.50    0.13
   2   1 -16    0.45    0.12
   1   1 -16   -0.07    0.08
   0   1 -16   -0.09    0.08
  -1   1 -16   -0.04    0.09
  -2   1 -16    0.05    0.10
  -3   1 -16    0.40    0.12
  -5   1 -16    0.01    0.08
   9   0 -16    0.08    0.11
   8   0 -16   -0.02    0.11
   7   0 -16    0.05    0.10
   6   0 -16    0.11    0.11
   5   0 -16   -0.13    0.08
   4   0 -16    0.98    0.16
   3   0 -16    0.16    0.10
   2   0 -16    0.43    0.13
   1   0 -16   -0.01    0.09
   0   0 -16    0.06    0.09
  -1   0 -16   -0.11    0.07
  -2   0 -16   -0.08    0.08
  -3   0 -16    0.06    0.10
   9  -1 -16    0.05    0.11
   8  -1 -16   -0.07    0.09
   7  -1 -16    0.36    0.13
   6  -1 -16    0.37    0.12
   5  -1 -16   -0.10    0.09
   4  -1 -16    2.39    0.22
   3  -1 -16   -0.15    0.09
   2  -1 -16    0.08    0.09
   1  -1 -16    0.14    0.11
   0  -1 -16    0.14    0.10
  -1  -1 -16    0.10    0.09
  -2  -1 -16    0.08    0.10
  -3  -1 -16   -0.12    0.09
   9  -2 -16    0.48    0.15
   8  -2 -16   -0.10    0.10
   7  -2 -16   -0.12    0.10
   6  -2 -16    1.41    0.19
   5  -2 -16    0.18    0.11
   4  -2 -16    1.18    0.18
   3  -2 -16    0.20    0.11
   2  -2 -16    1.66    0.20
   1  -2 -16   -0.09    0.09
   0  -2 -16    0.19    0.12
  -1  -2 -16    0.08    0.09
  -2  -2 -16    0.11    0.12
  -3  -2 -16    0.15    0.12
   8  -3 -16    0.06    0.11
   7  -3 -16    0.38    0.14
   6  -3 -16    0.05    0.11
   5  -3 -16    0.10    0.11
   4  -3 -16    0.06    0.11
   3  -3 -16    0.17    0.11
   2  -3 -16    0.30    0.12
   1  -3 -16    0.15    0.11
   0  -3 -16    0.02    0.10
  -1  -3 -16   -0.03    0.10
  -2  -3 -16    0.00    0.10
   7  -4 -16    0.07    0.12
   6  -4 -16    0.73    0.16
   5  -4 -16    0.33    0.14
   4  -4 -16    0.38    0.14
   3  -4 -16   -0.01    0.10
   2  -4 -16    0.07    0.12
   1  -4 -16   -0.07    0.10
   0  -4 -16   -0.05    0.11
  -1  -4 -16   -0.11    0.10
   5  -5 -16    0.09    0.12
   4  -5 -16   -0.18    0.10
   3  -5 -16    0.57    0.16
   2  -5 -16    0.16    0.13
   3  10 -17   -0.24    0.12
   2  10 -17   -0.02    0.15
   1  10 -17    0.09    0.14
   0  10 -17   -0.07    0.12
  -1  10 -17    0.19    0.14
  -2  10 -17    0.00    0.09
  -2  10 -17   -0.02    0.13
   5   9 -17   -0.03    0.12
   4   9 -17    0.09    0.13
   3   9 -17    0.45    0.18
   2   9 -17    0.42    0.17
   1   9 -17    0.04    0.12
   0   9 -17   -0.02    0.13
  -1   9 -17    0.00    0.13
  -2   9 -17    0.08    0.13
  -2   9 -17    0.24    0.09
  -3   9 -17    0.00    0.08
  -4   9 -17    0.01    0.09
   6   8 -17   -0.05    0.13
   5   8 -17    0.12    0.15
   4   8 -17   -0.13    0.11
   3   8 -17    0.29    0.16
   2   8 -17   -0.01    0.13
   1   8 -17    0.13    0.15
   0   8 -17    0.17    0.13
  -1   8 -17    0.12    0.13
  -1   8 -17    0.15    0.07
  -2   8 -17    0.12    0.08
  -2   8 -17   -0.15    0.10
  -3   8 -17    0.17    0.09
  -4   8 -17    0.11    0.09
   7   7 -17    0.34    0.16
   6   7 -17    0.25    0.14
   5   7 -17   -0.01    0.12
   4   7 -17   -0.04    0.11
   3   7 -17    0.92    0.19
   2   7 -17   -0.11    0.11
   1   7 -17   -0.03    0.11
   0   7 -17    0.07    0.12
  -1   7 -17    0.08    0.07
  -1   7 -17    0.16    0.07
  -1   7 -17    0.16    0.12
  -2   7 -17   -0.05    0.10
  -2   7 -17    0.01    0.07
  -2   7 -17   -0.03    0.06
  -3   7 -17    0.40    0.09
  -3   7 -17    0.42    0.14
  -3   7 -17    0.38    0.09
  -4   7 -17   -0.06    0.07
  -4   7 -17    0.01    0.08
  -5   7 -17    2.27    0.21
  -5   7 -17    2.23    0.19
   8   6 -17   -0.01    0.14
   7   6 -17    0.20    0.14
   6   6 -17   -0.04    0.12
   5   6 -17    0.09    0.12
   4   6 -17    0.00    0.11
   3   6 -17    0.03    0.12
   2   6 -17   -0.08    0.11
   1   6 -17    0.46    0.15
   0   6 -17    0.22    0.07
   0   6 -17    0.22    0.13
  -1   6 -17    0.26    0.07
  -1   6 -17    0.20    0.12
  -2   6 -17   -0.17    0.09
  -2   6 -17   -0.06    0.06
  -2   6 -17    0.02    0.06
  -3   6 -17    0.09    0.07
  -3   6 -17   -0.05    0.06
  -3   6 -17    0.03    0.10
  -4   6 -17   -0.05    0.07
  -5   6 -17    0.45    0.12
   8   5 -17    0.59    0.18
   7   5 -17    0.38    0.16
   6   5 -17    0.65    0.18
   5   5 -17    0.07    0.13
   4   5 -17    0.14    0.12
   3   5 -17    0.54    0.14
   2   5 -17    1.21    0.20
   1   5 -17    0.65    0.16
   0   5 -17    0.51    0.15
  -1   5 -17    0.45    0.14
  -2   5 -17   -0.11    0.09
  -3   5 -17    0.03    0.07
  -3   5 -17   -0.01    0.09
  -4   5 -17    0.37    0.10
  -5   5 -17    0.16    0.10
   9   4 -17    0.20    0.15
   8   4 -17    0.69    0.19
   7   4 -17   -0.01    0.13
   6   4 -17    0.07    0.12
   5   4 -17   -0.13    0.10
   4   4 -17    0.10    0.11
   3   4 -17    0.05    0.10
   2   4 -17    0.63    0.15
   1   4 -17    0.87    0.17
   0   4 -17    0.22    0.12
  -1   4 -17    0.15    0.11
  -2   4 -17    0.37    0.13
  -3   4 -17    0.04    0.10
  -4   4 -17    0.02    0.08
  -5   4 -17    0.48    0.11
   9   3 -17    0.02    0.13
   8   3 -17    0.34    0.15
   7   3 -17    0.03    0.12
   6   3 -17   -0.06    0.11
   5   3 -17    0.19    0.13
   4   3 -17   -0.08    0.09
   3   3 -17    0.07    0.10
   2   3 -17    0.14    0.12
   1   3 -17    0.07    0.11
   0   3 -17    0.15    0.11
  -1   3 -17    0.15    0.10
  -2   3 -17    0.50    0.13
  -3   3 -17    0.10    0.10
  -4   3 -17    1.25    0.16
  -5   3 -17   -0.12    0.08
   9   2 -17    0.02    0.12
   8   2 -17    0.24    0.13
   7   2 -17    0.01    0.11
   6   2 -17    0.31    0.13
   5   2 -17    0.00    0.10
   4   2 -17    0.32    0.12
   3   2 -17    0.08    0.11
   2   2 -17   -0.06    0.09
   1   2 -17    0.07    0.10
   0   2 -17   -0.09    0.09
  -1   2 -17    0.19    0.10
  -2   2 -17    0.25    0.11
  -3   2 -17    0.02    0.10
  -5   2 -17    0.67    0.13
   9   1 -17    0.09    0.13
   8   1 -17    0.29    0.15
   7   1 -17   -0.15    0.10
   6   1 -17    1.56    0.21
   5   1 -17    0.17    0.12
   4   1 -17    0.49    0.14
   3   1 -17    0.08    0.11
   2   1 -17    0.05    0.09
   1   1 -17    0.03    0.10
   0   1 -17    0.03    0.09
  -1   1 -17    0.33    0.13
  -2   1 -17    0.03    0.11
  -3   1 -17   -0.22    0.08
   9   0 -17    0.17    0.13
   8   0 -17    1.07    0.19
   7   0 -17   -0.14    0.09
   6   0 -17    0.51    0.14
   5   0 -17    0.19    0.12
   4   0 -17    0.88    0.16
   3   0 -17    0.03    0.09
   2   0 -17    0.45    0.13
   1   0 -17    0.00    0.09
   0   0 -17    0.33    0.11
  -1   0 -17    0.01    0.10
  -2   0 -17    0.14    0.12
  -3   0 -17   -0.06    0.10
   8  -1 -17    0.27    0.13
   7  -1 -17   -0.04    0.09
   6  -1 -17    0.18    0.12
   5  -1 -17    0.06    0.11
   4  -1 -17    0.67    0.15
   3  -1 -17    0.03    0.10
   2  -1 -17    0.07    0.11
   1  -1 -17    0.01    0.10
   0  -1 -17    0.62    0.15
  -1  -1 -17    0.02    0.09
  -2  -1 -17    0.84    0.17
  -3  -1 -17    0.10    0.12
   7  -2 -17    0.06    0.12
   6  -2 -17    0.30    0.13
   5  -2 -17    0.36    0.13
   4  -2 -17    0.19    0.11
   3  -2 -17    0.03    0.09
   2  -2 -17    0.01    0.10
   1  -2 -17    0.04    0.11
   0  -2 -17    0.35    0.14
  -1  -2 -17    0.39    0.14
  -2  -2 -17    0.07    0.12
   6  -3 -17    0.37    0.13
   5  -3 -17    0.31    0.14
   4  -3 -17    0.15    0.11
   3  -3 -17    0.00    0.11
   2  -3 -17   -0.05    0.09
   1  -3 -17   -0.07    0.12
   0  -3 -17    0.17    0.13
   4  -4 -17   -0.12    0.11
   3  -4 -17   -0.14    0.10
   2  -4 -17    0.10    0.11
   4   9 -18    0.02    0.15
   3   9 -18    0.45    0.18
   2   9 -18    0.05    0.14
   1   9 -18    0.12    0.14
   0   9 -18    0.19    0.15
  -1   9 -18    0.08    0.13
  -1   9 -18    0.12    0.08
  -2   9 -18   -0.01    0.08
  -2   9 -18   -0.15    0.13
   5   8 -18    0.02    0.13
   4   8 -18   -0.02    0.13
   3   8 -18    0.53    0.19
   2   8 -18    0.31    0.17
   1   8 -18    0.05    0.14
   0   8 -18    0.05    0.13
  -1   8 -18   -0.05    0.07
  -1   8 -18    0.09    0.14
  -2   8 -18    0.26    0.15
  -2   8 -18    0.26    0.10
   6   7 -18   -0.08    0.14
   5   7 -18   -0.09    0.13
   4   7 -18    0.01    0.13
   3   7 -18    0.42    0.16
   2   7 -18    0.22    0.13
   1   7 -18   -0.16    0.12
   0   7 -18   -0.01    0.11
  -1   7 -18    0.19    0.12
  -1   7 -18    0.27    0.08
  -2   7 -18    0.11    0.07
  -2   7 -18    0.10    0.13
  -3   7 -18   -0.05    0.07
   7   6 -18   -0.01    0.12
   6   6 -18   -0.01    0.12
   5   6 -18    0.32    0.15
   4   6 -18    0.01    0.13
   3   6 -18    0.63    0.16
   2   6 -18    0.16    0.13
   1   6 -18   -0.10    0.10
   0   6 -18    0.04    0.11
  -1   6 -18    0.01    0.11
  -2   6 -18    0.11    0.11
  -2   6 -18    0.02    0.07
  -3   6 -18    0.43    0.11
  -4   6 -18    0.03    0.09
   7   5 -18    0.26    0.15
   6   5 -18    0.01    0.12
   5   5 -18   -0.03    0.13
   4   5 -18    0.08    0.13
   3   5 -18    0.40    0.15
   2   5 -18    0.05    0.13
   1   5 -18    0.46    0.15
   0   5 -18    0.78    0.18
  -1   5 -18    0.06    0.12
  -2   5 -18    0.18    0.13
  -3   5 -18    0.28    0.09
  -4   5 -18    0.02    0.08
   8   4 -18    0.55    0.17
   7   4 -18    0.23    0.16
   6   4 -18    0.60    0.17
   5   4 -18    0.01    0.11
   4   4 -18   -0.07    0.10
   3   4 -18    0.08    0.12
   2   4 -18   -0.06    0.09
   1   4 -18    0.12    0.12
   0   4 -18    0.02    0.10
  -1   4 -18    0.49    0.15
  -2   4 -18    0.11    0.11
  -3   4 -18    0.34    0.14
  -4   4 -18   -0.01    0.07
   8   3 -18    0.40    0.16
   7   3 -18    0.29    0.15
   6   3 -18    0.17    0.14
   5   3 -18    0.16    0.12
   4   3 -18    0.13    0.12
   3   3 -18    0.11    0.11
   2   3 -18   -0.09    0.11
   1   3 -18    0.27    0.13
   0   3 -18    0.01    0.10
  -1   3 -18    0.03    0.11
  -2   3 -18    0.32    0.14
  -3   3 -18    0.15    0.12
  -4   3 -18    0.60    0.13
   8   2 -18   -0.03    0.13
   7   2 -18    0.02    0.11
   6   2 -18    0.64    0.16
   5   2 -18    0.03    0.10
   4   2 -18    0.16    0.11
   3   2 -18    0.17    0.11
   2   2 -18    0.94    0.18
   1   2 -18   -0.03    0.10
   0   2 -18    0.23    0.13
  -1   2 -18    0.25    0.13
  -2   2 -18    0.02    0.10
  -3   2 -18    0.14    0.13
   8   1 -18    0.52    0.16
   7   1 -18   -0.07    0.10
   6   1 -18    0.87    0.18
   5   1 -18   -0.01    0.10
   4   1 -18    0.28    0.13
   3   1 -18    0.26    0.13
   2   1 -18    0.14    0.12
   1   1 -18    0.32    0.14
   0   1 -18    0.13    0.11
  -1   1 -18    0.05    0.10
  -2   1 -18   -0.02    0.10
   7   0 -18   -0.07    0.11
   6   0 -18   -0.09    0.10
   5   0 -18    0.37    0.13
   4   0 -18    0.06    0.11
   3   0 -18    0.13    0.11
   2   0 -18    0.15    0.10
   1   0 -18    0.03    0.11
   0   0 -18    0.37    0.14
  -1   0 -18    0.00    0.10
  -2   0 -18    0.38    0.14
   7  -1 -18   -0.04    0.11
   6  -1 -18    0.28    0.13
   5  -1 -18    0.04    0.11
   4  -1 -18   -0.01    0.10
   3  -1 -18   -0.01    0.10
   2  -1 -18    0.01    0.10
   1  -1 -18    0.16    0.12
   0  -1 -18    0.34    0.14
  -1  -1 -18    0.19    0.13
   6  -2 -18   -0.05    0.11
   5  -2 -18    0.13    0.12
   4  -2 -18    0.01    0.11
   3  -2 -18   -0.04    0.11
   2  -2 -18   -0.04    0.10
   1  -2 -18   -0.08    0.11
   0  -2 -18   -0.08    0.12
   3   8 -19    0.11    0.15
   2   8 -19    0.07    0.14
   1   8 -19   -0.23    0.12
   0   8 -19   -0.01    0.12
  -1   8 -19    0.32    0.14
   5   7 -19    0.06    0.15
   4   7 -19   -0.06    0.14
   3   7 -19    0.53    0.17
   2   7 -19    0.08    0.15
   1   7 -19    0.10    0.13
   0   7 -19    0.10    0.15
  -1   7 -19    0.22    0.14
  -2   7 -19   -0.07    0.12
   6   6 -19   -0.18    0.13
   5   6 -19    0.31    0.15
   4   6 -19    0.03    0.12
   3   6 -19    0.54    0.17
   2   6 -19    0.15    0.13
   1   6 -19   -0.08    0.11
   0   6 -19   -0.12    0.10
  -1   6 -19    0.07    0.12
  -2   6 -19    0.02    0.08
  -2   6 -19    0.31    0.14
   6   5 -19    0.09    0.13
   5   5 -19    0.21    0.15
   4   5 -19    0.17    0.15
   3   5 -19    0.22    0.15
   2   5 -19    0.04    0.13
   1   5 -19    0.33    0.16
   0   5 -19    0.03    0.11
  -1   5 -19    0.49    0.15
  -2   5 -19    0.36    0.15
   6   4 -19   -0.04    0.13
   5   4 -19   -0.07    0.11
   4   4 -19    0.08    0.13
   3   4 -19   -0.11    0.10
   2   4 -19    0.19    0.14
   1   4 -19    0.49    0.16
   0   4 -19    0.06    0.12
  -1   4 -19    0.15    0.12
  -2   4 -19    0.93    0.18
   7   3 -19    0.23    0.15
   6   3 -19    0.33    0.15
   5   3 -19    0.09    0.12
   4   3 -19    0.31    0.15
   3   3 -19    0.00    0.10
   2   3 -19    0.06    0.12
   1   3 -19    0.11    0.13
   0   3 -19   -0.20    0.10
  -1   3 -19    0.10    0.13
  -2   3 -19    0.25    0.14
   7   2 -19    0.15    0.14
   6   2 -19    0.00    0.12
   5   2 -19    0.01    0.12
   4   2 -19    0.13    0.12
   3   2 -19   -0.01    0.11
   2   2 -19   -0.05    0.09
   1   2 -19    0.18    0.12
   0   2 -19    0.19    0.12
  -1   2 -19   -0.09    0.11
  -2   2 -19   -0.02    0.12
   6   1 -19   -0.10    0.10
   5   1 -19   -0.01    0.10
   4   1 -19    0.31    0.14
   3   1 -19    0.26    0.14
   2   1 -19   -0.08    0.10
   1   1 -19   -0.03    0.11
   0   1 -19    0.31    0.13
  -1   1 -19    0.14    0.13
   6   0 -19    0.16    0.12
   5   0 -19    0.10    0.11
   4   0 -19    0.01    0.11
   3   0 -19   -0.02    0.10
   2   0 -19    0.40    0.15
   1   0 -19    0.04    0.11
   0   0 -19    0.07    0.12
   4  -1 -19    0.42    0.16
   3  -1 -19    0.07    0.11
   2  -1 -19    0.00    0.11
   3   6 -20   -0.16    0.12
   2   6 -20    0.27    0.14
   1   6 -20    0.06    0.13
   0   6 -20    0.00    0.14
   4   5 -20    0.63    0.19
   3   5 -20    0.10    0.14
   2   5 -20   -0.03    0.12
   1   5 -20   -0.05    0.12
   0   5 -20    0.10    0.14
   5   4 -20    0.04    0.13
   4   4 -20    0.14    0.14
   3   4 -20   -0.05    0.12
   2   4 -20    0.33    0.16
   1   4 -20    0.08    0.13
   0   4 -20    0.10    0.12
   5   3 -20   -0.03    0.12
   4   3 -20    0.15    0.14
   3   3 -20    0.34    0.17
   2   3 -20    0.16    0.13
   1   3 -20    0.24    0.14
   0   3 -20    0.36    0.16
   4   2 -20    0.30    0.15
   3   2 -20    0.01    0.13
   2   2 -20    0.03    0.12
   1   2 -20   -0.02    0.12
   3   1 -20   -0.02    0.12
   0   0   0    0.00    0.00
;
_shelx_hkl_checksum     52765
_shelx_res_file
;
    shelxl.res created by SHELXL-2014/7
TITL NPAC in P-1
CELL  0.71073  10.2140  10.5133  15.3297  106.652   99.111   97.416
ZERR     4.00   0.0006   0.0008   0.0010    0.003    0.003    0.004
LATT   1
SFAC  C    H    N    O
UNIT  68   68   12   4
MERG   2
FMAP   2
PLAN   20
DFIX 0.88 0.01 N2 H2'
DFIX 0.88 0.01 N3 H3'
DFIX 0.88 0.01 N5 H5'
DFIX 0.88 0.01 N6 H6'
OMIT 0 0 1
OMIT -1 -1 1
SIZE     0.50   0.50   0.60
ACTA
BOND   $H
HTAB
EQIV $1 -x+1, -y, -z+1
HTAB C13 O2_$1
HTAB C17 O1
HTAB C34 O2
HTAB N3 N1
HTAB N5 O1
HTAB N6 N4
HTAB N2 O2
CONF
L.S.  30
TEMP    23.00
WGHT    0.101700
FVAR       0.16732
C1    1    0.881732   -0.156115    0.826831    11.00000    0.06704    0.06359 =
         0.05906    0.02378    0.00316    0.01595
AFIX  43
H1    2    0.882372   -0.063686    0.843849    11.00000   -1.20000
AFIX   0
C2    1    0.986647   -0.203437    0.868460    11.00000    0.05948    0.08497 =
         0.07009    0.02993   -0.00474    0.01390
AFIX  43
H2    2    1.057581   -0.142979    0.912492    11.00000   -1.20000
AFIX   0
C3    1    0.986294   -0.338661    0.845060    11.00000    0.06599    0.09862 =
         0.07188    0.03577    0.00713    0.04030
AFIX  43
H3    2    1.056823   -0.370639    0.873170    11.00000   -1.20000
AFIX   0
C4    1    0.882248   -0.427052    0.780300    11.00000    0.08864    0.06959 =
         0.07049    0.02624    0.01177    0.04046
AFIX  43
H4    2    0.881761   -0.519388    0.764688    11.00000   -1.20000
AFIX   0
C5    1    0.777338   -0.380164    0.737655    11.00000    0.06643    0.06152 =
         0.05680    0.02042    0.00361    0.02209
AFIX  43
H5    2    0.707326   -0.441475    0.693310    11.00000   -1.20000
AFIX   0
C6    1    0.775273   -0.243821    0.760047    11.00000    0.05189    0.06106 =
         0.04459    0.02528    0.01178    0.01847
C7    1    0.664193   -0.189547    0.718940    11.00000    0.05605    0.05576 =
         0.04626    0.02094    0.01228    0.02271
AFIX  43
H7    2    0.630390   -0.125108    0.760378    11.00000   -1.20000
AFIX   0
C8    1    0.605962   -0.221556    0.629330    11.00000    0.04150    0.04927 =
         0.04670    0.01984    0.01083    0.01241
C9    1    0.648149   -0.317994    0.551824    11.00000    0.06151    0.07339 =
         0.05207    0.01864    0.01089    0.02898
AFIX 137
H9A   2    0.734979   -0.335952    0.573911    11.00000   -1.50000
H9B   2    0.653355   -0.279511    0.502468    11.00000   -1.50000
H9C   2    0.583357   -0.400797    0.529040    11.00000   -1.50000
AFIX   0
C10   1    0.498128   -0.152845    0.604519    11.00000    0.04552    0.04938 =
         0.04459    0.01922    0.01157    0.01357
AFIX  43
H10   2    0.463743   -0.097854    0.651217    11.00000   -1.20000
AFIX   0
C11   1    0.295299   -0.101224    0.416345    11.00000    0.04161    0.04773 =
         0.04566    0.01969    0.00808    0.01077
C12   1    0.325479   -0.188095    0.254117    11.00000    0.04531    0.04568 =
         0.04193    0.01284    0.00436    0.01172
C13   1    0.428488   -0.205544    0.206703    11.00000    0.04779    0.09057 =
         0.05181    0.01406    0.00541    0.02189
AFIX  43
H13   2    0.514334   -0.204894    0.238237    11.00000   -1.20000
AFIX   0
C14   1    0.405124   -0.223889    0.113146    11.00000    0.06196    0.13832 =
         0.05141    0.01961    0.01640    0.02386
AFIX  43
H14   2    0.475425   -0.235457    0.081494    11.00000   -1.20000
AFIX   0
C15   1    0.278778   -0.225388    0.065497    11.00000    0.07249    0.11318 =
         0.04199    0.01878    0.00245    0.02227
AFIX  43
H15   2    0.263384   -0.237278    0.001988    11.00000   -1.20000
AFIX   0
C16   1    0.176637   -0.209275    0.112360    11.00000    0.05453    0.07495 =
         0.05320    0.01341   -0.00663    0.01582
AFIX  43
H16   2    0.090744   -0.210999    0.080382    11.00000   -1.20000
AFIX   0
C17   1    0.198517   -0.190456    0.206406    11.00000    0.04315    0.06635 =
         0.05191    0.01846    0.00442    0.01340
AFIX  43
H17   2    0.127818   -0.179353    0.237717    11.00000   -1.20000
AFIX   0
C18   1   -0.332043    0.258609    0.207227    11.00000    0.06205    0.08812 =
         0.04702    0.01692    0.00567    0.02197
AFIX  43
H18   2   -0.316672    0.172140    0.180093    11.00000   -1.20000
AFIX   0
C19   1   -0.427563    0.309325    0.159037    11.00000    0.06339    0.12015 =
         0.05076    0.02948   -0.00050    0.01990
AFIX  43
H19   2   -0.475311    0.257331    0.099936    11.00000   -1.20000
AFIX   0
C20   1   -0.451823    0.436706    0.198629    11.00000    0.05987    0.11574 =
         0.07828    0.05550    0.00602    0.02544
AFIX  43
H20   2   -0.517095    0.470605    0.166979    11.00000   -1.20000
AFIX   0
C21   1   -0.379640    0.512829    0.284460    11.00000    0.07386    0.07545 =
         0.08967    0.04221    0.00322    0.02221
AFIX  43
H21   2   -0.395347    0.599344    0.311017    11.00000   -1.20000
AFIX   0
C22   1   -0.283595    0.463332    0.332498    11.00000    0.06769    0.05969 =
         0.06420    0.02569   -0.00327    0.01292
AFIX  43
H22   2   -0.234727    0.517369    0.390786    11.00000   -1.20000
AFIX   0
C23   1   -0.258592    0.334356    0.295407    11.00000    0.04632    0.06483 =
         0.04485    0.02396    0.00808    0.00961
C24   1   -0.159062    0.273571    0.341676    11.00000    0.05035    0.05220 =
         0.04584    0.01328    0.00776    0.01348
AFIX  43
H24   2   -0.122318    0.210091    0.301700    11.00000   -1.20000
AFIX   0
C25   1   -0.112442    0.294759    0.432386    11.00000    0.04032    0.04317 =
         0.04393    0.01371    0.00462    0.00639
C26   1   -0.155376    0.389272    0.511126    11.00000    0.05296    0.05349 =
         0.05084    0.01630    0.01094    0.01789
AFIX 137
H26A  2   -0.097591    0.476107    0.529682    11.00000   -1.50000
H26B  2   -0.149285    0.354266    0.562705    11.00000   -1.50000
H26C  2   -0.246855    0.398211    0.491619    11.00000   -1.50000
AFIX   0
C27   1   -0.015214    0.214471    0.455679    11.00000    0.04445    0.04552 =
         0.04308    0.01031    0.00687    0.01139
AFIX  43
H27   2    0.012185    0.153743    0.407930    11.00000   -1.20000
AFIX   0
C28   1    0.173764    0.139926    0.639397    11.00000    0.03970    0.05269 =
         0.04608    0.01202    0.00222    0.01135
C29   1    0.171815    0.241268    0.804416    11.00000    0.04038    0.05872 =
         0.04539    0.01466    0.00806    0.01354
C30   1    0.182949    0.367454    0.866693    11.00000    0.09924    0.06793 =
         0.05849    0.01539    0.02106    0.03235
AFIX  43
H30   2    0.168277    0.439687    0.845198    11.00000   -1.20000
AFIX   0
C31   1    0.215851    0.387440    0.961103    11.00000    0.11390    0.08187 =
         0.05526    0.00048    0.01957    0.01969
AFIX  43
H31   2    0.221934    0.472904    1.002914    11.00000   -1.20000
AFIX   0
C32   1    0.239333    0.283561    0.993291    11.00000    0.06417    0.10378 =
         0.04720    0.01986    0.00972    0.01004
AFIX  43
H32   2    0.261551    0.297392    1.056947    11.00000   -1.20000
AFIX   0
C33   1    0.230210    0.159428    0.932080    11.00000    0.08601    0.09015 =
         0.06254    0.03801    0.01008    0.02139
AFIX  43
H33   2    0.247619    0.088234    0.954035    11.00000   -1.20000
AFIX   0
C34   1    0.195355    0.137132    0.837371    11.00000    0.08454    0.05935 =
         0.05577    0.01737    0.00655    0.01461
AFIX  43
H34   2    0.187951    0.051010    0.796078    11.00000   -1.20000
AFIX   0
N1    3    0.449992   -0.166813    0.519753    11.00000    0.04173    0.04945 =
         0.04846    0.02143    0.00880    0.01470
N2    3    0.348816   -0.097479    0.503942    11.00000    0.04897    0.05935 =
         0.04444    0.02066    0.01199    0.02308
N3    3    0.354265   -0.172553    0.349786    11.00000    0.04995    0.07350 =
         0.04378    0.02158    0.00713    0.02952
N4    3    0.033824    0.224807    0.539883    11.00000    0.04166    0.04724 =
         0.04648    0.01356    0.00449    0.01268
N5    3    0.122374    0.141385    0.552491    11.00000    0.05125    0.05878 =
         0.04415    0.01194    0.00421    0.02470
N6    3    0.131050    0.223966    0.708851    11.00000    0.05466    0.06418 =
         0.04495    0.01593    0.00716    0.02631
O1    4    0.201601   -0.042999    0.401408    11.00000    0.04919    0.06414 =
         0.05014    0.02175    0.00893    0.02439
O2    4    0.254507    0.066201    0.651402    11.00000    0.06790    0.07736 =
         0.04845    0.01240    0.00126    0.04055
H3'   2    0.425988   -0.196392    0.374166    11.00000    0.04937
H5'   2    0.150726    0.089760    0.505924    11.00000    0.06039
H6'   2    0.079967    0.275604    0.690536    11.00000    0.08744
H2'   2    0.317607   -0.050121    0.550871    11.00000    0.05547
HKLF 4  1.0  1.00  0.00  0.00  0.00  1.00  0.00  0.00  0.00  1.00
REM  NPAC in P-1
REM R1 =  0.0510 for    4038 Fo > 4sig(Fo)  and  0.1026 for all    7346 data
REM    397 parameters refined using      4 restraints
END
WGHT      0.0816      0.0000
REM Instructions for potential hydrogen bonds
HTAB C13 O2_$1
HTAB C17 O1
HTAB C34 O2
HTAB N3 N1
HTAB N5 O1
HTAB N6 N4
HTAB N2 O2
REM Highest difference peak  0.164,  deepest hole -0.232,  1-sigma level  0.045
Q1    1   0.5731 -0.3541  0.4916  11.00000  0.05    0.16
Q2    1   0.5409 -0.1360  0.2419  11.00000  0.05    0.15
Q3    1   0.3987 -0.0205  1.0013  11.00000  0.05    0.14
Q4    1  -0.4459  0.0547  0.0456  11.00000  0.05    0.14
Q5    1   0.4495 -0.3290  0.0785  11.00000  0.05    0.14
Q6    1   0.7622 -0.2474  0.5290  11.00000  0.05    0.13
Q7    1   0.4991 -0.1290  0.0837  11.00000  0.05    0.13
Q8    1  -0.0785  0.4187  0.6044  11.00000  0.05    0.13
Q9    1  -0.1776  0.2526  0.3874  11.00000  0.05    0.13
Q10   1   0.5741 -0.5014  0.6428  11.00000  0.05    0.12
Q11   1   0.1021  0.0326  0.5055  11.00000  0.05    0.12
Q12   1   0.7630 -0.3109  0.5430  11.00000  0.05    0.12
Q13   1  -0.1383  0.5032  0.5289  11.00000  0.05    0.12
Q14   1   0.0340  0.0433  0.5570  11.00000  0.05    0.12
Q15   1   0.2959  0.1242  0.6189  11.00000  0.05    0.12
Q16   1   0.5006 -0.4400  0.4339  11.00000  0.05    0.12
Q17   1   0.3997  0.0740  0.9171  11.00000  0.05    0.12
Q18   1   0.3787  0.1494  0.9947  11.00000  0.05    0.12
Q19   1   0.4520 -0.1773  0.2229  11.00000  0.05    0.12
Q20   1   0.0733  0.3176  0.3348  11.00000  0.05    0.11
;
_shelx_res_checksum     27989
