# Supplementary material for: Crystal structure of 2-[(2E)-2-methyl-3-phenyl­prop-2-en-1-yl­idene]-N-phenyl­hydrazinecarboxamide
Source: Acta Crystallogr E Crystallogr Commun. 2019 Jan 8;75(Pt 2):163–6. doi: 10.1107/S2056989018018376 (PMC6362643; doi:10.1107/S2056989018018376)
Supplement: Supplementary file 2 [file e-75-00163-Isup2.hkl]

data_I                                                                          
_shelx_title ' NPAC in P-1'                                                     
_shelx_refln_list_code          4                                               
_shelx_F_calc_maximum      200.99                                               
_exptl_crystal_F_000       592.00                                               
_reflns_d_resolution_high  0.7478                                               
                                                                                
loop_                                                                           
 _space_group_symop_operation_xyz                                               
 'x, y, z'                                                                      
 '-x, -y, -z'                                                                   
                                                                                
_cell_length_a    10.2140                                                       
_cell_length_b    10.5133                                                       
_cell_length_c    15.3297                                                       
_cell_angle_alpha 106.652                                                       
_cell_angle_beta   99.111                                                       
_cell_angle_gamma  97.416                                                       
                                                                                
_shelx_F_squared_multiplier     1.000                                           
                                                                                
loop_                                                                           
 _refln_index_h                                                                 
 _refln_index_k                                                                 
 _refln_index_l                                                                 
 _refln_F_squared_calc                                                          
 _refln_F_squared_meas                                                          
 _refln_F_squared_sigma                                                         
 _refln_observed_status                                                         
   2   0   0       8367.68       6870.94       152.74 o                         
   3   0   0       1093.89       1116.92         9.99 o                         
   4   0   0         12.38         11.47         0.49 o                         
   5   0   0        794.22        765.41         7.99 o                         
   6   0   0        349.41        364.63         4.93 o                         
   7   0   0         48.00         50.08         1.57 o                         
   8   0   0         26.50         28.18         1.39 o                         
   9   0   0         80.54         85.72         3.00 o                         
  10   0   0          0.95          2.23         1.26 o                         
  11   0   0          2.49          1.43         3.57 o                         
  12   0   0          1.25         -0.36         3.93 o                         
  13   0   0         12.47         13.93         5.36 o                         
 -13   1   0          1.64          0.36         4.29 o                         
 -12   1   0         13.85         13.93         5.00 o                         
 -11   1   0         18.32         14.64         4.64 o                         
 -10   1   0         35.67         34.01         5.00 o                         
  -9   1   0        124.51        122.03         2.50 o                         
  -8   1   0         16.70         16.86         0.95 o                         
  -7   1   0        356.13        352.16         4.68 o                         
  -6   1   0       1259.32       1344.70        17.75 o                         
  -5   1   0          1.12          0.60         0.57 o                         
  -4   1   0          3.08          6.40         1.44 o                         
  -3   1   0        534.12        549.37         6.45 o                         
  -2   1   0       3778.48       3245.04       119.71 o                         
  -1   1   0         48.74         26.79         1.07 o                         
   1   1   0        127.93         86.46         4.11 o                         
   2   1   0       6611.65       6240.81        50.44 o                         
   3   1   0        580.29        556.69         4.97 o                         
   4   1   0          9.19         10.65         0.78 o                         
   5   1   0          1.11          0.67         0.88 o                         
   6   1   0        107.61        104.67         2.32 o                         
   7   1   0         17.95         18.67         1.45 o                         
   8   1   0          7.22          9.29         1.26 o                         
   9   1   0         24.91         25.72         2.57 o                         
  10   1   0          0.16          0.31         2.14 o                         
  11   1   0         11.98         15.87         3.04 o                         
  12   1   0         10.22         16.79         5.00 o                         
  13   1   0          9.67          1.07         4.64 o                         
 -13   2   0         22.45         19.29         5.36 o                         
 -12   2   0         39.37         29.65         5.71 o                         
 -11   2   0          0.90          2.86         3.93 o                         
 -10   2   0          1.13         -0.71         1.78 o                         
  -9   2   0          0.07         -0.96         0.96 o                         
  -8   2   0        101.25        102.49         3.31 o                         
  -7   2   0        562.09        576.36         9.04 o                         
  -6   2   0       1198.50       1222.51        25.00 o                         
  -5   2   0        239.15        247.15         6.23 o                         
  -4   2   0         50.95         50.61         1.62 o                         
  -3   2   0          3.68          4.39         0.49 o                         
  -2   2   0       1746.94       1566.82        16.96 o                         
  -1   2   0        858.79        771.17        12.63 o                         
   0   2   0      22439.22      19886.08       304.21 o                         
   1   2   0         52.41         51.55         1.50 o                         
   2   2   0       3906.61       3645.90        39.78 o                         
   3   2   0        114.41        107.61         2.08 o                         
   4   2   0        140.17        118.35         1.83 o                         
   5   2   0        180.94        206.98         2.69 o                         
   6   2   0          3.92          5.16         0.93 o                         
   7   2   0         11.65         10.16         1.98 o                         
   8   2   0        114.03        111.55         3.63 o                         
   9   2   0         69.65         76.48         4.12 o                         
  10   2   0          2.48          6.24         2.05 o                         
  11   2   0         10.05          9.42         2.38 o                         
  12   2   0          5.84          6.43         4.29 o                         
 -13   3   0         16.88         17.50         5.36 o                         
 -12   3   0         16.88         18.93         5.00 o                         
 -11   3   0          2.98          4.29         3.57 o                         
 -10   3   0          0.54         -0.71         2.50 o                         
  -9   3   0         34.87         30.84         1.43 o                         
  -8   3   0          4.06          3.52         1.34 o                         
  -7   3   0        157.06        166.58         3.44 o                         
  -6   3   0        494.50        578.20         8.51 o                         
  -5   3   0         81.51         79.59         1.77 o                         
  -4   3   0         28.49         33.59         1.60 o                         
  -3   3   0         26.91         32.52         1.52 o                         
  -2   3   0         35.62         46.90         1.36 o                         
  -1   3   0       1703.40       1726.60        27.78 o                         
   0   3   0       7246.64       6884.68       105.70 o                         
   1   3   0          0.62          1.22         1.43 o                         
   2   3   0       1021.19        956.13        14.13 o                         
   3   3   0         10.53         12.59         0.97 o                         
   4   3   0        508.78        488.24         7.69 o                         
   5   3   0         20.62         23.63         1.67 o                         
   6   3   0         54.59         59.92         1.86 o                         
   7   3   0          9.00          9.42         1.57 o                         
   8   3   0          7.45          6.87         1.55 o                         
   9   3   0          5.25          3.62         2.50 o                         
  10   3   0         11.24         14.54         2.57 o                         
  11   3   0          0.36          0.86         2.38 o                         
  12   3   0          0.56         -1.07         4.29 o                         
 -12   4   0          6.22          3.57         3.57 o                         
 -11   4   0         61.81         63.94         6.79 o                         
 -10   4   0          6.18          6.48         1.71 o                         
  -9   4   0          4.33          3.02         1.14 o                         
  -8   4   0          2.92          1.67         0.89 o                         
  -7   4   0        182.58        179.58         3.88 o                         
  -6   4   0         60.02         60.86         3.25 o                         
  -5   4   0        705.39        774.87        13.13 o                         
  -4   4   0         21.92         19.19         2.86 o                         
  -3   4   0         77.84         77.15         3.93 o                         
  -2   4   0        478.02        542.40        10.23 o                         
  -1   4   0         11.96         16.33         3.57 o                         
   0   4   0          0.36         -0.86         0.86 o                         
   1   4   0         15.70         21.68         2.02 o                         
   2   4   0       1183.46       1156.48        20.07 o                         
   3   4   0        442.30        469.67         7.58 o                         
   4   4   0          0.28         -1.00         1.00 o                         
   5   4   0          2.71          2.17         0.83 o                         
   6   4   0          3.67          1.79         0.80 o                         
   7   4   0          4.62          3.04         0.93 o                         
   8   4   0          1.70          4.15         1.97 o                         
   9   4   0          0.67          2.16         2.14 o                         
  10   4   0          6.69          4.40         2.68 o                         
  11   4   0          1.58          2.46         2.49 o                         
 -11   5   0         47.17         44.29         5.36 o                         
 -10   5   0          0.43         -2.50         2.50 o                         
  -9   5   0        143.51        130.02         7.14 o                         
  -8   5   0         19.81         22.27         2.05 o                         
  -7   5   0         38.54         35.54         2.49 o                         
  -6   5   0         59.08         56.83         2.64 o                         
  -5   5   0        866.26        885.52        15.24 o                         
  -4   5   0         92.59        107.82         5.36 o                         
  -3   5   0         34.07         47.86         3.57 o                         
  -2   5   0          1.59          2.68         1.26 o                         
  -1   5   0          1.41         -1.43         1.43 o                         
   0   5   0        837.39        830.46        22.15 o                         
   1   5   0        417.78        390.41        12.86 o                         
   2   5   0        376.77        355.42        10.18 o                         
   3   5   0         97.65         92.96         2.81 o                         
   4   5   0          0.17         -0.11         0.99 o                         
   5   5   0         36.06         38.26         2.22 o                         
   6   5   0         32.16         28.49         1.72 o                         
   7   5   0         16.39         17.76         1.89 o                         
   8   5   0         16.93         17.89         2.74 o                         
   9   5   0          1.71          4.46         2.27 o                         
  10   5   0          0.90          0.02         2.31 o                         
  11   5   0          0.01          1.99         4.82 o                         
 -12   6   0          3.19          3.21         3.21 o                         
 -11   6   0         11.31         13.22         3.93 o                         
 -10   6   0          7.07          5.00         2.86 o                         
  -9   6   0        113.72        122.16         6.79 o                         
  -8   6   0          8.70         12.86         3.21 o                         
  -7   6   0         82.02         72.05         4.29 o                         
  -6   6   0          0.00         -0.54         1.61 o                         
  -5   6   0         55.87         54.22         2.90 o                         
  -4   6   0        105.19        109.26         3.69 o                         
  -2   6   0         18.13         20.36         2.86 o                         
  -1   6   0        153.21        129.30         6.79 o                         
   0   6   0          7.59         10.72         2.86 o                         
   1   6   0         28.60         41.27         3.15 o                         
   2   6   0        157.81        162.60         5.54 o                         
   3   6   0          4.07          4.02         1.88 o                         
   4   6   0         67.65         65.76         7.50 o                         
   5   6   0         28.39         30.87         2.19 o                         
   6   6   0         14.32         14.97         1.70 o                         
   7   6   0          0.02         -0.62         1.88 o                         
   8   6   0          0.00         -0.71         2.02 o                         
   9   6   0          0.17         -0.20         2.23 o                         
  10   6   0          0.28         -0.83         2.39 o                         
 -12   7   0          8.44         11.07         3.93 o                         
 -11   7   0          7.84         12.50         3.93 o                         
 -10   7   0          3.28          8.22         3.21 o                         
  -9   7   0         72.77         65.72         5.36 o                         
  -8   7   0         14.59         18.22         3.57 o                         
  -7   7   0         14.70         25.36         3.93 o                         
  -6   7   0         23.38         22.15         2.53 o                         
  -5   7   0        799.94        816.53        20.00 o                         
  -2   7   0         20.64         16.07         3.21 o                         
  -1   7   0        193.87        198.95         9.29 o                         
   0   7   0        134.93        125.37         7.14 o                         
   1   7   0         66.61         58.65         3.86 o                         
   2   7   0         63.93         61.70         6.97 o                         
   3   7   0        274.33        282.41         8.32 o                         
   4   7   0        225.84        240.96         5.80 o                         
   5   7   0          7.60          7.41         1.61 o                         
   6   7   0          2.60          1.80         1.55 o                         
   7   7   0          0.53          1.01         2.14 o                         
   8   7   0          1.04         -1.47         2.14 o                         
   9   7   0          0.04         -1.54         2.39 o                         
 -12   8   0          0.23          2.14         3.21 o                         
 -11   8   0         13.85         13.57         3.93 o                         
 -10   8   0          3.20          3.21         2.86 o                         
  -9   8   0        124.46        133.95         7.50 o                         
  -8   8   0          1.14          2.86         2.50 o                         
  -7   8   0         25.40         28.22         4.29 o                         
  -6   8   0          6.28          2.50         2.50 o                         
  -5   8   0         77.73         78.94         5.00 o                         
  -2   8   0         25.29         20.36         3.57 o                         
  -1   8   0        113.49        111.44         7.14 o                         
   0   8   0          6.58          6.39         3.57 o                         
   1   8   0          4.61          2.14         2.27 o                         
   2   8   0          6.16          7.13         2.49 o                         
   3   8   0          0.35         -1.03         1.37 o                         
   4   8   0         12.77         18.09         2.07 o                         
   5   8   0          0.77         -0.22         1.48 o                         
   6   8   0          9.24          7.42         1.91 o                         
   7   8   0          0.78          1.86         2.31 o                         
   8   8   0          0.00         -2.38         2.38 o                         
   9   8   0          3.20          0.00         4.64 o                         
 -11   9   0          2.84          7.14         3.93 o                         
 -10   9   0         13.00         17.86         4.29 o                         
  -9   9   0         18.67         12.86         3.57 o                         
  -8   9   0          1.54          0.71         2.86 o                         
  -7   9   0        110.98        127.87         7.14 o                         
  -6   9   0          5.05          5.00         2.86 o                         
  -5   9   0          5.97          3.93         2.50 o                         
  -2   9   0        175.35        199.31        10.00 o                         
  -1   9   0        144.21        150.38         8.93 o                         
   0   9   0          1.61          1.91         2.14 o                         
   1   9   0         35.46         34.41         5.36 o                         
   2   9   0          1.15         -0.53         2.31 o                         
   3   9   0         44.77         40.47         2.67 o                         
   4   9   0         35.34         34.17         4.15 o                         
   5   9   0         11.21          8.34         1.98 o                         
   6   9   0          1.05          1.28         2.68 o                         
   7   9   0          1.71          2.86         4.29 o                         
   8   9   0          0.28         -4.29         4.29 o                         
 -10  10   0          0.20          1.07         2.86 o                         
  -9  10   0         18.33         20.00         4.29 o                         
  -8  10   0          0.01          3.57         2.86 o                         
  -7  10   0         20.68         20.00         3.93 o                         
  -6  10   0          0.94          2.50         2.50 o                         
  -5  10   0         66.33         76.08         5.71 o                         
  -1  10   0          7.03         10.54         3.03 o                         
   0  10   0          0.00         -0.88         2.39 o                         
   1  10   0         17.49         20.28         3.51 o                         
   2  10   0          0.44         -0.48         2.64 o                         
   3  10   0          1.69          2.25         2.64 o                         
   4  10   0          4.52          1.53         3.04 o                         
   5  10   0          8.19          6.04         3.93 o                         
   6  10   0          1.23         -1.07         4.29 o                         
  -9  11   0          5.14          4.64         3.21 o                         
  -8  11   0         42.38         62.15         6.43 o                         
  -7  11   0          0.17          1.79         3.21 o                         
  -6  11   0         22.43         40.72         5.00 o                         
  -5  11   0          4.11          1.79         2.50 o                         
  -2  11   0         87.50         92.87         8.93 o                         
  -1  11   0         75.83         86.80         8.22 o                         
   0  11   0          6.56         13.75         3.28 o                         
   1  11   0          0.00         -1.79         3.57 o                         
   2  11   0          3.69          3.12         2.90 o                         
   3  11   0          5.94          9.37         3.35 o                         
   4  11   0          0.01         -3.04         3.04 o                         
   5  11   0         17.02         18.93         6.43 o                         
  -8  12   0          2.29          4.29         3.57 o                         
  -7  12   0          3.37          5.71         3.21 o                         
  -6  12   0          4.64          7.14         3.21 o                         
  -5  12   0          1.88          1.43         2.50 o                         
  -4  12   0          0.26         -3.57         3.57 o                         
  -3  12   0          2.15          2.14         3.57 o                         
  -2  12   0          0.56          6.43         4.64 o                         
  -1  12   0         94.39        115.73         9.64 o                         
   0  12   0          4.50          4.29         4.64 o                         
   1  12   0          2.83          1.43         4.29 o                         
   2  12   0          0.29         -1.28         2.57 o                         
   3  12   0          0.41         -2.27         3.15 o                         
  -5  13   0          0.32         -2.11         2.11 o                         
  -4  13   0          0.28         -0.71         4.29 o                         
  -3  13   0          4.74         10.36         4.64 o                         
  -2  13   0          5.62          7.86         5.36 o                         
  -1  13   0          2.18          7.14         5.36 o                         
   0  13   0          5.78          8.57         5.00 o                         
   1  13   0          6.69         -1.07         4.29 o                         
  -1 -13   1          6.29          5.70         3.51 o                         
   0 -13   1          2.98         -2.14         3.93 o                         
   1 -13   1         12.79         22.86         6.07 o                         
   2 -13   1         20.43         14.64         5.36 o                         
   3 -13   1          2.08         -0.71         4.29 o                         
   4 -13   1          5.03          1.43         4.64 o                         
   5 -13   1          0.04         -2.50         2.50 o                         
   6 -13   1         11.70         11.07         3.93 o                         
  -4 -12   1          2.90          9.64         5.36 o                         
  -3 -12   1          1.87         -0.50         7.86 o                         
  -2 -12   1          5.46          6.51         3.25 o                         
  -1 -12   1         11.03         18.18         4.64 o                         
   0 -12   1          2.69          1.88         3.39 o                         
   1 -12   1         63.60         69.15         5.56 o                         
   2 -12   1         14.74          9.64         4.64 o                         
   6 -12   1          8.44         13.93         3.57 o                         
   7 -12   1         13.68         16.43         3.93 o                         
   8 -12   1         12.39         11.43         3.93 o                         
  -5 -11   1          5.52         -1.79         4.29 o                         
  -4 -11   1          0.40          2.27         3.17 o                         
  -3 -11   1          0.25         -0.91         2.74 o                         
  -2 -11   1          0.02          0.19         2.74 o                         
  -1 -11   1         18.64         18.81         3.60 o                         
   0 -11   1          0.01          0.66         2.57 o                         
   1 -11   1         12.32         19.10         3.40 o                         
   2 -11   1         11.86         19.29         4.64 o                         
   6 -11   1          0.37         -1.79         2.50 o                         
   7 -11   1         13.78         18.57         3.93 o                         
   8 -11   1         17.67         18.22         4.29 o                         
   9 -11   1          3.28          3.57         3.21 o                         
  -7 -10   1          1.28          0.71         4.64 o                         
  -6 -10   1          5.42          6.43         5.36 o                         
  -5 -10   1          0.03         -0.99         2.64 o                         
  -4 -10   1          2.51          3.11         2.57 o                         
  -3 -10   1          1.29         -2.39         2.39 o                         
  -2 -10   1          0.20          1.58         2.68 o                         
  -1 -10   1         38.03         40.76         4.27 o                         
   0 -10   1          2.63          6.36         2.64 o                         
   1 -10   1        257.68        295.04        13.57 o                         
   2 -10   1         11.94         14.64         4.29 o                         
   5 -10   1         36.25         37.50         4.29 o                         
   6 -10   1          6.78          0.00         2.50 o                         
   7 -10   1         82.50         96.44         6.79 o                         
   8 -10   1          0.04         -2.50         2.50 o                         
   9 -10   1          0.53          5.36         3.21 o                         
  10 -10   1          6.21         10.36         3.57 o                         
  -8  -9   1          0.01         -0.71         4.29 o                         
  -7  -9   1          2.27          2.86         4.64 o                         
  -6  -9   1          1.48         -3.93         3.93 o                         
  -5  -9   1         18.45         21.89         5.24 o                         
  -4  -9   1         10.61          9.40         1.82 o                         
  -3  -9   1          0.44          0.63         1.41 o                         
  -2  -9   1          7.69          5.87         2.64 o                         
  -1  -9   1         49.66         46.87         4.16 o                         
   0  -9   1          0.09          4.64         3.57 o                         
   1  -9   1         29.16         38.58         5.71 o                         
   2  -9   1          0.43          1.43         2.86 o                         
   3  -9   1        169.35        168.59         8.93 o                         
   5  -9   1         10.77         13.57         2.86 o                         
   6  -9   1          0.99         -2.14         2.14 o                         
   7  -9   1         23.98         35.36         4.64 o                         
   8  -9   1         26.70         28.93         4.29 o                         
   9  -9   1          1.23          2.86         2.86 o                         
  10  -9   1          2.85          5.00         3.21 o                         
  11  -9   1          3.22          6.43         3.57 o                         
  -9  -8   1          3.92          9.29         5.00 o                         
  -8  -8   1          0.16          0.24         2.23 o                         
  -7  -8   1         18.71         19.33         2.97 o                         
  -6  -8   1          7.20          6.15         1.76 o                         
  -5  -8   1          6.68          9.29         3.29 o                         
  -4  -8   1          7.85          8.25         3.71 o                         
  -3  -8   1         97.97         98.13         3.49 o                         
  -2  -8   1         28.52         28.46         3.75 o                         
  -1  -8   1        300.29        289.32        12.50 o                         
   0  -8   1         30.96         28.93         4.29 o                         
   1  -8   1        190.83        193.95         9.64 o                         
   2  -8   1         25.30         26.07         4.29 o                         
   3  -8   1          9.49          6.43         2.86 o                         
   5  -8   1        411.96        414.69        12.50 o                         
   6  -8   1         26.92         29.65         3.93 o                         
   7  -8   1         52.95         47.86         5.00 o                         
   8  -8   1          7.63          1.79         2.86 o                         
   9  -8   1          0.30         -0.71         2.50 o                         
  10  -8   1          3.20          8.22         3.21 o                         
  11  -8   1          0.65         -0.71         2.86 o                         
 -10  -7   1          2.97          5.22         2.90 o                         
  -9  -7   1          0.01          3.78         2.64 o                         
  -8  -7   1          7.02          4.10         3.21 o                         
  -7  -7   1          4.11          5.64         2.23 o                         
  -6  -7   1         12.97         12.54         1.88 o                         
  -5  -7   1         36.96         33.72         2.44 o                         
  -4  -7   1        154.53        150.65         4.32 o                         
  -3  -7   1         48.26         38.73         2.32 o                         
  -2  -7   1         19.17         16.32         2.49 o                         
  -1  -7   1          0.01         -2.50         2.50 o                         
   0  -7   1          0.16          0.36         2.50 o                         
   1  -7   1         59.73         59.65         5.00 o                         
   2  -7   1          1.17         -1.79         2.14 o                         
   3  -7   1        349.99        363.62        12.14 o                         
   5  -7   1         68.12         75.37         4.64 o                         
   6  -7   1          0.06         -1.52         1.52 o                         
   7  -7   1        283.99        282.89        10.00 o                         
   8  -7   1          4.21          2.14         2.86 o                         
   9  -7   1        102.60         81.80         6.07 o                         
  10  -7   1          0.61         -2.50         2.50 o                         
  11  -7   1         17.50         20.00         4.29 o                         
  12  -7   1          1.40          4.64         3.21 o                         
 -10  -6   1          4.41          5.36         3.75 o                         
  -9  -6   1          0.38         -0.89         2.27 o                         
  -8  -6   1          1.59          1.61         1.97 o                         
  -7  -6   1          1.95         -1.40         1.88 o                         
  -6  -6   1         10.11          7.78         1.32 o                         
  -5  -6   1          7.96          9.60         2.85 o                         
  -4  -6   1        162.84        169.49         4.32 o                         
  -3  -6   1        374.71        358.70         6.67 o                         
  -2  -6   1         28.32         24.29         3.93 o                         
  -1  -6   1        545.46        507.92        16.07 o                         
   0  -6   1        437.31        401.48        13.22 o                         
   1  -6   1         49.56         58.58         4.64 o                         
   2  -6   1         76.61         89.65         5.36 o                         
   3  -6   1        309.30        275.78         8.75 o                         
   4  -6   1         75.94         79.97         3.25 o                         
   5  -6   1        236.79        223.99         5.79 o                         
   6  -6   1         26.36         26.28         2.27 o                         
   7  -6   1         38.15         45.20         3.03 o                         
   8  -6   1         18.48         17.50         3.21 o                         
   9  -6   1         31.31         26.79         3.93 o                         
  10  -6   1          3.45          1.07         2.50 o                         
  11  -6   1          1.05          1.07         2.86 o                         
  12  -6   1          1.66          3.21         3.21 o                         
 -11  -5   1          0.44          2.54         2.68 o                         
 -10  -5   1          9.39          5.36         2.53 o                         
  -9  -5   1          1.67          3.57         2.27 o                         
  -8  -5   1         20.05         21.59         2.78 o                         
  -7  -5   1          4.59          5.80         1.11 o                         
  -6  -5   1         55.92         50.46         2.14 o                         
  -5  -5   1          0.06         -0.95         0.95 o                         
  -4  -5   1        310.61        289.46         5.71 o                         
  -3  -5   1         26.01         21.74         1.59 o                         
  -2  -5   1       1796.69       1835.58        44.29 o                         
  -1  -5   1       1003.44       1079.78        27.86 o                         
   0  -5   1        199.55        206.81         8.22 o                         
   1  -5   1       2288.57       2445.12        39.78 o                         
   2  -5   1          2.60          2.71         0.77 o                         
   3  -5   1         20.38         16.79         1.63 o                         
   4  -5   1        130.49        153.08         4.12 o                         
   5  -5   1        429.04        428.03         8.58 o                         
   6  -5   1          1.04          0.52         0.95 o                         
   7  -5   1         10.16         10.60         1.41 o                         
   8  -5   1         33.84         33.47         2.15 o                         
   9  -5   1          1.70         -0.74         1.96 o                         
  10  -5   1          0.23         -1.71         1.71 o                         
  11  -5   1         42.65         39.36         5.71 o                         
  12  -5   1          6.14          8.57         4.64 o                         
 -12  -4   1          7.76          3.21         3.93 o                         
 -11  -4   1          0.47         -0.20         2.23 o                         
 -10  -4   1         16.99         19.59         3.39 o                         
  -9  -4   1          2.30          1.79         2.02 o                         
  -8  -4   1         36.54         37.11         2.52 o                         
  -7  -4   1          9.57          8.91         1.06 o                         
  -6  -4   1         92.75         94.91         2.53 o                         
  -5  -4   1        107.12        116.86         2.71 o                         
  -4  -4   1        828.30        775.42        11.53 o                         
  -3  -4   1        258.61        231.07         5.48 o                         
  -2  -4   1        508.55        533.49         9.86 o                         
  -1  -4   1       1770.00       1693.93        28.16 o                         
   0  -4   1        853.34        734.51        15.18 o                         
   1  -4   1        169.87        167.42         4.41 o                         
   2  -4   1         24.20         32.55         1.41 o                         
   3  -4   1         20.96         22.72         1.37 o                         
   4  -4   1         65.44         68.13         2.12 o                         
   5  -4   1        617.41        697.54        10.15 o                         
   6  -4   1         37.22         40.82         1.94 o                         
   7  -4   1         43.09         50.20         2.48 o                         
   8  -4   1          0.18          0.05         0.86 o                         
   9  -4   1          4.26          3.14         1.50 o                         
  10  -4   1         19.67         17.05         2.12 o                         
  11  -4   1         35.94         32.15         5.36 o                         
  12  -4   1         15.44         13.93         4.64 o                         
  13  -4   1          5.63          8.22         4.29 o                         
 -12  -3   1          1.05          6.68         3.21 o                         
 -11  -3   1          1.82          4.53         2.39 o                         
 -10  -3   1         10.74         10.56         2.49 o                         
  -9  -3   1         13.27         13.38         2.39 o                         
  -8  -3   1          2.97          2.84         1.30 o                         
  -7  -3   1          4.12          5.80         1.26 o                         
  -6  -3   1          0.13          0.45         0.51 o                         
  -5  -3   1          6.96          6.40         0.67 o                         
  -4  -3   1         61.49         64.00         1.80 o                         
  -3  -3   1         97.73        102.39         2.98 o                         
  -2  -3   1       6458.31       6089.69        76.30 o                         
  -1  -3   1       5983.73       5949.30        91.68 o                         
   0  -3   1        165.26        141.13         3.79 o                         
   1  -3   1       2500.51       2469.35        31.48 o                         
   2  -3   1        478.32        498.95         6.20 o                         
   3  -3   1         33.79         45.17         1.29 o                         
   4  -3   1         12.47         13.38         1.81 o                         
   5  -3   1        795.53        830.46         9.80 o                         
   6  -3   1         38.58         50.25         1.96 o                         
   7  -3   1        343.53        343.79         5.82 o                         
   8  -3   1          0.03          0.17         0.61 o                         
   9  -3   1         34.67         34.09         2.31 o                         
  10  -3   1          0.02         -1.63         2.32 o                         
  11  -3   1          6.41          4.64         3.57 o                         
  12  -3   1          0.34          3.57         3.93 o                         
  13  -3   1          2.08          8.22         4.64 o                         
 -12  -2   1          4.22          6.04         2.43 o                         
 -11  -2   1         14.67         17.49         2.83 o                         
 -10  -2   1          3.01          2.43         1.78 o                         
  -9  -2   1          4.07          4.14         1.78 o                         
  -8  -2   1        366.35        358.65         8.44 o                         
  -7  -2   1         27.68         31.99         1.97 o                         
  -6  -2   1          5.16          4.28         1.09 o                         
  -5  -2   1        746.12        778.32         9.38 o                         
  -4  -2   1       1130.38       1185.27        12.10 o                         
  -3  -2   1        189.72        186.28         2.52 o                         
  -2  -2   1      40398.98      35127.04       437.67 o                         
  -1  -2   1          0.95          1.07         0.51 o                         
   0  -2   1      12567.77      11517.80       285.03 o                         
   1  -2   1        272.00        260.81         3.34 o                         
   2  -2   1        893.52        814.76         8.19 o                         
   3  -2   1        452.10        459.29         4.97 o                         
   4  -2   1        316.84        331.63         4.30 o                         
   5  -2   1          3.21          4.82         0.72 o                         
   6  -2   1        896.04        977.49        11.52 o                         
   7  -2   1          0.05          0.04         0.67 o                         
   8  -2   1         29.29         29.88         1.40 o                         
   9  -2   1          6.50          7.05         1.45 o                         
  10  -2   1          0.11         -1.78         1.78 o                         
  11  -2   1          6.92          5.36         3.93 o                         
  12  -2   1          0.02         -1.07         3.57 o                         
  13  -2   1          3.57          3.57         4.29 o                         
 -13  -1   1          3.25          8.57         5.00 o                         
 -12  -1   1          2.72          0.06         2.16 o                         
 -11  -1   1          2.46          2.23         1.84 o                         
 -10  -1   1         10.83         14.13         4.11 o                         
  -9  -1   1         17.74         18.76         2.31 o                         
  -8  -1   1        406.03        386.31         8.65 o                         
  -7  -1   1         18.19         20.84         1.78 o                         
  -6  -1   1         61.10         70.28         2.51 o                         
  -5  -1   1        317.13        308.63         3.54 o                         
  -4  -1   1        232.40        212.86         3.11 o                         
  -3  -1   1       4861.46       4658.52        44.55 o                         
  -2  -1   1       1063.27       1028.06         9.27 o                         
   1  -1   1          9.39          6.07         1.43 o                         
   2  -1   1      10192.22       8987.96       122.74 o                         
   3  -1   1          2.48          2.84         0.36 o                         
   4  -1   1          0.04          0.20         0.22 o                         
   5  -1   1         53.57         52.17         1.28 o                         
   6  -1   1        189.33        210.68         2.92 o                         
   7  -1   1          4.88          4.78         0.67 o                         
   8  -1   1         30.41         30.64         1.66 o                         
   9  -1   1        118.14        118.90         3.31 o                         
  10  -1   1          2.82          0.43         1.78 o                         
  11  -1   1         16.89         13.57         4.64 o                         
  12  -1   1          3.69          7.14         4.64 o                         
  13  -1   1         14.66         12.86         5.00 o                         
 -13   0   1          0.16         -0.36         4.29 o                         
 -12   0   1          2.44         -0.71         3.57 o                         
 -11   0   1         11.36          9.82         1.92 o                         
 -10   0   1        119.89        123.38         3.68 o                         
  -9   0   1         44.14         41.32         2.29 o                         
  -8   0   1        275.26        279.76         4.97 o                         
  -7   0   1          2.73          3.44         1.05 o                         
  -6   0   1          2.42          0.81         0.57 o                         
  -5   0   1        122.12        114.63         1.68 o                         
  -4   0   1       2065.64       1977.47        24.27 o                         
  -3   0   1        163.73        143.37         2.23 o                         
  -2   0   1       2432.81       2054.88        76.82 o                         
  -1   0   1          9.71         -3.57         3.57 o                         
   1   0   1        217.31        128.95         6.79 o                         
   2   0   1        127.79        117.18         1.06 o                         
   3   0   1        695.79        716.75         6.20 o                         
   4   0   1        178.88        183.10         2.27 o                         
   5   0   1        500.45        524.61         5.92 o                         
   6   0   1       1024.77       1085.61        12.74 o                         
   7   0   1          0.06          0.33         0.64 o                         
   8   0   1          9.56          9.41         1.24 o                         
   9   0   1         45.87         52.89         2.58 o                         
  10   0   1         16.94         13.57         4.29 o                         
  11   0   1         23.82         15.00         5.00 o                         
  12   0   1         12.13          9.29         5.00 o                         
  13   0   1          8.58          7.14         4.64 o                         
 -13   1   1          5.58         -4.29         4.29 o                         
 -12   1   1          6.23          7.86         4.29 o                         
 -11   1   1          4.73          5.71         1.36 o                         
 -10   1   1          0.00          0.39         0.94 o                         
  -9   1   1        101.32        101.66         2.11 o                         
  -8   1   1        349.80        352.14         5.78 o                         
  -7   1   1        173.45        170.00         4.88 o                         
  -6   1   1          1.43          0.91         1.79 o                         
  -5   1   1         32.19         28.71         2.63 o                         
  -4   1   1       1616.26       1641.15        22.36 o                         
  -3   1   1       1943.07       1861.24        19.74 o                         
  -2   1   1       1974.06       1720.78        33.88 o                         
  -1   1   1       3934.85       2481.38        48.93 o                         
   0   1   1       2325.57       1187.48        80.78 o                         
   1   1   1        610.39        582.37         6.87 o                         
   2   1   1        388.71        431.11         4.27 o                         
   3   1   1        265.17        277.19         3.06 o                         
   4   1   1        183.62        198.98         3.21 o                         
   5   1   1         41.98         48.26         1.57 o                         
   6   1   1          2.90          3.03         0.73 o                         
   7   1   1          2.89          3.57         1.43 o                         
   8   1   1          5.84          3.93         1.18 o                         
   9   1   1         84.12         92.62         4.29 o                         
  10   1   1          0.05         -2.86         2.86 o                         
  11   1   1          0.10         -1.79         3.57 o                         
  12   1   1          2.43         -3.93         3.93 o                         
 -13   2   1         19.18         15.36         5.00 o                         
 -12   2   1          0.01         -1.43         3.93 o                         
 -11   2   1          0.39          5.71         3.57 o                         
 -10   2   1         19.76         19.65         2.74 o                         
  -9   2   1         43.77         38.72         3.15 o                         
  -8   2   1         58.79         62.00         3.51 o                         
  -7   2   1        322.64        362.60         6.43 o                         
  -6   2   1         19.85         24.01         2.68 o                         
  -5   2   1         64.74         80.33         3.02 o                         
  -4   2   1          0.76          1.33         0.67 o                         
  -3   2   1        109.92        126.24         2.38 o                         
  -2   2   1         53.93         67.87         2.50 o                         
  -1   2   1        325.74        336.11         8.93 o                         
   0   2   1       3939.26       3879.35        48.87 o                         
   1   2   1       1891.70       1773.10        19.91 o                         
   2   2   1         55.34         47.81         1.33 o                         
   3   2   1        153.09        147.35         2.32 o                         
   4   2   1        152.04        128.05         1.98 o                         
   5   2   1         50.02         61.95         1.60 o                         
   6   2   1         56.54         58.79         2.06 o                         
   7   2   1         26.04         28.75         1.66 o                         
   8   2   1         37.29         34.18         2.33 o                         
   9   2   1          4.71          5.45         2.14 o                         
  10   2   1          8.62          7.27         4.11 o                         
  11   2   1          2.95          3.93         3.93 o                         
  12   2   1          7.12          2.86         5.00 o                         
 -12   3   1          0.60          2.14         3.93 o                         
 -11   3   1         27.51         28.22         5.00 o                         
 -10   3   1         19.70         22.82         3.93 o                         
  -9   3   1          2.26          2.26         1.41 o                         
  -8   3   1         61.12         55.51         9.82 o                         
  -7   3   1         52.78         59.90         3.15 o                         
  -6   3   1        410.91        459.89         9.20 o                         
  -5   3   1         36.61         38.37         1.88 o                         
  -4   3   1         40.61         44.65         2.50 o                         
  -3   3   1        198.46        182.23         3.91 o                         
  -2   3   1         76.92         77.51         3.57 o                         
  -1   3   1         32.56         25.31         1.63 o                         
   0   3   1        237.66        261.13         4.67 o                         
   1   3   1        642.17        621.61         9.28 o                         
   2   3   1         32.42         28.47         2.00 o                         
   3   3   1        604.31        621.63        10.05 o                         
   4   3   1        202.40        228.84         4.51 o                         
   5   3   1         28.42         30.75         1.86 o                         
   6   3   1         15.71         18.41         1.21 o                         
   7   3   1         52.67         48.26         1.21 o                         
   8   3   1          0.46         -0.27         1.20 o                         
   9   3   1          3.88          4.06         2.14 o                         
  10   3   1          9.77         10.10         2.57 o                         
  11   3   1         11.68         14.29         4.64 o                         
  12   3   1          1.54         -3.93         3.93 o                         
 -10   4   1          9.37          7.48         2.14 o                         
  -9   4   1        174.98        164.32         6.43 o                         
  -8   4   1         48.72         49.55         2.68 o                         
  -7   4   1          4.03          5.52         1.19 o                         
  -6   4   1         97.39        102.41         3.25 o                         
  -5   4   1        336.21        353.05         7.14 o                         
  -4   4   1        119.29        135.10         3.66 o                         
  -3   4   1        194.05        186.09         6.43 o                         
  -2   4   1         94.64         90.01         4.29 o                         
  -1   4   1        143.34        154.16         5.71 o                         
   0   4   1          0.00          0.08         1.45 o                         
   1   4   1        833.49        894.42        16.16 o                         
   2   4   1        142.57        133.41         4.27 o                         
   3   4   1         52.51         55.53         5.00 o                         
   4   4   1        313.32        318.73         5.93 o                         
   5   4   1        366.59        394.80         6.03 o                         
   6   4   1         34.79         37.28         1.84 o                         
   7   4   1         15.12         15.39         1.61 o                         
   8   4   1          3.09          2.86         2.02 o                         
   9   4   1          9.43          6.94         2.39 o                         
  10   4   1          0.23         -0.27         2.14 o                         
  11   4   1          0.48         -0.71         3.93 o                         
 -11   5   1          2.14          4.29         2.86 o                         
 -10   5   1         21.29         20.36         3.93 o                         
  -9   5   1         87.34         86.44         6.07 o                         
  -8   5   1          1.97          0.68         1.45 o                         
  -7   5   1          2.46         -0.91         2.14 o                         
  -6   5   1          1.08         -0.24         1.12 o                         
  -5   5   1        569.64        578.20        10.71 o                         
  -4   5   1          8.42          7.72         1.61 o                         
  -3   5   1          1.85          0.00         1.43 o                         
  -2   5   1        125.23        137.16         6.43 o                         
  -1   5   1        933.26       1080.49        27.15 o                         
   0   5   1        181.96        166.18         5.17 o                         
   1   5   1        497.35        483.27        10.35 o                         
   2   5   1        114.95        109.61         4.82 o                         
   3   5   1          0.07          0.00         1.37 o                         
   4   5   1          7.18          7.57         1.34 o                         
   5   5   1          4.08          3.76         1.24 o                         
   6   5   1         27.16         26.64         1.70 o                         
   7   5   1          0.10         -1.77         1.77 o                         
   8   5   1         17.28         20.10         8.04 o                         
   9   5   1          3.48          0.65         2.14 o                         
  10   5   1          0.25         -1.30         2.50 o                         
  11   5   1          2.87          5.36         4.29 o                         
 -12   6   1         12.36         10.36         3.93 o                         
 -11   6   1         26.07         28.93         4.64 o                         
 -10   6   1          5.66          5.71         2.86 o                         
  -9   6   1          3.99          5.71         2.86 o                         
  -8   6   1         67.35         70.37         5.71 o                         
  -7   6   1        612.77        591.81        14.47 o                         
  -6   6   1         17.01         14.73         2.02 o                         
  -5   6   1        238.60        227.77         5.90 o                         
  -4   6   1         10.35          8.95         1.45 o                         
  -1   6   1         69.46         55.36         4.64 o                         
   0   6   1        311.43        311.28         7.95 o                         
   1   6   1         77.41         82.36         4.02 o                         
   2   6   1        122.07        127.66         5.03 o                         
   3   6   1         43.10         36.17         3.09 o                         
   4   6   1          0.30          1.48         1.24 o                         
   5   6   1         78.52         85.03         3.33 o                         
   6   6   1          0.03         -1.20         1.20 o                         
   7   6   1         21.36         20.57         2.83 o                         
   8   6   1          0.04          1.13         5.00 o                         
   9   6   1          1.60         -1.73         2.39 o                         
  10   6   1          0.61         -2.27         2.27 o                         
 -12   7   1          0.12         -2.50         2.50 o                         
 -11   7   1          0.00         -0.36         2.86 o                         
 -10   7   1          0.59          0.71         2.86 o                         
  -9   7   1        130.72        136.45         7.50 o                         
  -8   7   1          0.01         -1.79         2.50 o                         
  -7   7   1        534.49        565.07        16.07 o                         
  -6   7   1        119.76        125.37         6.43 o                         
  -5   7   1        478.58        490.42        13.57 o                         
  -1   7   1        102.39        109.30         6.79 o                         
   0   7   1          0.10         -0.89         1.52 o                         
   1   7   1         40.43         43.59         3.51 o                         
   2   7   1         70.81         62.14         4.27 o                         
   3   7   1         36.74         35.40         4.46 o                         
   4   7   1          4.18          7.04         1.66 o                         
   5   7   1          5.73          4.60         1.57 o                         
   6   7   1          0.08         -0.60         2.25 o                         
   7   7   1          0.93          0.83         2.23 o                         
   8   7   1          0.02          0.55         2.31 o                         
   9   7   1          0.27          0.61         2.49 o                         
 -12   8   1          8.79          7.50         3.93 o                         
 -11   8   1         25.17         33.93         5.00 o                         
 -10   8   1          0.28          2.14         2.86 o                         
  -9   8   1         31.77         30.00         4.29 o                         
  -8   8   1          0.03          0.71         2.50 o                         
  -7   8   1        382.33        406.84        13.22 o                         
  -6   8   1         10.01         11.07         2.86 o                         
  -5   8   1        695.99        701.52        17.86 o                         
  -1   8   1         32.37         31.55         3.40 o                         
   0   8   1          0.15         -1.88         1.88 o                         
   1   8   1          3.07          0.97         2.14 o                         
   2   8   1         52.23         42.25         3.91 o                         
   3   8   1         37.73         35.57         3.66 o                         
   4   8   1         84.79         98.02         4.34 o                         
   5   8   1         24.10         23.44         3.34 o                         
   6   8   1          1.81         -0.12         2.23 o                         
   7   8   1          7.33          8.04         3.39 o                         
   8   8   1          0.66          0.20         3.93 o                         
 -11   9   1          7.32          8.93         3.93 o                         
 -10   9   1         19.52         21.07         4.29 o                         
  -9   9   1         21.41         25.00         4.29 o                         
  -8   9   1          1.74          0.71         2.50 o                         
  -7   9   1          9.06         11.79         3.21 o                         
  -6   9   1         59.40         62.86         5.36 o                         
  -5   9   1         21.92         23.57         3.57 o                         
  -2   9   1          0.01          3.93         3.21 o                         
  -1   9   1          4.91          9.29         3.57 o                         
   0   9   1          0.40         -1.70         2.14 o                         
   1   9   1          1.63         -0.67         2.05 o                         
   2   9   1         21.79         17.03         3.15 o                         
   3   9   1         56.91         49.19         4.53 o                         
   4   9   1          0.88          0.21         1.55 o                         
   5   9   1          0.34          0.61         1.70 o                         
   6   9   1          0.00         -2.04         2.11 o                         
   7   9   1          0.28          0.36         3.93 o                         
 -10  10   1          0.02          1.07         2.86 o                         
  -9  10   1         24.88         29.29         4.64 o                         
  -8  10   1          9.16         12.14         3.57 o                         
  -7  10   1         17.30         17.86         3.57 o                         
  -6  10   1          0.46         -0.71         2.50 o                         
  -5  10   1          0.13          0.36         2.14 o                         
  -3  10   1        272.71        302.54        13.22 o                         
  -2  10   1          4.74          8.22         3.57 o                         
  -1  10   1          2.58          0.36         3.57 o                         
   0  10   1          0.58         -1.43         2.86 o                         
   1  10   1          0.30         -2.39         2.39 o                         
   2  10   1          2.51          1.34         2.68 o                         
   3  10   1          2.59          1.68         1.69 o                         
   4  10   1          0.64          4.55         2.91 o                         
   5  10   1          0.58         -0.05         2.83 o                         
   6  10   1          0.34          1.79         5.00 o                         
  -9  11   1          5.54          3.84         2.64 o                         
  -8  11   1          2.11          1.71         2.23 o                         
  -7  11   1          0.73          0.36         2.86 o                         
  -6  11   1          0.00         -0.13         2.05 o                         
  -5  11   1          2.56          2.52         2.14 o                         
  -4  11   1         12.85         10.36         4.29 o                         
  -3  11   1         15.88         16.07         4.64 o                         
  -2  11   1         19.36         26.43         5.36 o                         
  -1  11   1         39.82         46.43         6.43 o                         
   0  11   1         13.60         16.07         5.00 o                         
   1  11   1          3.46          4.29         3.57 o                         
   2  11   1          0.00         -3.21         3.57 o                         
   3  11   1          0.01          3.57         3.93 o                         
   4  11   1          1.25          2.86         3.93 o                         
  -7  12   1          0.87         -0.99         2.23 o                         
  -6  12   1          3.71          4.39         2.49 o                         
  -5  12   1          4.00          1.02         2.16 o                         
  -4  12   1         14.22         13.57         5.00 o                         
  -3  12   1         13.83         21.43         5.36 o                         
  -2  12   1          1.27         -3.21         3.21 o                         
  -1  12   1         11.58         11.07         4.64 o                         
   0  12   1          0.10         -1.07         3.93 o                         
   1  12   1          0.22         -2.50         3.57 o                         
   2  12   1          0.00         -2.86         4.29 o                         
   3  12   1          0.06         -1.07         4.29 o                         
  -5  13   1          0.58         -2.07         2.16 o                         
  -4  13   1          4.40          6.43         4.64 o                         
  -3  13   1          4.25          3.93         4.29 o                         
  -2  13   1          5.08          5.00         5.00 o                         
  -1  13   1          0.94          3.21         5.00 o                         
  -2 -13   2          0.06          1.61         3.54 o                         
  -1 -13   2          0.26         -0.07         6.61 o                         
   0 -13   2         17.70         15.27         5.00 o                         
   1 -13   2          1.61          3.27         4.29 o                         
   2 -13   2          2.61         -2.14         3.93 o                         
   6 -13   2         24.71         31.79         5.00 o                         
  -4 -12   2          3.67          1.58         2.91 o                         
  -3 -12   2          1.96          1.81         3.17 o                         
  -2 -12   2          1.28          3.44         3.00 o                         
  -1 -12   2         56.99         60.46         5.65 o                         
   0 -12   2          1.60          3.24         3.25 o                         
   1 -12   2         18.75         17.14         5.36 o                         
   2 -12   2         13.18         19.65         4.64 o                         
   6 -12   2          3.37          3.93         2.86 o                         
   7 -12   2          0.57          1.07         2.86 o                         
   8 -12   2          0.18          3.21         3.57 o                         
  -6 -11   2          0.03          8.57         5.71 o                         
  -5 -11   2          2.25          0.17         2.90 o                         
  -4 -11   2          1.47          0.17         2.64 o                         
  -3 -11   2          4.94          2.78         4.46 o                         
  -2 -11   2          0.00         -0.50         4.29 o                         
  -1 -11   2          9.12          9.14         3.00 o                         
   0 -11   2         24.62         28.22         5.71 o                         
   1 -11   2         20.76         27.15         5.71 o                         
   2 -11   2          6.17          7.86         3.57 o                         
   3 -11   2          7.41          8.57         3.57 o                         
   6 -11   2         28.50         35.36         4.64 o                         
   7 -11   2          0.69          0.36         2.50 o                         
   8 -11   2          0.07          2.86         2.86 o                         
   9 -11   2          6.28         10.00         3.93 o                         
  -7 -10   2          4.26          0.71         4.64 o                         
  -6 -10   2         13.42         20.72         5.71 o                         
  -5 -10   2          9.07         11.15         3.35 o                         
  -4 -10   2          1.54          2.76         2.74 o                         
  -3 -10   2         27.85         29.37         3.91 o                         
  -2 -10   2          4.34          2.92         2.74 o                         
  -1 -10   2         62.79         53.94         6.79 o                         
   0 -10   2         24.33         25.36         5.36 o                         
   1 -10   2         51.31         49.29         6.43 o                         
   2 -10   2         78.10         81.44         7.14 o                         
   3 -10   2          7.70          6.43         3.21 o                         
   6 -10   2          0.17          2.86         2.50 o                         
   7 -10   2          0.95          3.93         2.86 o                         
   8 -10   2          0.96         -1.79         2.50 o                         
   9 -10   2         20.29         25.00         4.64 o                         
  10 -10   2          0.36          1.07         3.21 o                         
  -8  -9   2          1.00         -0.71         3.93 o                         
  -7  -9   2          0.40         -1.79         4.29 o                         
  -6  -9   2         55.73         51.79         7.14 o                         
  -5  -9   2         16.85         11.34         3.09 o                         
  -4  -9   2         70.74         82.72         3.56 o                         
  -3  -9   2          7.06         10.43         1.72 o                         
  -2  -9   2          5.84          6.15         1.24 o                         
  -1  -9   2         49.00         41.08         5.71 o                         
   0  -9   2          1.66          5.36         3.21 o                         
   1  -9   2          0.63          0.00         3.21 o                         
   2  -9   2          0.13         -1.43         2.86 o                         
   3  -9   2        352.42        379.69        13.93 o                         
   4  -9   2          0.02          3.57         2.50 o                         
   5  -9   2          0.35         -1.79         1.79 o                         
   6  -9   2         35.30         32.86         4.29 o                         
   7  -9   2        185.11        170.02         8.22 o                         
   8  -9   2          1.04         -2.50         2.50 o                         
   9  -9   2         22.28         26.07         4.29 o                         
  10  -9   2          0.12          0.71         2.86 o                         
  11  -9   2          0.19          0.36         2.86 o                         
  -9  -8   2          0.07          0.00         3.57 o                         
  -8  -8   2          3.25          2.43         2.38 o                         
  -7  -8   2          4.90          6.14         2.38 o                         
  -6  -8   2          2.49          2.81         1.63 o                         
  -5  -8   2          3.76          5.02         1.62 o                         
  -4  -8   2         45.42         39.78         2.51 o                         
  -3  -8   2         79.20         90.72         4.12 o                         
  -2  -8   2         47.96         49.83         2.59 o                         
  -1  -8   2         59.95         56.79         6.07 o                         
   0  -8   2         57.75         54.65         5.71 o                         
   1  -8   2         17.82         12.25         1.61 o                         
   2  -8   2         17.22         20.00         3.93 o                         
   3  -8   2         37.14         42.51         4.64 o                         
   4  -8   2         58.03         71.79         5.36 o                         
   5  -8   2         20.77         27.86         3.57 o                         
   6  -8   2          0.83          3.21         2.50 o                         
   7  -8   2          0.57         -1.79         2.50 o                         
   8  -8   2          2.45          2.14         2.50 o                         
   9  -8   2          1.25          0.36         2.50 o                         
  10  -8   2          0.15          3.21         2.86 o                         
  11  -8   2          5.92          2.50         3.57 o                         
 -10  -7   2          0.79          1.09         2.39 o                         
  -9  -7   2          1.31         -1.96         2.27 o                         
  -8  -7   2          0.52         -1.79         1.97 o                         
  -7  -7   2         13.69         18.24         2.74 o                         
  -6  -7   2         50.29         50.42         3.04 o                         
  -5  -7   2          0.44          3.47         1.71 o                         
  -4  -7   2         40.80         33.02         2.82 o                         
  -3  -7   2          8.94          9.53         1.41 o                         
  -2  -7   2          8.23          9.48         1.33 o                         
  -1  -7   2        302.59        296.11        11.79 o                         
   0  -7   2         89.70         89.65         6.43 o                         
   1  -7   2        183.11        185.98         8.04 o                         
   2  -7   2        218.59        235.39         9.64 o                         
   3  -7   2        771.25        729.38        20.00 o                         
   4  -7   2          2.73          6.79         2.14 o                         
   5  -7   2        435.34        426.48        12.14 o                         
   6  -7   2          6.71          6.95         1.88 o                         
   7  -7   2          9.67         10.72         2.86 o                         
   8  -7   2         30.16         23.22         3.57 o                         
   9  -7   2         81.48         66.44         5.71 o                         
  10  -7   2          2.05          1.79         2.50 o                         
  11  -7   2         17.79         20.00         4.64 o                         
  12  -7   2          6.67         10.72         3.93 o                         
 -11  -6   2          0.08          3.31         4.82 o                         
 -10  -6   2          5.57          5.00         2.53 o                         
  -9  -6   2         15.15         14.00         2.74 o                         
  -8  -6   2         22.68         23.43         3.00 o                         
  -7  -6   2          4.05          5.98         1.58 o                         
  -6  -6   2         32.64         32.47         1.96 o                         
  -5  -6   2         16.35         20.56         2.83 o                         
  -4  -6   2          0.61         -1.02         1.02 o                         
  -3  -6   2        351.60        338.19         7.45 o                         
  -2  -6   2        157.97        140.13         6.07 o                         
  -1  -6   2        281.89        275.39        10.72 o                         
   0  -6   2         32.58         24.65         3.93 o                         
   1  -6   2          1.44         -0.41         0.71 o                         
   2  -6   2         59.55         64.19         3.93 o                         
   3  -6   2        170.07        211.53         5.79 o                         
   4  -6   2        418.44        440.10         7.25 o                         
   5  -6   2         59.27         43.86         2.74 o                         
   6  -6   2         27.14         28.26         2.53 o                         
   7  -6   2         17.75         17.15         1.78 o                         
   8  -6   2          4.70          1.48         3.04 o                         
   9  -6   2         30.36         26.21         2.90 o                         
  10  -6   2          6.82          2.46         1.97 o                         
  11  -6   2         15.73         17.99         3.00 o                         
  12  -6   2          0.31         -0.71         2.86 o                         
 -11  -5   2          1.51          3.39         2.53 o                         
 -10  -5   2          0.39         -1.55         2.14 o                         
  -9  -5   2         17.71         19.60         2.90 o                         
  -8  -5   2          6.66          4.04         1.62 o                         
  -7  -5   2         18.59         20.74         1.55 o                         
  -6  -5   2          4.99          4.80         1.07 o                         
  -5  -5   2         85.71         85.50         5.44 o                         
  -4  -5   2        946.36        925.60        13.70 o                         
  -3  -5   2        235.88        237.06         5.55 o                         
  -2  -5   2        242.80        237.55         5.29 o                         
  -1  -5   2         72.27         59.29         5.00 o                         
   0  -5   2        170.93        165.38         7.14 o                         
   1  -5   2         94.35         96.03         5.80 o                         
   2  -5   2         17.39         15.90         1.26 o                         
   3  -5   2        125.41        131.83         3.91 o                         
   4  -5   2       1559.02       1779.29        20.04 o                         
   5  -5   2        223.30        248.08         5.18 o                         
   6  -5   2         62.66         74.31         2.54 o                         
   7  -5   2          0.05         -0.95         0.95 o                         
   8  -5   2         13.67         11.22         1.73 o                         
   9  -5   2         16.33         12.99         2.49 o                         
  10  -5   2         19.52         15.99         2.64 o                         
  11  -5   2         10.75         11.07         2.49 o                         
  12  -5   2          5.62          5.00         4.29 o                         
 -12  -4   2          0.36          0.15         2.86 o                         
 -11  -4   2          6.98          9.85         2.57 o                         
 -10  -4   2         67.09         57.00         5.00 o                         
  -9  -4   2         45.41         42.61         3.54 o                         
  -8  -4   2          7.61          7.84         1.55 o                         
  -7  -4   2         11.90         15.31         1.68 o                         
  -6  -4   2         23.54         20.76         1.36 o                         
  -5  -4   2        251.37        266.95         4.38 o                         
  -4  -4   2       1636.55       1598.76        21.71 o                         
  -3  -4   2         15.13         15.52         1.51 o                         
  -2  -4   2         37.58         33.25         2.50 o                         
  -1  -4   2        335.64        308.87         6.94 o                         
   0  -4   2         11.52         12.35         1.52 o                         
   1  -4   2        353.73        372.31         5.78 o                         
   2  -4   2         33.94         39.40         1.57 o                         
   3  -4   2        383.79        428.37         5.62 o                         
   4  -4   2       2105.46       2182.64        27.62 o                         
   5  -4   2        120.17        142.18         5.47 o                         
   6  -4   2        610.69        662.19        10.00 o                         
   7  -4   2         52.63         62.82         2.36 o                         
   8  -4   2         60.71         59.50         2.41 o                         
   9  -4   2          0.00         -1.02         1.24 o                         
  10  -4   2         71.47         65.62         4.41 o                         
  11  -4   2         10.14          2.86         3.57 o                         
  12  -4   2          0.01          1.79         3.57 o                         
  13  -4   2          1.99         -2.14         4.29 o                         
 -12  -3   2          0.71         -1.03         2.23 o                         
 -11  -3   2          5.48          6.57         3.75 o                         
 -10  -3   2         16.52         12.76         3.21 o                         
  -9  -3   2          0.43         -1.40         1.63 o                         
  -8  -3   2         39.96         45.71         2.61 o                         
  -7  -3   2          1.58          1.94         1.22 o                         
  -6  -3   2        154.63        153.07         2.89 o                         
  -5  -3   2          2.68          1.44         0.59 o                         
  -4  -3   2        121.61        119.18         2.11 o                         
  -3  -3   2        468.27        498.76         6.45 o                         
  -2  -3   2       5149.55       5053.46        63.65 o                         
  -1  -3   2         70.40         58.60         1.51 o                         
   0  -3   2       5490.28       5478.89        84.48 o                         
   1  -3   2        191.88        179.95         2.61 o                         
   2  -3   2         30.22         26.26         0.93 o                         
   3  -3   2         11.92         14.08         0.69 o                         
   4  -3   2       5431.12       5937.35        72.02 o                         
   5  -3   2        102.00        113.86         2.60 o                         
   6  -3   2         45.99         54.13         2.03 o                         
   7  -3   2          0.12         -0.29         0.59 o                         
   8  -3   2          3.46          5.06         0.96 o                         
   9  -3   2         76.69         60.77         3.04 o                         
  10  -3   2          7.45         -0.71         3.21 o                         
  11  -3   2         49.90         54.29         6.79 o                         
  12  -3   2          6.90         16.07         4.64 o                         
  13  -3   2          2.07         -3.57         3.57 o                         
 -12  -2   2          1.81         -0.84         2.05 o                         
 -11  -2   2         25.27         22.52         2.91 o                         
 -10  -2   2         54.01         52.16         3.86 o                         
  -9  -2   2         21.33         26.07         3.39 o                         
  -8  -2   2        123.53        114.27         4.53 o                         
  -7  -2   2         17.81         17.29         1.55 o                         
  -6  -2   2        142.81        140.06         3.29 o                         
  -5  -2   2          6.21          5.30         0.57 o                         
  -4  -2   2        194.05        204.65         2.75 o                         
  -3  -2   2        558.09        581.97         6.28 o                         
  -2  -2   2      27782.81      24205.16       266.95 o                         
  -1  -2   2       1036.20        993.65        11.14 o                         
   0  -2   2        911.56        889.09        11.67 o                         
   1  -2   2        451.35        449.51         5.35 o                         
   2  -2   2        202.48        192.15         2.36 o                         
   3  -2   2         46.25         45.82         1.05 o                         
   4  -2   2       2462.33       2590.70        27.37 o                         
   5  -2   2        123.54        135.59         2.32 o                         
   6  -2   2        178.16        216.03         3.59 o                         
   7  -2   2          0.39         -0.45         0.75 o                         
   8  -2   2          8.63          8.88         1.02 o                         
   9  -2   2          0.60         -1.45         1.45 o                         
  10  -2   2         22.01         23.09         3.00 o                         
  11  -2   2         42.87         47.15         6.43 o                         
  12  -2   2          1.72         -2.50         3.57 o                         
  13  -2   2          1.89          3.93         4.29 o                         
 -13  -1   2          0.65          0.71         4.29 o                         
 -12  -1   2         17.40         20.72         5.00 o                         
 -11  -1   2          0.95          2.46         1.84 o                         
 -10  -1   2         20.53         16.37         2.38 o                         
  -9  -1   2        162.65        175.47        10.54 o                         
  -8  -1   2         23.28         17.91         2.05 o                         
  -7  -1   2         36.25         29.88         1.76 o                         
  -6  -1   2        268.18        257.93         4.56 o                         
  -5  -1   2        411.99        382.37         5.07 o                         
  -4  -1   2        295.71        270.65         3.69 o                         
  -3  -1   2       4644.17       4391.05        37.96 o                         
  -2  -1   2       8321.46       7488.73        71.39 o                         
  -1  -1   2        234.60        204.84        13.04 o                         
   0  -1   2          8.33          5.48         1.25 o                         
   1  -1   2        100.32         86.27         4.69 o                         
   2  -1   2          8.86          6.73         0.37 o                         
   3  -1   2        387.23        387.78         4.27 o                         
   4  -1   2        547.00        556.85         6.22 o                         
   5  -1   2         75.76         87.65         1.75 o                         
   6  -1   2        198.70        202.01         3.44 o                         
   7  -1   2         53.53         54.96         2.28 o                         
   8  -1   2          7.91          7.04         1.15 o                         
   9  -1   2         24.67         20.97         2.68 o                         
  10  -1   2          2.73         -0.36         3.21 o                         
  11  -1   2          3.93          2.50         4.29 o                         
  12  -1   2         27.06         31.79         6.07 o                         
  13  -1   2          0.91          6.43         4.64 o                         
 -13   0   2          6.78          9.29         5.00 o                         
 -12   0   2          0.02          0.00         3.93 o                         
 -11   0   2          9.45          5.74         2.32 o                         
 -10   0   2          0.38         -0.55         1.11 o                         
  -9   0   2         45.10         44.21         2.32 o                         
  -8   0   2        366.30        372.20         6.37 o                         
  -7   0   2         97.10         84.52         2.56 o                         
  -6   0   2        443.02        436.71         6.59 o                         
  -5   0   2         93.32         92.71         1.72 o                         
  -4   0   2       1053.24       1026.27        11.40 o                         
  -3   0   2       1041.94        968.16         9.59 o                         
  -2   0   2       6326.01       5987.16        63.04 o                         
  -1   0   2        880.63        594.68        67.87 o                         
   0   0   2        965.47        535.42        10.36 o                         
   1   0   2        117.31        121.82         1.36 o                         
   2   0   2        798.11        734.99         5.77 o                         
   3   0   2         18.89         20.70         0.57 o                         
   4   0   2         37.35         47.60         1.18 o                         
   5   0   2        128.41        139.81         2.14 o                         
   6   0   2        315.10        300.57         5.31 o                         
   7   0   2         78.68         73.39         2.82 o                         
   8   0   2         66.89         72.89         2.66 o                         
   9   0   2         89.26        102.87         7.50 o                         
  10   0   2          4.62          6.43         3.57 o                         
  11   0   2          0.11         -0.71         3.93 o                         
  12   0   2         27.91         24.29         5.71 o                         
 -13   1   2          4.37          0.71         4.29 o                         
 -12   1   2          0.45         -2.50         3.93 o                         
 -11   1   2         19.13         20.34         2.91 o                         
 -10   1   2         47.12         44.77         2.47 o                         
  -9   1   2         18.68         20.76         1.47 o                         
  -8   1   2          0.12         -0.65         1.79 o                         
  -7   1   2          8.50         15.86         1.78 o                         
  -6   1   2         31.22         27.14         1.62 o                         
  -5   1   2        491.34        519.48         7.59 o                         
  -4   1   2          8.85          8.93         0.88 o                         
  -3   1   2        457.06        459.56         5.38 o                         
  -2   1   2       1215.46       1220.89        14.59 o                         
  -1   1   2       2570.94       2399.78        37.13 o                         
   0   1   2       3889.07       3610.09        55.57 o                         
   1   1   2        931.08        873.56        11.68 o                         
   2   1   2          0.26          0.00         0.36 o                         
   3   1   2        675.13        712.05         6.35 o                         
   4   1   2         37.18         38.93         0.96 o                         
   5   1   2          8.08          6.15         0.51 o                         
   6   1   2         32.94         37.11         1.63 o                         
   7   1   2          8.13          7.08         1.32 o                         
   8   1   2          0.23          0.23         1.24 o                         
   9   1   2         50.74         51.08         5.71 o                         
  10   1   2          0.09         -2.86         2.86 o                         
  11   1   2         40.99         37.15         6.07 o                         
  12   1   2          0.13          1.79         4.64 o                         
 -12   2   2          0.52          2.86         3.93 o                         
 -11   2   2         51.96         57.93         4.12 o                         
 -10   2   2          9.50          8.22         2.05 o                         
  -9   2   2          8.59          6.90         1.97 o                         
  -8   2   2        189.41        190.38         5.65 o                         
  -7   2   2        371.41        386.94         8.29 o                         
  -6   2   2        242.19        240.96         4.58 o                         
  -5   2   2          1.90          3.39         1.01 o                         
  -4   2   2         42.05         39.78         1.63 o                         
  -3   2   2        388.05        420.59         6.82 o                         
  -2   2   2         32.20         28.24         1.43 o                         
  -1   2   2       3140.57       3183.96        69.65 o                         
   0   2   2        213.20        227.32         3.92 o                         
   1   2   2         34.38         36.36         1.83 o                         
   2   2   2        452.19        486.18         6.42 o                         
   3   2   2        213.90        222.14         3.64 o                         
   4   2   2        218.65        215.05         2.91 o                         
   5   2   2        373.25        437.17         4.99 o                         
   6   2   2         32.84         36.16         1.90 o                         
   7   2   2         11.01         13.36         1.36 o                         
   8   2   2         48.95         52.63         4.10 o                         
   9   2   2         10.50         12.14         3.93 o                         
  10   2   2          0.46          2.86         3.21 o                         
  11   2   2          4.71         12.86         4.64 o                         
  12   2   2         47.40         52.86         7.50 o                         
 -10   3   2          8.82          5.36         2.50 o                         
  -9   3   2        129.03        130.85         6.25 o                         
  -8   3   2         24.77         24.29         3.21 o                         
  -7   3   2        709.62        674.73        16.79 o                         
  -6   3   2         61.30         59.65         3.57 o                         
  -5   3   2          9.65          9.31         2.14 o                         
  -4   3   2         42.13         43.93         2.50 o                         
  -3   3   2         18.34         24.65         1.79 o                         
  -2   3   2        135.67        140.73         5.00 o                         
  -1   3   2       2245.81       2163.84        34.60 o                         
   0   3   2        364.46        360.66         7.45 o                         
   1   3   2        671.57        682.30         8.84 o                         
   2   3   2          0.95         -0.19         0.67 o                         
   3   3   2        348.09        372.85         8.01 o                         
   4   3   2        311.61        315.21         4.99 o                         
   5   3   2         76.84         76.37         1.99 o                         
   6   3   2        163.02        163.46         3.37 o                         
   7   3   2          0.21         -0.41         0.76 o                         
   8   3   2          0.59          0.66         1.71 o                         
   9   3   2          5.20          3.57         3.21 o                         
  10   3   2          0.93         -0.71         3.57 o                         
  11   3   2          8.33          9.29         4.64 o                         
 -10   4   2         20.76         16.43         3.57 o                         
  -9   4   2         80.73         90.01         5.71 o                         
  -8   4   2        177.47        182.82         5.89 o                         
  -7   4   2         22.95         23.57         2.86 o                         
  -6   4   2         21.59         22.50         2.86 o                         
  -5   4   2         58.44         66.56         4.46 o                         
  -4   4   2         23.89         26.29         1.63 o                         
  -3   4   2        234.11        217.95         4.72 o                         
  -2   4   2        838.64        918.68        23.22 o                         
  -1   4   2       1920.27       2039.47        33.34 o                         
   0   4   2       1684.10       1737.20        28.92 o                         
   1   4   2         30.48         31.76         3.21 o                         
   2   4   2        232.63        234.42         6.30 o                         
   3   4   2        213.40        209.38         5.79 o                         
   4   4   2          0.05          1.13         0.99 o                         
   5   4   2         53.67         60.12         2.14 o                         
   6   4   2          0.02          1.16         1.29 o                         
   7   4   2          0.16          3.05         2.50 o                         
   8   4   2          3.67         -0.20         3.04 o                         
   9   4   2          0.47         -1.07         3.21 o                         
  10   4   2          2.11          2.50         3.93 o                         
  11   4   2          1.78         -0.36         3.93 o                         
 -11   5   2         21.15         18.22         3.93 o                         
 -10   5   2          8.23          8.93         3.21 o                         
  -9   5   2        350.05        375.05        12.50 o                         
  -8   5   2         40.00         42.18         2.74 o                         
  -7   5   2       1380.16       1402.29        22.83 o                         
  -6   5   2         12.28         12.68         1.52 o                         
  -5   5   2        485.43        463.72         9.05 o                         
  -4   5   2         14.50         14.77         1.45 o                         
  -3   5   2        357.25        376.47        11.79 o                         
  -2   5   2        123.21        125.37         5.71 o                         
  -1   5   2         43.39         65.72         4.29 o                         
   0   5   2        266.04        273.34         6.94 o                         
   1   5   2        746.07        735.35        14.39 o                         
   2   5   2        506.54        522.23        11.22 o                         
   3   5   2         14.57          9.87         2.14 o                         
   4   5   2         19.85         19.61         1.76 o                         
   5   5   2          2.46          0.21         1.48 o                         
   6   5   2          3.97          3.04         1.39 o                         
   7   5   2          4.14          1.02         1.88 o                         
   8   5   2          3.96          3.38         3.57 o                         
   9   5   2         25.25         27.50         5.00 o                         
  10   5   2          3.19          3.57         3.93 o                         
 -12   6   2          0.68          0.71         3.21 o                         
 -11   6   2         27.52         28.74         2.64 o                         
 -10   6   2          0.54          3.57         2.86 o                         
  -9   6   2         55.98         67.51         5.71 o                         
  -8   6   2         10.17         13.57         3.21 o                         
  -7   6   2        106.12        109.38        14.64 o                         
  -6   6   2         60.67         58.18         3.57 o                         
  -5   6   2         10.23          9.72         1.63 o                         
  -4   6   2         58.19         61.44         3.57 o                         
  -2   6   2          8.98          6.43         2.50 o                         
  -1   6   2        306.40        336.11        11.79 o                         
   0   6   2          0.89         -1.37         1.37 o                         
   1   6   2          5.68          7.43         1.97 o                         
   2   6   2         27.01         20.51         2.49 o                         
   3   6   2        287.32        302.76        10.00 o                         
   4   6   2         46.45         44.52         2.75 o                         
   5   6   2          6.44          3.96         1.45 o                         
   6   6   2          1.57          1.16         1.45 o                         
   7   6   2          0.81          1.25         2.27 o                         
   8   6   2          6.25          1.79         2.53 o                         
   9   6   2          7.00         11.79         4.29 o                         
  10   6   2          0.45         -1.07         3.93 o                         
 -12   7   2          8.54          7.86         3.93 o                         
 -11   7   2         17.79         15.96         2.31 o                         
 -10   7   2         13.06         12.86         3.57 o                         
  -9   7   2          0.25          1.43         2.50 o                         
  -8   7   2          2.06         -0.71         2.14 o                         
  -7   7   2          0.22         -2.14         2.14 o                         
  -6   7   2         91.20         82.87         5.71 o                         
  -5   7   2        897.20        885.82        21.07 o                         
  -3   7   2         12.79         10.00         2.86 o                         
  -2   7   2          0.61         -1.79         2.14 o                         
  -1   7   2         19.52         20.72         3.57 o                         
   0   7   2          8.10          4.29         2.50 o                         
   1   7   2        311.10        324.11        15.36 o                         
   2   7   2        101.63        112.86         8.04 o                         
   3   7   2          0.49         -0.31         2.50 o                         
   4   7   2          8.61         11.18         2.16 o                         
   5   7   2          0.06         -1.37         1.37 o                         
   6   7   2          2.02          2.86         1.58 o                         
   7   7   2          1.32         -3.57         3.57 o                         
   8   7   2          0.86          1.07         3.21 o                         
   9   7   2          5.91          4.64         3.93 o                         
 -12   8   2          0.01          1.07         3.21 o                         
 -11   8   2         16.65         13.51         2.68 o                         
 -10   8   2          0.07          4.29         2.86 o                         
  -9   8   2         21.84         26.07         4.29 o                         
  -8   8   2          1.45          2.86         2.50 o                         
  -7   8   2         19.43         16.07         3.21 o                         
  -6   8   2         41.98         40.72         4.29 o                         
  -5   8   2        450.18        454.34        13.22 o                         
  -4   8   2         96.52        121.09         7.14 o                         
  -3   8   2         30.54         30.72         4.29 o                         
  -2   8   2          3.31          3.93         2.86 o                         
  -1   8   2          0.63         -1.07         2.50 o                         
   0   8   2          0.25         -2.50         2.50 o                         
   1   8   2          2.94          3.07         2.14 o                         
   2   8   2         73.16         69.42         5.89 o                         
   3   8   2          2.04         -1.00         2.39 o                         
   4   8   2          0.72          2.49         1.61 o                         
   5   8   2          0.97         -0.83         1.66 o                         
   6   8   2          0.02         -3.76         5.89 o                         
   7   8   2          0.29         -2.14         2.86 o                         
   8   8   2          0.13          0.71         3.57 o                         
 -11   9   2          2.03          0.27         2.14 o                         
 -10   9   2         13.28         16.78         2.90 o                         
  -9   9   2          0.04         -0.71         1.79 o                         
  -8   9   2          0.17          0.00         2.50 o                         
  -7   9   2          3.29          3.93         2.50 o                         
  -6   9   2          8.75          2.50         2.14 o                         
  -5   9   2          0.44          2.40         1.71 o                         
  -4   9   2        171.37        175.74         9.29 o                         
  -3   9   2        164.87        169.31         9.64 o                         
  -2   9   2          2.40         -0.36         2.86 o                         
  -1   9   2          9.74         11.43         3.93 o                         
   0   9   2          1.11          0.71         3.21 o                         
   1   9   2          0.10         -2.50         2.50 o                         
   2   9   2          0.25         -2.86         2.86 o                         
   3   9   2         55.75         56.08         6.43 o                         
   4   9   2          0.70         -0.48         3.57 o                         
   5   9   2          0.64         -0.14         1.88 o                         
   6   9   2          3.94          5.00         2.86 o                         
 -10  10   2          5.87          4.00         2.39 o                         
  -9  10   2          5.08          2.50         2.14 o                         
  -8  10   2          3.65          3.51         2.14 o                         
  -7  10   2          1.42          0.43         1.78 o                         
  -6  10   2         10.77         14.70         2.57 o                         
  -5  10   2         13.58          9.90         2.16 o                         
  -4  10   2         14.28         10.36         3.93 o                         
  -3  10   2         57.40         52.51         6.43 o                         
  -2  10   2          8.94         11.07         3.93 o                         
  -1  10   2          3.05          4.29         3.57 o                         
   0  10   2          3.78          1.43         3.21 o                         
   1  10   2          1.78         -0.36         2.86 o                         
   2  10   2          5.39          1.43         3.21 o                         
   3  10   2          0.00          1.79         3.57 o                         
   4  10   2          1.12         -2.50         3.21 o                         
  -9  11   2          4.34          4.68         2.39 o                         
  -8  11   2          1.79         -0.99         2.23 o                         
  -7  11   2          1.93          0.75         2.23 o                         
  -6  11   2          7.56          4.33         2.23 o                         
  -5  11   2         13.31         13.68         2.57 o                         
  -4  11   2         62.35         51.43         6.79 o                         
  -3  11   2         10.28         12.50         4.29 o                         
  -2  11   2          3.99          0.00         3.93 o                         
  -1  11   2          0.09         -2.14         3.57 o                         
   0  11   2          0.02         -1.79         3.57 o                         
   1  11   2          1.41         -1.79         3.93 o                         
   2  11   2          0.19          5.00         3.93 o                         
   3  11   2          1.93          7.50         4.29 o                         
   4  11   2          0.47          0.36         3.93 o                         
  -7  12   2          0.01          1.53         2.57 o                         
  -6  12   2          0.13         -0.62         2.31 o                         
  -5  12   2          1.18         -0.74         2.05 o                         
  -4  12   2         28.63         33.58         5.71 o                         
  -3  12   2         14.82         10.36         4.64 o                         
  -2  12   2          0.36          1.43         4.29 o                         
  -1  12   2          0.15         -3.57         3.57 o                         
   0  12   2          2.02          5.71         4.29 o                         
   1  12   2          1.72          3.57         4.29 o                         
   2  12   2          0.65          0.00         4.29 o                         
  -3  13   2          0.43         -1.43         5.00 o                         
  -2 -13   3          2.23          2.73         3.60 o                         
  -1 -13   3          2.53         -2.38         3.17 o                         
   0 -13   3          2.67          2.13         6.07 o                         
   1 -13   3          1.46          9.29         5.00 o                         
   2 -13   3          1.10          8.93         5.00 o                         
   6 -13   3          0.53          1.43         3.21 o                         
  -4 -12   3          1.01         -0.83         3.09 o                         
  -3 -12   3          0.78          2.49         3.09 o                         
  -2 -12   3          0.47          1.73         3.15 o                         
  -1 -12   3         21.76         28.73         4.41 o                         
   0 -12   3          2.51         -3.93         3.93 o                         
   1 -12   3          6.48          6.79         5.00 o                         
   2 -12   3          4.23          4.64         3.93 o                         
   3 -12   3          1.67          0.71         3.57 o                         
   6 -12   3          0.04         -2.14         2.50 o                         
   7 -12   3          0.65          1.07         2.86 o                         
   8 -12   3         17.26         16.07         4.29 o                         
  -6 -11   3          2.92          6.07         5.00 o                         
  -5 -11   3         11.34          9.76         3.35 o                         
  -4 -11   3          1.20          1.01         2.74 o                         
  -3 -11   3          2.31          4.06         3.39 o                         
  -2 -11   3          0.61         -1.32         2.39 o                         
  -1 -11   3          2.47         -1.07         3.93 o                         
   0 -11   3         14.22         10.00         4.64 o                         
   1 -11   3        169.43        158.59        10.36 o                         
   2 -11   3          0.95         -2.14         3.21 o                         
   3 -11   3         25.03         22.15         4.64 o                         
   4 -11   3         28.04         29.29         4.64 o                         
   6 -11   3          6.70          4.64         2.86 o                         
   7 -11   3          5.75          8.22         3.21 o                         
   8 -11   3          3.12          0.36         3.21 o                         
   9 -11   3          8.83          6.79         3.57 o                         
  -7 -10   3          0.04          3.93         5.36 o                         
  -6 -10   3          0.59          7.14         5.00 o                         
  -5 -10   3         17.07         12.42         3.17 o                         
  -4 -10   3          4.07          5.74         3.04 o                         
  -3 -10   3          3.58          2.55         2.57 o                         
  -2 -10   3          0.68         -0.36         3.57 o                         
  -1 -10   3          0.64         -1.07         3.93 o                         
   0 -10   3         12.54         18.22         5.00 o                         
   1 -10   3          9.23          5.36         3.57 o                         
   2 -10   3          0.54         -0.36         3.21 o                         
   3 -10   3         12.57         11.79         3.57 o                         
   4 -10   3          6.85          5.36         3.21 o                         
   6 -10   3          0.08         -0.71         2.14 o                         
   7 -10   3          2.42          0.71         2.50 o                         
   8 -10   3          0.59          0.00         2.86 o                         
   9 -10   3          0.57         -2.50         2.50 o                         
  10 -10   3          0.00          1.79         3.21 o                         
  -8  -9   3          0.06          3.57         4.64 o                         
  -7  -9   3          1.84          6.07         4.64 o                         
  -6  -9   3         35.22         29.94         3.76 o                         
  -5  -9   3         31.01         26.41         3.60 o                         
  -4  -9   3         23.16         29.97         3.76 o                         
  -3  -9   3         30.73         31.59         2.25 o                         
  -2  -9   3         20.45         21.87         1.68 o                         
  -1  -9   3         73.70         67.97         2.35 o                         
   0  -9   3        168.96        174.31         9.64 o                         
   1  -9   3        580.30        527.21        17.86 o                         
   2  -9   3          4.18         -0.36         2.50 o                         
   3  -9   3          0.28         -2.50         2.50 o                         
   4  -9   3          0.18          1.79         2.50 o                         
   5  -9   3        195.16        198.60         8.22 o                         
   6  -9   3          1.99          3.57         2.50 o                         
   7  -9   3         67.32         50.72         5.00 o                         
   8  -9   3          1.09          2.14         2.50 o                         
   9  -9   3         37.61         46.43         5.36 o                         
  10  -9   3          0.19          0.00         2.86 o                         
  11  -9   3          0.05          0.36         2.86 o                         
  -9  -8   3          3.38         -1.07         3.57 o                         
  -8  -8   3          2.04         10.72         4.29 o                         
  -7  -8   3          0.21          0.77         2.11 o                         
  -6  -8   3         12.83         13.94         2.27 o                         
  -5  -8   3        219.11        230.02         5.74 o                         
  -4  -8   3         63.96         65.11         3.14 o                         
  -3  -8   3         60.64         67.89         2.91 o                         
  -2  -8   3         10.79         15.23         2.68 o                         
  -1  -8   3         12.75         12.32         1.25 o                         
   0  -8   3         17.18         17.25         3.39 o                         
   1  -8   3         72.45         78.48         6.61 o                         
   2  -8   3        387.88        391.48        13.57 o                         
   3  -8   3        235.60        239.32        10.00 o                         
   4  -8   3          0.77          2.14         2.14 o                         
   5  -8   3        137.82        153.59         7.14 o                         
   6  -8   3          6.71         10.36         2.86 o                         
   7  -8   3         89.82         92.51         6.07 o                         
   8  -8   3          8.17          8.93         3.21 o                         
   9  -8   3          1.82          1.43         2.50 o                         
  10  -8   3          0.27          0.00         2.86 o                         
  11  -8   3          1.60          3.21         3.21 o                         
 -10  -7   3          4.66          3.04         2.53 o                         
  -9  -7   3          1.90          0.28         2.39 o                         
  -8  -7   3         11.82         14.85         2.83 o                         
  -7  -7   3          2.98          3.99         2.05 o                         
  -6  -7   3        167.65        156.14         9.27 o                         
  -5  -7   3         17.79         20.44         2.01 o                         
  -4  -7   3        348.25        361.88         7.02 o                         
  -3  -7   3          2.94          1.79         1.43 o                         
  -2  -7   3         72.18         76.30         2.63 o                         
  -1  -7   3          5.55         11.06         2.14 o                         
   0  -7   3        147.50        143.74         3.51 o                         
   1  -7   3        112.39        103.90         3.16 o                         
   2  -7   3        417.91        435.03         8.93 o                         
   3  -7   3        430.47        401.12        12.86 o                         
   4  -7   3         34.11         42.86         3.93 o                         
   5  -7   3         99.61         92.87         5.00 o                         
   6  -7   3         28.09         30.08         3.57 o                         
   7  -7   3         41.26         30.72         3.93 o                         
   8  -7   3          1.54          1.79         2.50 o                         
   9  -7   3         43.10         29.44         3.57 o                         
  10  -7   3          0.00         -1.71         1.71 o                         
  11  -7   3          9.11          1.79         3.57 o                         
  12  -7   3          3.75          3.93         3.57 o                         
 -11  -6   3          0.21          0.28         2.39 o                         
 -10  -6   3          0.45          2.43         2.39 o                         
  -9  -6   3          2.53          1.30         2.39 o                         
  -8  -6   3          6.72         10.37         5.18 o                         
  -7  -6   3          0.03          1.28         1.13 o                         
  -6  -6   3        225.47        223.25         7.73 o                         
  -5  -6   3         29.33         22.62         1.88 o                         
  -4  -6   3          0.00         -0.21         1.07 o                         
  -3  -6   3        191.14        201.80         6.25 o                         
  -2  -6   3          0.52         -0.80         0.89 o                         
  -1  -6   3        556.56        569.00        10.36 o                         
   0  -6   3         38.14         29.51         1.34 o                         
   1  -6   3        159.00        154.85         3.95 o                         
   2  -6   3        137.35        134.40         3.76 o                         
   3  -6   3        423.73        452.23         9.59 o                         
   4  -6   3        416.14        466.47         7.59 o                         
   5  -6   3        321.39        334.51         6.18 o                         
   6  -6   3         29.11         24.60         2.28 o                         
   7  -6   3         15.12         16.62         2.07 o                         
   8  -6   3         21.22         13.81         2.27 o                         
   9  -6   3         49.87         44.10         3.76 o                         
  10  -6   3          3.88          5.54         2.27 o                         
  11  -6   3          0.56          0.95         2.14 o                         
  12  -6   3          0.26          0.00         2.14 o                         
 -11  -5   3          0.61          1.58         3.93 o                         
 -10  -5   3         18.07         22.33         3.28 o                         
  -9  -5   3          0.03          0.89         2.02 o                         
  -8  -5   3         86.77         97.09         8.26 o                         
  -7  -5   3          0.04         -0.86         1.59 o                         
  -6  -5   3         38.37         36.28         1.83 o                         
  -5  -5   3         57.70         52.37         2.47 o                         
  -4  -5   3       1599.76       1473.97        25.05 o                         
  -3  -5   3        249.80        248.50         5.74 o                         
  -2  -5   3        200.44        196.11         8.93 o                         
  -1  -5   3        610.74        623.29        10.81 o                         
   0  -5   3        470.80        477.56        14.29 o                         
   1  -5   3        228.85        244.13         4.33 o                         
   2  -5   3       1223.75       1349.89        18.39 o                         
   3  -5   3         39.85         35.75         1.62 o                         
   4  -5   3        222.47        269.03         4.23 o                         
   5  -5   3         24.74         26.54         1.65 o                         
   6  -5   3         84.81        110.01         4.30 o                         
   7  -5   3         94.04         87.02         3.04 o                         
   8  -5   3          5.00          3.21         1.77 o                         
   9  -5   3         88.25         80.53         3.70 o                         
  10  -5   3         39.34         32.87         6.97 o                         
  11  -5   3          0.25          2.86         2.23 o                         
  12  -5   3          0.40         -1.07         3.21 o                         
 -12  -4   3          8.38         10.88         7.68 o                         
 -11  -4   3          0.24          1.25         2.68 o                         
 -10  -4   3         47.61         43.77         3.91 o                         
  -9  -4   3          0.98         -0.50         1.47 o                         
  -8  -4   3         21.85         26.87         2.25 o                         
  -7  -4   3         46.89         46.48         2.77 o                         
  -6  -4   3          0.20          0.06         0.73 o                         
  -5  -4   3        303.88        308.65         4.82 o                         
  -4  -4   3       3836.38       3823.14        60.10 o                         
  -3  -4   3          1.50          1.74         1.96 o                         
  -2  -4   3          5.52          6.11         1.61 o                         
  -1  -4   3       1554.84       1587.39        39.47 o                         
   0  -4   3        535.26        517.58        10.10 o                         
   1  -4   3        330.26        338.42         4.52 o                         
   2  -4   3        534.55        545.63         6.90 o                         
   3  -4   3        552.33        597.55         7.44 o                         
   4  -4   3         34.29         29.84         1.80 o                         
   5  -4   3          1.59          3.71         0.95 o                         
   6  -4   3         62.21         75.64         2.57 o                         
   7  -4   3         20.83         21.68         1.62 o                         
   8  -4   3         72.70         65.41         3.82 o                         
   9  -4   3         83.29         76.27         3.42 o                         
  10  -4   3          4.80          4.62         1.97 o                         
  11  -4   3          0.11         -1.79         3.21 o                         
  12  -4   3          4.45          8.57         4.29 o                         
 -12  -3   3          0.27         -1.74         2.05 o                         
 -11  -3   3          1.31          2.66         2.23 o                         
 -10  -3   3          4.85          4.80         2.23 o                         
  -9  -3   3          3.13          3.33         3.39 o                         
  -8  -3   3         58.90         56.16         2.73 o                         
  -7  -3   3          9.01          7.26         1.36 o                         
  -6  -3   3        130.54        128.35         3.09 o                         
  -5  -3   3         11.32         13.23         0.87 o                         
  -4  -3   3        394.98        423.95         5.68 o                         
  -3  -3   3          5.46          2.93         0.63 o                         
  -2  -3   3        195.08        147.42         3.53 o                         
  -1  -3   3        243.31        238.82         3.81 o                         
   0  -3   3       1327.14       1340.76        17.56 o                         
   1  -3   3        240.30        244.34         3.34 o                         
   2  -3   3        100.65        105.94         1.94 o                         
   3  -3   3         68.54         68.02         1.56 o                         
   4  -3   3        665.80        796.29        11.04 o                         
   5  -3   3          4.96          5.58         0.95 o                         
   6  -3   3         77.66         79.08         2.14 o                         
   7  -3   3         13.66          9.92         1.26 o                         
   8  -3   3         19.33         18.22         1.43 o                         
   9  -3   3         57.45         55.61         3.13 o                         
  10  -3   3        178.30        176.81        10.00 o                         
  11  -3   3         18.81         18.93         4.64 o                         
  12  -3   3          0.70          0.36         3.57 o                         
 -13  -2   3          9.50          6.43         5.00 o                         
 -12  -2   3          0.16          0.10         2.11 o                         
 -11  -2   3         28.75         26.96         3.09 o                         
 -10  -2   3        121.67        115.44         5.23 o                         
  -9  -2   3          2.06          4.50         1.78 o                         
  -8  -2   3        193.16        195.06         5.90 o                         
  -7  -2   3         33.46         28.84         2.23 o                         
  -6  -2   3         83.22         64.58         2.29 o                         
  -5  -2   3        639.84        636.36         7.76 o                         
  -4  -2   3        528.05        564.44         6.18 o                         
  -3  -2   3         61.26         50.87         1.15 o                         
  -2  -2   3       3764.81       3736.67        47.02 o                         
  -1  -2   3         23.24         24.65         1.52 o                         
   0  -2   3       1303.69       1312.13        21.22 o                         
   1  -2   3         58.11         58.64         1.47 o                         
   2  -2   3         24.48         23.04         1.08 o                         
   3  -2   3        150.57        164.11         2.23 o                         
   4  -2   3       2101.24       2304.75        21.99 o                         
   5  -2   3        175.29        204.18         3.01 o                         
   6  -2   3         25.21         26.35         1.34 o                         
   7  -2   3          1.14          1.92         0.76 o                         
   8  -2   3         22.53         20.19         2.11 o                         
   9  -2   3         37.88         33.80         3.09 o                         
  10  -2   3         30.47         27.50         5.00 o                         
  11  -2   3         24.03         18.22         5.00 o                         
  12  -2   3          8.58         18.57         5.36 o                         
 -13  -1   3          0.69          4.64         3.93 o                         
 -12  -1   3         13.70         13.93         5.00 o                         
 -11  -1   3         33.04         37.24         3.17 o                         
 -10  -1   3          1.66          2.29         1.78 o                         
  -9  -1   3          1.95         -0.20         1.56 o                         
  -8  -1   3         46.70         46.98         2.30 o                         
  -7  -1   3         76.95         74.26         2.37 o                         
  -6  -1   3        370.77        373.11         5.93 o                         
  -5  -1   3        224.78        215.73         3.80 o                         
  -4  -1   3         30.53         29.54         1.20 o                         
  -3  -1   3       1197.88       1200.69        13.28 o                         
  -2  -1   3      19213.09      17183.26       183.18 o                         
  -1  -1   3        364.82        352.02         6.31 o                         
   0  -1   3        841.11        764.45        39.64 o                         
   1  -1   3         31.70         25.09         0.79 o                         
   2  -1   3        118.04         84.95         1.23 o                         
   3  -1   3        214.12        211.74         2.47 o                         
   4  -1   3        546.21        569.26         5.59 o                         
   5  -1   3         63.70         60.49         1.54 o                         
   6  -1   3         10.94         11.85         1.05 o                         
   7  -1   3          5.91          6.70         1.10 o                         
   8  -1   3          0.31          1.35         1.58 o                         
   9  -1   3          1.08          1.21         1.78 o                         
  10  -1   3         13.63          6.79         3.93 o                         
  11  -1   3         23.00         24.29         5.36 o                         
  12  -1   3          5.76          0.36         4.29 o                         
 -12   0   3          1.26         -3.21         3.21 o                         
 -11   0   3          5.71          2.68         1.35 o                         
 -10   0   3        144.51        142.32         3.82 o                         
  -9   0   3        223.19        244.61         4.99 o                         
  -8   0   3        573.03        557.62         8.65 o                         
  -7   0   3        116.41        118.52         2.75 o                         
  -6   0   3        408.42        376.63         5.16 o                         
  -5   0   3        816.79        802.11         9.34 o                         
  -4   0   3        532.58        526.66         7.08 o                         
  -3   0   3        260.31        269.54         3.42 o                         
  -2   0   3      15373.46      13454.96       206.34 o                         
  -1   0   3       1611.77       1535.86        24.12 o                         
   0   0   3       3076.05       2975.16        36.08 o                         
   1   0   3        300.14        287.96         3.10 o                         
   2   0   3        842.92        866.18         7.78 o                         
   3   0   3         45.15         57.82         0.94 o                         
   4   0   3        265.40        262.24         2.82 o                         
   5   0   3         12.81         16.66         0.94 o                         
   6   0   3        241.71        219.33         4.43 o                         
   7   0   3         89.92         93.64         2.87 o                         
   8   0   3          0.03         -1.43         1.43 o                         
   9   0   3         72.36         81.08         6.79 o                         
  10   0   3         77.27         69.65         7.14 o                         
  11   0   3          3.50         -1.07         3.93 o                         
  12   0   3          2.60          3.57         4.64 o                         
 -11   1   3          0.09          0.27         1.16 o                         
 -10   1   3          0.77          0.99         0.93 o                         
  -9   1   3        212.07        218.31         8.91 o                         
  -8   1   3         56.06         59.09         2.91 o                         
  -7   1   3         45.00         49.21         1.50 o                         
  -6   1   3         63.92         67.13         1.88 o                         
  -5   1   3        333.42        340.30         6.07 o                         
  -4   1   3        217.59        250.05         3.85 o                         
  -3   1   3        589.59        521.93         6.79 o                         
  -2   1   3       3814.56       3763.61        38.58 o                         
  -1   1   3        938.50        920.85        15.15 o                         
   0   1   3        673.69        733.13        12.38 o                         
   1   1   3        195.35        179.18         4.04 o                         
   2   1   3       1246.68       1258.60        12.48 o                         
   3   1   3         56.52         70.03         1.47 o                         
   4   1   3       1165.86       1299.82        12.06 o                         
   5   1   3         24.55         22.83         1.01 o                         
   6   1   3         24.39         24.62         1.73 o                         
   7   1   3          1.14          1.69         1.13 o                         
   8   1   3          0.40          1.43         2.86 o                         
   9   1   3         27.00         27.50         4.64 o                         
  10   1   3         35.93         29.65         5.36 o                         
  11   1   3          2.73         -2.14         4.29 o                         
  12   1   3          2.90          3.21         4.64 o                         
 -11   2   3         19.98         20.00         3.57 o                         
 -10   2   3         57.89         52.21         1.95 o                         
  -9   2   3          0.04         -0.09         0.68 o                         
  -8   2   3        160.73        168.21         3.83 o                         
  -7   2   3        357.90        348.61         8.57 o                         
  -6   2   3         77.55         87.74         2.15 o                         
  -5   2   3        838.40        865.00        11.27 o                         
  -4   2   3          0.66          1.02         0.52 o                         
  -3   2   3        272.84        260.86         3.89 o                         
  -2   2   3        464.57        471.56         7.72 o                         
  -1   2   3        572.36        617.85        10.86 o                         
   0   2   3       1019.61       1018.61        19.82 o                         
   1   2   3          3.08          1.43         0.62 o                         
   2   2   3         39.64         44.21         1.71 o                         
   3   2   3        790.01        815.37        14.27 o                         
   4   2   3         16.85         14.73         0.92 o                         
   5   2   3          2.19          2.96         0.79 o                         
   6   2   3         35.44         30.65         1.46 o                         
   7   2   3          4.58          2.41         1.20 o                         
   8   2   3          1.50          2.86         2.86 o                         
   9   2   3          3.59          3.57         3.57 o                         
  10   2   3          1.34         -3.21         3.57 o                         
  11   2   3          4.62          2.50         4.64 o                         
  12   2   3         16.06         14.64         5.71 o                         
 -11   3   3         31.15         29.29         3.93 o                         
 -10   3   3          7.10          7.85         1.43 o                         
  -9   3   3        331.90        346.11         8.93 o                         
  -8   3   3         28.54         27.70         3.04 o                         
  -7   3   3        713.33        729.00        12.37 o                         
  -6   3   3          9.37          9.95         1.37 o                         
  -5   3   3         35.56         37.52         1.50 o                         
  -4   3   3        269.48        278.03         5.54 o                         
  -3   3   3       4105.34       4562.34        66.76 o                         
  -2   3   3         84.60         92.87         4.29 o                         
  -1   3   3       2828.07       2912.87        54.65 o                         
   0   3   3       1725.47       1776.70        23.78 o                         
   1   3   3         63.80         65.01         3.57 o                         
   2   3   3         75.21         81.08         3.03 o                         
   3   3   3        249.82        250.03         8.57 o                         
   4   3   3         10.66         13.71         1.69 o                         
   5   3   3         18.62         21.07         1.44 o                         
   6   3   3         73.22         81.49         2.78 o                         
   7   3   3         21.60         26.03         1.85 o                         
   8   3   3          1.43         -0.71         2.86 o                         
   9   3   3          1.83          1.43         3.21 o                         
  10   3   3          4.72          3.93         3.57 o                         
  11   3   3         26.65         32.50         6.07 o                         
 -10   4   3          7.44          8.57         1.79 o                         
  -9   4   3          1.20         -0.23         1.24 o                         
  -8   4   3          8.15          9.41         1.51 o                         
  -7   4   3         38.52         41.79         3.93 o                         
  -6   4   3          8.38         10.36         1.79 o                         
  -5   4   3         38.31         48.19         2.68 o                         
  -4   4   3         36.15         39.16         1.97 o                         
  -3   4   3        223.51        209.08         3.89 o                         
  -2   4   3          0.75         -0.18         1.61 o                         
  -1   4   3        485.18        449.70        13.22 o                         
   0   4   3        234.63        254.67         8.93 o                         
   1   4   3        542.76        621.15        17.14 o                         
   2   4   3        102.14        100.01         5.36 o                         
   3   4   3         11.12          7.79         1.63 o                         
   4   4   3         10.57         12.26         1.88 o                         
   5   4   3         30.09         37.11         1.86 o                         
   6   4   3          0.18         -1.00         1.00 o                         
   7   4   3         71.74         78.58         6.07 o                         
   8   4   3          6.93          0.71         3.21 o                         
   9   4   3          0.42         -1.07         3.21 o                         
  10   4   3          2.35          5.71         3.93 o                         
  11   4   3          0.82          2.86         4.29 o                         
 -11   5   3          1.12         -0.36         1.43 o                         
 -10   5   3          2.68          1.16         1.61 o                         
  -9   5   3        181.66        185.53         8.93 o                         
  -8   5   3          0.40         -2.14         2.14 o                         
  -7   5   3       1346.09       1354.53        22.44 o                         
  -6   5   3          2.50          1.96         1.26 o                         
  -5   5   3        198.26        215.71         6.56 o                         
  -4   5   3         11.66         14.00         1.26 o                         
  -3   5   3        824.19        990.84        25.36 o                         
  -2   5   3         63.22         78.94         4.64 o                         
  -1   5   3        522.04        611.50        17.14 o                         
   0   5   3         35.04         33.58         3.57 o                         
   1   5   3        247.69        277.18        10.00 o                         
   2   5   3          4.53          6.43         2.50 o                         
   3   5   3          6.32          5.77         1.71 o                         
   4   5   3          1.94         -0.57         1.45 o                         
   5   5   3          4.32          3.83         1.34 o                         
   6   5   3          8.28         11.39         1.88 o                         
   7   5   3          4.86          2.50         2.86 o                         
   8   5   3          0.01         -2.86         2.86 o                         
   9   5   3          0.23          3.21         3.93 o                         
  10   5   3          0.98          2.50         4.29 o                         
 -11   6   3          0.47         -0.55         1.51 o                         
 -10   6   3          4.03          3.21         1.71 o                         
  -9   6   3          2.64          0.80         1.96 o                         
  -8   6   3          0.02         -1.52         1.52 o                         
  -7   6   3        807.66        796.31        14.03 o                         
  -6   6   3        124.18        127.21         3.70 o                         
  -5   6   3         31.75         31.86         2.39 o                         
  -4   6   3         13.66         17.45         1.96 o                         
  -3   6   3          0.01          0.71         2.14 o                         
  -2   6   3         30.23         35.36         3.93 o                         
  -1   6   3          0.05         -2.14         2.14 o                         
   0   6   3         25.73         24.65         3.57 o                         
   1   6   3         29.27         18.57         3.21 o                         
   2   6   3        127.60        132.52         7.50 o                         
   3   6   3          7.40          7.50         2.86 o                         
   4   6   3          4.18          2.50         2.50 o                         
   5   6   3          0.01         -0.91         2.14 o                         
   6   6   3          0.55         -0.36         1.63 o                         
   7   6   3          6.28          7.50         3.57 o                         
   8   6   3          0.65         -0.71         3.21 o                         
   9   6   3         11.68         17.50         4.64 o                         
 -12   7   3         17.75         19.29         4.29 o                         
 -11   7   3          0.47          2.00         1.78 o                         
 -10   7   3          0.11         -1.35         1.63 o                         
  -9   7   3        114.03        121.35         4.92 o                         
  -8   7   3         25.89         23.93         2.53 o                         
  -7   7   3        104.01        120.64         4.67 o                         
  -6   7   3        255.44        263.59         6.91 o                         
  -5   7   3        670.59        673.99        18.40 o                         
  -4   7   3          3.30          3.93         2.50 o                         
  -3   7   3         35.82         33.93         4.29 o                         
  -2   7   3          0.81         -1.79         1.79 o                         
  -1   7   3         17.62         10.36         3.21 o                         
   0   7   3         84.23         81.08         6.07 o                         
   1   7   3        305.43        311.47        12.50 o                         
   2   7   3         49.26         41.79         5.00 o                         
   3   7   3          0.03          0.71         2.50 o                         
   4   7   3         19.73         17.14         3.57 o                         
   5   7   3          0.09         -1.63         1.63 o                         
   6   7   3          2.17         -2.50         2.50 o                         
   7   7   3         21.76         31.08         4.64 o                         
   8   7   3          0.02         -3.21         3.21 o                         
 -11   8   3          1.04          1.25         1.97 o                         
 -10   8   3          5.13          5.21         2.14 o                         
  -9   8   3         17.11         13.45         2.53 o                         
  -8   8   3         19.23         21.95         2.64 o                         
  -7   8   3         40.82         39.16         3.15 o                         
  -6   8   3         71.95         71.41         4.11 o                         
  -5   8   3        214.63        216.11         6.35 o                         
  -4   8   3          0.44          2.50         2.50 o                         
  -3   8   3         26.72         26.43         4.29 o                         
  -2   8   3          2.93          1.79         2.86 o                         
  -1   8   3          0.51         -0.71         2.86 o                         
   0   8   3          0.05         -2.50         2.50 o                         
   1   8   3          3.29          2.14         3.57 o                         
   2   8   3         48.45         43.58         5.71 o                         
   3   8   3          0.04          6.43         3.57 o                         
   4   8   3         37.58         36.43         5.00 o                         
   5   8   3          9.36         10.35         3.39 o                         
   6   8   3          9.30          9.64         3.21 o                         
   7   8   3          1.98         -3.21         3.21 o                         
   8   8   3          0.23         -3.57         3.57 o                         
 -11   9   3          5.17          3.18         2.39 o                         
 -10   9   3          0.96         -0.32         2.32 o                         
  -9   9   3         16.03         16.58         2.64 o                         
  -8   9   3          7.24          8.40         2.39 o                         
  -7   9   3          0.19          1.36         1.78 o                         
  -6   9   3         64.96         67.60         6.43 o                         
  -5   9   3          7.99          7.67         2.05 o                         
  -4   9   3          6.95          7.86         3.57 o                         
  -3   9   3         38.59         36.08         5.36 o                         
  -2   9   3         30.49         27.50         5.00 o                         
  -1   9   3          2.21          1.43         2.86 o                         
   0   9   3          3.11         -1.79         2.86 o                         
   1   9   3          0.48          0.36         3.21 o                         
   2   9   3          0.04         -1.79         3.21 o                         
   3   9   3          4.88          3.93         3.21 o                         
   4   9   3          9.40          3.59         2.05 o                         
   5   9   3          0.32         -0.32         2.14 o                         
   6   9   3          0.21          4.29         3.21 o                         
 -10  10   3          0.94          3.57         2.27 o                         
  -9  10   3          1.00         -1.97         1.97 o                         
  -8  10   3          5.33          5.71         2.23 o                         
  -7  10   3          0.81         -0.45         1.88 o                         
  -6  10   3         14.55         19.74         2.83 o                         
  -5  10   3         43.54         38.11         3.24 o                         
  -4  10   3          7.16          2.50         3.21 o                         
  -3  10   3          0.60          2.14         3.21 o                         
  -2  10   3          1.51          4.64         3.57 o                         
  -1  10   3          1.42          3.21         3.21 o                         
   0  10   3          0.41          4.29         3.57 o                         
   1  10   3          4.37         -1.79         3.21 o                         
   2  10   3          0.39          3.21         3.57 o                         
   3  10   3          3.92          5.71         3.57 o                         
   4  10   3          0.00         -0.40         2.23 o                         
  -8  11   3          0.03         -1.83         2.23 o                         
  -7  11   3          1.89          1.51         2.14 o                         
  -6  11   3          7.34          6.24         2.32 o                         
  -5  11   3          2.12          3.95         2.31 o                         
  -4  11   3         13.13         13.57         4.29 o                         
  -3  11   3          4.46          1.43         3.57 o                         
  -2  11   3         13.64         12.14         4.64 o                         
  -1  11   3          0.48          6.07         4.29 o                         
   0  11   3          0.04         -1.07         3.57 o                         
   1  11   3          0.00         -3.21         3.21 o                         
   2  11   3          8.30         11.43         4.64 o                         
   3  11   3          1.20         -3.21         3.93 o                         
  -6  12   3          3.39          0.55         2.31 o                         
  -5  12   3          0.54         -0.02         2.31 o                         
  -4  12   3         10.54         15.00         5.36 o                         
  -3  12   3          2.88          1.43         4.29 o                         
  -2  12   3          0.40         -1.43         3.57 o                         
  -1  12   3          0.04          0.00         4.29 o                         
   0  12   3          0.02         -3.57         4.29 o                         
   1  12   3          0.36          7.14         4.29 o                         
  -3 -13   4          0.01         -1.88         3.40 o                         
  -2 -13   4          1.08         -1.31         3.15 o                         
  -1 -13   4         13.12         14.64         4.29 o                         
   0 -13   4          0.00         -4.29         4.29 o                         
   1 -13   4         15.71         26.79         6.43 o                         
   2 -13   4          6.73         17.50         5.71 o                         
   6 -13   4          0.62         -0.36         2.86 o                         
  -5 -12   4          0.35          3.57         5.36 o                         
  -4 -12   4          0.47         -1.06         3.00 o                         
  -3 -12   4          3.21          5.25         3.25 o                         
  -2 -12   4         23.23         29.25         5.00 o                         
  -1 -12   4          8.97          5.00         5.00 o                         
   0 -12   4         27.53         20.72         5.71 o                         
   1 -12   4          0.20         -3.93         3.93 o                         
   2 -12   4          0.02         -2.86         3.57 o                         
   3 -12   4          0.99         -0.36         3.21 o                         
   6 -12   4          1.63         -0.71         2.86 o                         
   7 -12   4         19.41         24.65         4.64 o                         
   8 -12   4          0.81          0.36         3.21 o                         
  -6 -11   4          2.87         -0.36         4.29 o                         
  -5 -11   4          5.23          7.69         3.25 o                         
  -4 -11   4          0.27         -0.75         2.74 o                         
  -3 -11   4          1.23         -0.34         2.64 o                         
  -2 -11   4         11.80         18.57         5.71 o                         
  -1 -11   4         59.98         51.08         7.14 o                         
   0 -11   4         29.45         33.22         6.07 o                         
   1 -11   4         25.67         25.36         5.71 o                         
   2 -11   4          0.06          6.43         3.93 o                         
   3 -11   4         10.25          9.29         3.93 o                         
   4 -11   4          1.70          1.07         2.86 o                         
   6 -11   4          1.65          0.00         2.50 o                         
   7 -11   4          7.45         10.72         3.57 o                         
   8 -11   4          1.16          3.93         3.21 o                         
   9 -11   4          2.58          2.14         3.21 o                         
  -7 -10   4         31.93         36.43         6.79 o                         
  -6 -10   4          8.41          7.14         5.00 o                         
  -5 -10   4          0.27          2.94         2.64 o                         
  -4 -10   4          1.55          2.05         2.49 o                         
  -3 -10   4          3.96          6.79         4.64 o                         
  -2 -10   4          5.12          8.57         4.29 o                         
  -1 -10   4          2.55          3.21         4.29 o                         
   0 -10   4         64.26         66.44         7.50 o                         
   1 -10   4          1.75         -1.07         3.21 o                         
   2 -10   4          5.05          2.14         3.57 o                         
   3 -10   4          5.84          2.50         3.21 o                         
   4 -10   4          6.02          3.57         2.86 o                         
   6 -10   4          8.50          8.22         2.86 o                         
   7 -10   4          5.38          3.57         2.86 o                         
   8 -10   4          0.25          1.79         2.86 o                         
   9 -10   4          4.69          7.14         3.21 o                         
  10 -10   4          1.08          2.50         2.86 o                         
  -9  -9   4          0.16         -2.86         4.29 o                         
  -8  -9   4         17.72         18.93         5.71 o                         
  -7  -9   4          3.41          0.71         4.29 o                         
  -6  -9   4         17.94         13.04         3.09 o                         
  -5  -9   4          7.17          4.27         2.83 o                         
  -4  -9   4         25.60         18.17         4.46 o                         
  -3  -9   4          1.35         -2.50         3.93 o                         
  -2  -9   4         44.21         44.29         6.07 o                         
  -1  -9   4         53.55         59.65         6.79 o                         
   0  -9   4         25.65         23.93         5.00 o                         
   1  -9   4        121.11        107.51         7.86 o                         
   2  -9   4         95.03         90.01         7.14 o                         
   3  -9   4         43.20         38.22         5.00 o                         
   4  -9   4         19.37         14.29         3.21 o                         
   5  -9   4          7.18          6.11         1.79 o                         
   6  -9   4          7.09          6.07         2.86 o                         
   7  -9   4         34.93         31.43         4.29 o                         
   8  -9   4          0.84          0.00         2.14 o                         
   9  -9   4         10.34         11.79         3.57 o                         
  10  -9   4          0.50          4.29         3.21 o                         
  -9  -8   4          0.58          1.79         3.93 o                         
  -8  -8   4         16.99         20.72         5.00 o                         
  -7  -8   4          3.91          4.94         3.04 o                         
  -6  -8   4          0.46          2.26         1.55 o                         
  -5  -8   4         77.59         63.33         3.16 o                         
  -4  -8   4          7.29          3.96         4.64 o                         
  -3  -8   4         22.10         22.96         1.67 o                         
  -2  -8   4         43.71         48.58         5.71 o                         
  -1  -8   4        106.83        101.08         7.50 o                         
   0  -8   4         21.94         25.72         4.29 o                         
   1  -8   4         36.59         36.25         2.14 o                         
   2  -8   4        162.74        157.11         5.89 o                         
   3  -8   4         23.99         20.36         3.57 o                         
   4  -8   4         26.39         23.57         3.21 o                         
   5  -8   4        114.97        114.81         4.16 o                         
   6  -8   4         20.15         20.00         3.21 o                         
   7  -8   4         13.12         13.93         3.21 o                         
   8  -8   4         21.93         20.00         3.57 o                         
   9  -8   4          9.85         11.07         3.57 o                         
  10  -8   4          0.92          0.36         2.86 o                         
  11  -8   4          0.29         -1.07         2.86 o                         
 -10  -7   4          8.06         11.22         3.00 o                         
  -9  -7   4          0.05          1.86         2.39 o                         
  -8  -7   4          8.71          8.86         2.38 o                         
  -7  -7   4         10.69         11.63         2.74 o                         
  -6  -7   4        219.25        217.75         7.29 o                         
  -5  -7   4        123.10        128.05         3.99 o                         
  -4  -7   4          0.09         -3.04         3.04 o                         
  -3  -7   4          3.47          4.05         1.00 o                         
  -2  -7   4         22.37         23.93         4.29 o                         
  -1  -7   4         17.46         16.07         3.93 o                         
   0  -7   4         91.29         85.01         6.43 o                         
   1  -7   4         31.78         43.84         1.67 o                         
   2  -7   4        199.45        226.59         5.35 o                         
   3  -7   4          5.24          1.79         2.50 o                         
   4  -7   4        266.02        287.18         9.64 o                         
   5  -7   4        211.10        201.18         5.29 o                         
   6  -7   4          0.04          0.60         1.21 o                         
   7  -7   4         96.79         76.23         5.18 o                         
   8  -7   4          4.80          4.74         1.88 o                         
   9  -7   4          0.56         -1.63         1.63 o                         
  10  -7   4          3.77         -1.29         1.97 o                         
  11  -7   4          5.82          4.57         2.39 o                         
  12  -7   4          0.08          3.57         4.29 o                         
 -11  -6   4          0.85          1.25         2.53 o                         
 -10  -6   4          0.85          4.00         2.39 o                         
  -9  -6   4          2.00          0.99         2.14 o                         
  -8  -6   4          3.50          4.12         3.07 o                         
  -7  -6   4         21.78         24.12         1.72 o                         
  -6  -6   4        228.59        221.64         4.35 o                         
  -5  -6   4          0.27         -0.20         1.04 o                         
  -4  -6   4          6.92          7.84         1.56 o                         
  -3  -6   4         12.57         19.62         4.29 o                         
  -2  -6   4          2.65          4.29         2.86 o                         
  -1  -6   4        393.68        451.13        14.64 o                         
   0  -6   4         51.05         56.44         4.64 o                         
   1  -6   4        257.28        254.44         5.54 o                         
   2  -6   4        128.54        148.96         3.83 o                         
   3  -6   4         85.07         85.42         3.09 o                         
   4  -6   4        123.20        131.26         3.66 o                         
   5  -6   4         22.43         25.93         1.45 o                         
   6  -6   4         58.42         53.04         2.47 o                         
   7  -6   4         26.37         20.44         1.92 o                         
   8  -6   4        234.23        210.38         7.32 o                         
   9  -6   4          0.12          2.57         1.97 o                         
  10  -6   4          6.62          4.11         2.32 o                         
  11  -6   4          0.65         -0.27         2.14 o                         
  12  -6   4          5.50          3.25         2.49 o                         
 -11  -5   4          1.10         -2.14         2.27 o                         
 -10  -5   4          8.11          3.81         4.29 o                         
  -9  -5   4         10.95         12.88         1.99 o                         
  -8  -5   4         23.43         25.03         2.23 o                         
  -7  -5   4         15.58         16.36         1.36 o                         
  -6  -5   4         84.56         80.78         2.46 o                         
  -5  -5   4          2.62          3.29         1.53 o                         
  -4  -5   4       1254.52       1241.49        21.36 o                         
  -3  -5   4        203.90        195.51         4.76 o                         
  -2  -5   4       1492.90       1569.84        38.58 o                         
  -1  -5   4         31.21         26.07         3.57 o                         
   0  -5   4        190.65        213.60         8.57 o                         
   1  -5   4        463.81        550.40        11.24 o                         
   2  -5   4       2356.86       2552.03        28.64 o                         
   3  -5   4         67.42         84.10         2.52 o                         
   4  -5   4        429.63        422.40         5.97 o                         
   5  -5   4          3.97          5.24         1.03 o                         
   6  -5   4         16.95         15.21         1.50 o                         
   7  -5   4         38.59         38.53         2.45 o                         
   8  -5   4        160.92        139.04         5.29 o                         
   9  -5   4         66.77         60.91         4.25 o                         
  10  -5   4         25.17         26.12         3.25 o                         
  11  -5   4          3.12          3.27         2.39 o                         
  12  -5   4          0.56         -2.50         3.57 o                         
 -12  -4   4          3.39          1.00         2.86 o                         
 -11  -4   4          0.20          3.74         2.14 o                         
 -10  -4   4          0.88         -2.02         2.02 o                         
  -9  -4   4          5.43          4.46         2.02 o                         
  -8  -4   4         32.62         34.15         2.56 o                         
  -7  -4   4          5.79          3.30         1.55 o                         
  -6  -4   4         62.63         61.77         2.00 o                         
  -5  -4   4         10.36         13.19         1.13 o                         
  -4  -4   4       1673.90       1672.83        22.24 o                         
  -3  -4   4        409.57        425.68         6.49 o                         
  -2  -4   4          7.95          7.36         0.89 o                         
  -1  -4   4        319.91        336.93         8.39 o                         
   0  -4   4        125.38        121.82         2.28 o                         
   1  -4   4          1.86          1.22         0.54 o                         
   2  -4   4         73.86         76.15         1.72 o                         
   3  -4   4          1.57          2.41         0.71 o                         
   4  -4   4        265.94        278.25         4.22 o                         
   5  -4   4         16.47         16.11         1.36 o                         
   6  -4   4         13.96         13.40         1.34 o                         
   7  -4   4          0.10         -0.84         0.84 o                         
   8  -4   4          4.37          2.61         1.41 o                         
   9  -4   4         74.70         71.67         3.55 o                         
  10  -4   4         15.55         20.13         3.04 o                         
  11  -4   4          8.58          5.71         3.93 o                         
  12  -4   4         14.30         13.93         5.00 o                         
 -12  -3   4          0.14         -0.13         3.75 o                         
 -11  -3   4         10.40          8.96         2.74 o                         
 -10  -3   4         32.30         31.18         3.25 o                         
  -9  -3   4         25.45         36.47         4.46 o                         
  -8  -3   4        100.14        108.95         4.55 o                         
  -7  -3   4         26.84         24.23         1.78 o                         
  -6  -3   4         14.80         16.51         1.12 o                         
  -5  -3   4        191.43        195.11         2.94 o                         
  -4  -3   4        120.09        125.24         2.49 o                         
  -3  -3   4         98.11         93.17         2.43 o                         
  -2  -3   4         23.98         16.59         1.06 o                         
  -1  -3   4        441.69        438.08        15.18 o                         
   0  -3   4         30.15         26.20         1.79 o                         
   1  -3   4         43.34         40.39         1.34 o                         
   2  -3   4       2322.55       2396.23        30.86 o                         
   3  -3   4         10.20         10.19         0.75 o                         
   4  -3   4        337.13        422.06         5.62 o                         
   5  -3   4         46.02         52.09         1.77 o                         
   6  -3   4         74.68         65.53         2.07 o                         
   7  -3   4         23.46         20.17         1.36 o                         
   8  -3   4         33.35         27.21         1.73 o                         
   9  -3   4         20.03         16.81         2.09 o                         
  10  -3   4         55.19         52.51         6.43 o                         
  11  -3   4         11.22          8.57         4.29 o                         
  12  -3   4          0.91         -0.36         3.93 o                         
 -12  -2   4          6.60          7.11         5.36 o                         
 -11  -2   4          7.32          6.14         2.38 o                         
 -10  -2   4         77.01         71.53         4.37 o                         
  -9  -2   4          6.88          3.62         1.88 o                         
  -8  -2   4        121.08        122.03         4.53 o                         
  -7  -2   4          4.70          2.89         1.37 o                         
  -6  -2   4          8.48         11.90         1.63 o                         
  -5  -2   4        470.00        487.22         6.17 o                         
  -4  -2   4       3535.76       3649.91        45.15 o                         
  -3  -2   4         25.01         26.93         1.24 o                         
  -2  -2   4       2415.58       2324.19        36.75 o                         
  -1  -2   4        285.55        283.26         5.81 o                         
   0  -2   4         31.37         26.08         1.52 o                         
   1  -2   4         24.07         24.66         1.37 o                         
   2  -2   4       2049.74       2129.15        23.10 o                         
   3  -2   4          0.30         -0.32         0.32 o                         
   4  -2   4        373.73        434.92         4.63 o                         
   5  -2   4         36.03         40.99         1.49 o                         
   6  -2   4         69.64         64.30         1.98 o                         
   7  -2   4        105.92        107.67         2.71 o                         
   8  -2   4         29.67         26.21         3.29 o                         
   9  -2   4          7.68          1.74         5.36 o                         
  10  -2   4         13.54         12.14         4.29 o                         
  11  -2   4         31.64         29.29         5.71 o                         
  12  -2   4          0.00         -3.57         3.57 o                         
 -11  -1   4          0.61         -0.57         3.39 o                         
 -10  -1   4         32.16         30.59         2.91 o                         
  -9  -1   4          2.87          0.77         1.56 o                         
  -8  -1   4         88.94         88.30         2.85 o                         
  -7  -1   4        112.41        111.48         3.88 o                         
  -6  -1   4         22.51         17.87         1.20 o                         
  -5  -1   4        121.83        110.73         2.90 o                         
  -4  -1   4        115.65        134.77         2.38 o                         
  -3  -1   4        391.97        385.65         4.75 o                         
  -2  -1   4         72.61         55.72         2.02 o                         
  -1  -1   4         41.04         41.57         2.14 o                         
   0  -1   4       6377.64       6178.38        75.27 o                         
   1  -1   4        153.78        148.01         2.18 o                         
   2  -1   4        571.25        653.34         6.74 o                         
   3  -1   4         95.75         89.18         1.46 o                         
   4  -1   4        389.28        423.98         4.18 o                         
   5  -1   4        145.83        154.80         2.68 o                         
   6  -1   4         55.40         55.48         1.84 o                         
   7  -1   4          1.65          0.26         1.49 o                         
   8  -1   4        319.21        322.48         8.14 o                         
   9  -1   4         62.34         62.32         3.86 o                         
  10  -1   4          0.03         -2.86         3.21 o                         
  11  -1   4          0.17         -0.36         3.57 o                         
  12  -1   4          4.68          4.29         4.29 o                         
 -11   0   4         10.65          7.14         1.71 o                         
 -10   0   4         76.25         76.30         3.35 o                         
  -9   0   4        284.30        304.21         5.80 o                         
  -8   0   4          0.66          0.54         0.92 o                         
  -7   0   4         73.89         76.03         2.49 o                         
  -6   0   4         34.03         37.06         1.41 o                         
  -5   0   4        435.42        476.22         6.93 o                         
  -4   0   4          2.96          6.03         0.89 o                         
  -3   0   4       2117.42       2179.59        26.71 o                         
  -2   0   4       1549.11       1568.15        24.88 o                         
  -1   0   4       1462.07       1490.41        23.74 o                         
   0   0   4         24.92         27.23         0.82 o                         
   1   0   4        527.40        515.80         5.35 o                         
   2   0   4         18.99         14.19         0.68 o                         
   3   0   4        176.17        193.63         2.45 o                         
   4   0   4        252.84        281.56         3.13 o                         
   5   0   4         94.01        100.34         1.63 o                         
   6   0   4          2.51          1.39         2.86 o                         
   7   0   4        274.96        270.68         6.86 o                         
   8   0   4          7.58         10.36         3.57 o                         
   9   0   4        131.47        140.37         8.57 o                         
  10   0   4        109.41        123.94         8.93 o                         
  11   0   4         11.12         11.79         4.64 o                         
  12   0   4         11.37         12.14         5.36 o                         
 -11   1   4          0.05          1.49         1.24 o                         
 -10   1   4          1.65          0.86         1.61 o                         
  -9   1   4        387.41        390.93         7.63 o                         
  -8   1   4         37.13         34.39         1.78 o                         
  -7   1   4         41.72         45.08         1.78 o                         
  -6   1   4         90.93         97.64         3.39 o                         
  -5   1   4        913.65       1003.60        15.89 o                         
  -4   1   4          1.96          2.90         0.76 o                         
  -3   1   4       2436.29       2392.44        29.31 o                         
  -2   1   4       1483.09       1611.55        19.96 o                         
  -1   1   4          0.39          4.02         1.25 o                         
   0   1   4          6.25          8.41         0.58 o                         
   1   1   4       1187.07       1197.28        15.21 o                         
   2   1   4        776.94        835.00         8.71 o                         
   3   1   4        694.70        792.32         8.50 o                         
   4   1   4        216.93        232.08         3.38 o                         
   5   1   4         29.50         33.49         1.78 o                         
   6   1   4         11.28         11.35         0.92 o                         
   7   1   4         72.95         71.24         3.58 o                         
   8   1   4         27.61         32.50         4.64 o                         
   9   1   4         34.91         36.43         5.36 o                         
  10   1   4          1.91         -1.07         3.57 o                         
  11   1   4          1.37          2.50         4.29 o                         
  12   1   4          0.58          2.14         4.29 o                         
 -11   2   4          0.82         -0.36         2.14 o                         
 -10   2   4          9.69          8.83         1.28 o                         
  -9   2   4        200.91        186.86         4.62 o                         
  -8   2   4        190.52        192.88         5.71 o                         
  -7   2   4         17.04         14.29         1.43 o                         
  -6   2   4          7.49          7.64         0.82 o                         
  -5   2   4         65.52         55.40         1.71 o                         
  -4   2   4        649.89        725.18         9.46 o                         
  -3   2   4          0.14         -0.07         1.43 o                         
  -2   2   4       1466.01       1563.96        19.66 o                         
  -1   2   4       2269.53       2348.33        37.38 o                         
   0   2   4        299.76        291.64         6.31 o                         
   1   2   4        797.69        865.45        12.44 o                         
   2   2   4          1.06          1.12         0.89 o                         
   3   2   4          1.95          0.98         0.57 o                         
   4   2   4          2.31          2.72         0.71 o                         
   5   2   4         94.58        102.16         2.53 o                         
   6   2   4         20.61         22.39         2.75 o                         
   7   2   4         30.56         27.43         2.64 o                         
   8   2   4         43.30         47.51         5.36 o                         
   9   2   4         89.94         99.66         8.22 o                         
  10   2   4          0.23         -1.07         3.57 o                         
  11   2   4         11.18         17.50         5.71 o                         
 -11   3   4         98.80        109.30         6.79 o                         
 -10   3   4          0.89         -0.54         0.98 o                         
  -9   3   4        761.52        768.31        18.57 o                         
  -8   3   4         14.57          3.93         2.86 o                         
  -7   3   4        318.96        336.68         6.81 o                         
  -6   3   4         95.59        108.18         2.61 o                         
  -5   3   4        325.10        372.47         5.62 o                         
  -4   3   4        137.39        150.84         4.46 o                         
  -3   3   4         48.45         35.13         1.71 o                         
  -2   3   4          1.80          3.57         1.43 o                         
  -1   3   4       1105.73       1204.43        28.93 o                         
   0   3   4         85.76        100.73         5.00 o                         
   1   3   4        413.34        430.41        12.50 o                         
   2   3   4         16.22         16.07         2.50 o                         
   3   3   4        230.25        305.75        10.00 o                         
   4   3   4          5.05          6.09         1.79 o                         
   5   3   4         21.07         22.82         1.65 o                         
   6   3   4         24.96         22.64         2.31 o                         
   7   3   4          3.74          1.43         2.86 o                         
   8   3   4          7.59         10.36         3.93 o                         
   9   3   4          0.13         -0.36         3.21 o                         
  10   3   4         11.72         16.79         5.00 o                         
  11   3   4         15.24         19.65         5.71 o                         
 -11   4   4          0.42          1.43         1.43 o                         
 -10   4   4          2.67          1.07         1.43 o                         
  -9   4   4         25.21         24.92         3.39 o                         
  -8   4   4         15.64         13.68         1.78 o                         
  -7   4   4         66.29         56.68         2.74 o                         
  -6   4   4         15.98         16.43         1.52 o                         
  -5   4   4         88.17         97.06         3.75 o                         
  -4   4   4          0.33          0.10         0.86 o                         
  -3   4   4         80.82         75.37         3.21 o                         
  -2   4   4          1.90          2.86         1.79 o                         
  -1   4   4        173.99        217.17         8.22 o                         
   0   4   4          0.06          1.43         1.79 o                         
   1   4   4          0.21          0.71         1.79 o                         
   2   4   4          0.08         -1.43         1.43 o                         
   3   4   4         59.55         61.08         4.64 o                         
   4   4   4         13.96          8.93         2.14 o                         
   5   4   4         53.86         67.09         2.67 o                         
   6   4   4          1.32          1.90         1.45 o                         
   7   4   4         73.39         77.15         6.07 o                         
   8   4   4         18.87         16.79         3.93 o                         
   9   4   4          9.77          7.86         4.29 o                         
  10   4   4          0.01          1.43         3.93 o                         
 -11   5   4         18.56         21.79         2.86 o                         
 -10   5   4         40.57         43.10         3.00 o                         
  -9   5   4         90.58         90.21         3.86 o                         
  -8   5   4         62.14         56.36         3.15 o                         
  -7   5   4        768.34        734.93        11.12 o                         
  -6   5   4          3.23          3.68         1.66 o                         
  -5   5   4        176.71        173.19         3.94 o                         
  -4   5   4          5.84          6.79         2.32 o                         
  -3   5   4        273.65        324.33        11.07 o                         
  -2   5   4         36.67         31.79         3.57 o                         
  -1   5   4        659.66        771.88        21.07 o                         
   0   5   4         57.04         54.29         4.64 o                         
   1   5   4        119.10        122.52         6.43 o                         
   2   5   4         54.82         60.36         4.64 o                         
   3   5   4          4.45          7.14         2.50 o                         
   4   5   4          8.95          7.50         2.50 o                         
   5   5   4         71.93         62.84         3.93 o                         
   6   5   4         16.69         16.79         2.39 o                         
   7   5   4         11.76         16.79         3.93 o                         
   8   5   4         26.66         25.72         5.00 o                         
   9   5   4          4.73          0.71         3.93 o                         
  10   5   4          3.14          3.57         4.29 o                         
 -11   6   4          1.22         -0.11         1.51 o                         
 -10   6   4          5.95          8.94         1.97 o                         
  -9   6   4         42.59         45.15         3.15 o                         
  -8   6   4         50.89         56.06         3.93 o                         
  -7   6   4        182.32        191.06         5.68 o                         
  -6   6   4         77.07         81.56         5.54 o                         
  -5   6   4        139.18        132.31         4.64 o                         
  -4   6   4          0.01         -0.76         0.92 o                         
  -3   6   4         29.53         32.86         3.93 o                         
  -2   6   4          0.01         -1.79         1.79 o                         
  -1   6   4         17.22          8.57         2.86 o                         
   0   6   4         60.38         61.08         5.71 o                         
   1   6   4          1.53          3.93         2.50 o                         
   2   6   4         82.52        101.08         6.79 o                         
   3   6   4         35.23         34.29         4.29 o                         
   4   6   4         38.61         31.43         4.29 o                         
   5   6   4          2.25          1.07         1.77 o                         
   6   6   4          4.31          5.44         2.14 o                         
   7   6   4         15.81         20.36         4.29 o                         
   8   6   4          5.98          5.00         3.93 o                         
   9   6   4          0.02          0.36         3.93 o                         
 -12   7   4          2.59          1.07         3.21 o                         
 -11   7   4          2.88          1.86         1.88 o                         
 -10   7   4          4.71          3.57         1.88 o                         
  -9   7   4          1.42          1.79         2.14 o                         
  -8   7   4          3.80          2.50         1.77 o                         
  -7   7   4          1.37          1.07         1.52 o                         
  -6   7   4         36.51         38.55         2.90 o                         
  -5   7   4         68.11         71.47         3.43 o                         
  -4   7   4         22.50         20.68         2.05 o                         
  -3   7   4         28.06         32.15         3.93 o                         
  -2   7   4          0.59         -2.14         2.14 o                         
  -1   7   4          9.77          0.36         2.50 o                         
   0   7   4          1.71         -2.14         2.50 o                         
   1   7   4         12.22         14.64         3.57 o                         
   2   7   4         49.14         47.15         5.36 o                         
   3   7   4          4.93          7.14         2.86 o                         
   4   7   4          0.59         -1.07         2.86 o                         
   5   7   4         25.29         35.59         7.68 o                         
   6   7   4          0.02          2.50         2.86 o                         
   7   7   4         23.18         21.07         4.29 o                         
   8   7   4          4.63         10.36         4.29 o                         
 -11   8   4          0.01         -0.69         1.88 o                         
 -10   8   4          0.45         -1.14         1.88 o                         
  -9   8   4          0.94          0.36         1.77 o                         
  -8   8   4          0.02         -3.21         3.21 o                         
  -7   8   4         40.42         39.23         3.15 o                         
  -6   8   4          0.02         -0.54         1.45 o                         
  -5   8   4          1.38          0.77         1.45 o                         
  -4   8   4         28.62         24.29         4.29 o                         
  -3   8   4          7.01          7.14         2.86 o                         
  -2   8   4          6.73          5.71         2.86 o                         
  -1   8   4         13.11          8.57         3.21 o                         
   0   8   4         24.03         16.79         4.29 o                         
   1   8   4         17.06         12.50         3.57 o                         
   2   8   4          2.32         -2.14         2.86 o                         
   3   8   4          7.16         10.00         3.57 o                         
   4   8   4          7.49         10.36         3.93 o                         
   5   8   4          2.47          3.19         2.14 o                         
   6   8   4         41.89         49.29         5.71 o                         
   7   8   4          1.20          0.36         3.21 o                         
 -10   9   4          0.06          1.07         3.04 o                         
  -9   9   4          0.44          0.07         1.88 o                         
  -8   9   4          4.27          2.86         2.02 o                         
  -7   9   4         12.94         16.21         2.64 o                         
  -6   9   4         79.83         71.45         4.12 o                         
  -5   9   4         10.44         10.15         2.23 o                         
  -4   9   4          0.47         -1.07         2.86 o                         
  -3   9   4          0.51         -1.07         3.21 o                         
  -2   9   4          6.80          6.79         3.21 o                         
  -1   9   4          0.09         -2.50         3.21 o                         
   0   9   4         12.83          6.79         3.57 o                         
   1   9   4          4.07         -1.79         2.86 o                         
   2   9   4          0.00         -0.71         2.86 o                         
   3   9   4          4.34          6.43         3.93 o                         
   4   9   4          3.86          8.22         3.93 o                         
   5   9   4          4.57          1.79         2.86 o                         
   6   9   4          3.67         12.14         3.93 o                         
  -9  10   4          2.32          1.28         2.14 o                         
  -8  10   4          0.51          0.11         1.97 o                         
  -7  10   4          2.09          0.21         1.88 o                         
  -6  10   4         22.30         28.51         3.39 o                         
  -5  10   4          4.94          4.64         2.05 o                         
  -4  10   4          0.12         -2.86         2.86 o                         
  -3  10   4          0.03         -0.71         3.57 o                         
  -2  10   4          1.32          1.07         3.21 o                         
  -1  10   4          0.30         -1.79         3.21 o                         
   0  10   4         14.56         10.36         4.29 o                         
   1  10   4          0.05          5.00         3.93 o                         
   2  10   4         11.64         17.86         5.00 o                         
   3  10   4          1.45         -1.79         3.57 o                         
   4  10   4          4.02          4.82         2.49 o                         
  -8  11   4         20.80         23.12         3.35 o                         
  -7  11   4         10.26          7.63         3.21 o                         
  -6  11   4          0.18         -0.78         2.05 o                         
  -5  11   4          7.95         10.17         3.04 o                         
  -4  11   4          3.06          1.43         3.57 o                         
  -3  11   4          1.29         -3.57         3.57 o                         
  -2  11   4          7.58          1.79         3.93 o                         
  -1  11   4          0.08         -3.21         3.21 o                         
   0  11   4          0.38          1.43         3.93 o                         
   1  11   4          0.19          0.71         3.57 o                         
   2  11   4          1.19          3.57         4.64 o                         
   3  11   4          0.02          0.36         4.29 o                         
  -5  12   4          0.44         -0.36         3.57 o                         
  -4  12   4         13.84         13.57         5.36 o                         
  -3  12   4          2.79         -1.79         3.93 o                         
  -2  12   4          0.03          1.79         4.64 o                         
  -1  12   4          0.05         -2.86         3.93 o                         
   0  12   4          0.04          2.50         4.64 o                         
  -3 -13   5          2.73          0.50         3.40 o                         
  -2 -13   5          0.51          4.40         4.11 o                         
  -1 -13   5         17.98         10.72         5.36 o                         
   0 -13   5          1.63         -4.64         4.64 o                         
   1 -13   5          2.49         10.36         5.36 o                         
   2 -13   5         16.67         17.14         5.36 o                         
   6 -13   5          3.12          2.14         3.21 o                         
  -5 -12   5          0.90         -2.50         4.64 o                         
  -4 -12   5          0.18         -2.90         2.90 o                         
  -3 -12   5          0.37         -1.58         3.93 o                         
  -2 -12   5         11.12          8.57         5.00 o                         
  -1 -12   5          7.54          5.36         5.00 o                         
   0 -12   5          0.32         -1.43         3.93 o                         
   1 -12   5          1.48         -1.07         4.29 o                         
   2 -12   5          2.65         -2.50         3.57 o                         
   3 -12   5          0.09         -1.43         3.21 o                         
   6 -12   5          3.89          0.71         2.86 o                         
   7 -12   5          1.31          1.43         2.86 o                         
   8 -12   5          0.58         -0.36         2.86 o                         
  -6 -11   5          4.83          1.43         4.64 o                         
  -5 -11   5          0.54         -0.63         2.91 o                         
  -4 -11   5          4.15         -0.24         5.71 o                         
  -3 -11   5          4.88          6.07         4.29 o                         
  -2 -11   5         10.47         12.50         4.64 o                         
  -1 -11   5         89.58         98.23         8.93 o                         
   0 -11   5         25.34         19.65         5.71 o                         
   1 -11   5          0.01         -3.21         3.21 o                         
   2 -11   5          1.28         -2.50         3.21 o                         
   3 -11   5          7.28          6.43         3.57 o                         
   4 -11   5          4.84          2.14         3.21 o                         
   6 -11   5          3.60          2.86         2.86 o                         
   7 -11   5         15.50         22.86         4.29 o                         
   8 -11   5          0.04         -1.79         2.86 o                         
   9 -11   5          1.12          1.43         3.21 o                         
  -8 -10   5          2.39         14.29         5.71 o                         
  -7 -10   5         13.46         18.57         5.71 o                         
  -6 -10   5         33.01         30.36         6.79 o                         
  -5 -10   5          0.90          1.90         2.64 o                         
  -4 -10   5         13.32          8.43         3.09 o                         
  -3 -10   5          6.47          5.36         4.29 o                         
  -2 -10   5         36.93         37.15         6.07 o                         
  -1 -10   5          4.09         -1.79         3.57 o                         
   0 -10   5         40.68         46.08         6.79 o                         
   1 -10   5         20.04         19.29         4.64 o                         
   2 -10   5          1.01         -2.86         2.86 o                         
   3 -10   5         24.27         21.79         4.29 o                         
   4 -10   5          0.65         -1.79         2.50 o                         
   5 -10   5         10.37         13.93         3.21 o                         
   6 -10   5          9.00         10.36         3.21 o                         
   7 -10   5          2.37          3.21         2.50 o                         
   8 -10   5          2.15          8.57         3.21 o                         
   9 -10   5          9.04          8.57         3.57 o                         
  10 -10   5          2.85          3.57         3.21 o                         
  -9  -9   5          0.57         -3.57         4.29 o                         
  -8  -9   5         74.21         59.65         8.22 o                         
  -7  -9   5          2.41          7.14         5.00 o                         
  -6  -9   5          0.93          2.89         2.64 o                         
  -5  -9   5         20.11         25.25         3.60 o                         
  -4  -9   5          3.84          5.71         4.29 o                         
  -3  -9   5          6.78         -2.14         3.93 o                         
  -2  -9   5         30.84         35.36         6.07 o                         
  -1  -9   5         54.25         45.36         6.07 o                         
   0  -9   5         11.23         17.14         4.29 o                         
   1  -9   5         33.50         31.08         5.71 o                         
   2  -9   5         21.16         20.36         4.64 o                         
   3  -9   5         17.80         16.43         3.93 o                         
   4  -9   5          0.52          3.21         2.50 o                         
   5  -9   5        223.75        216.40         6.18 o                         
   6  -9   5          4.96          2.86         2.50 o                         
   7  -9   5         37.74         27.15         4.29 o                         
   8  -9   5          4.29          2.50         2.86 o                         
   9  -9   5          2.24          0.00         2.86 o                         
  10  -9   5          2.17          4.29         2.86 o                         
 -10  -8   5          1.81          6.79         4.64 o                         
  -9  -8   5          2.71          3.21         4.29 o                         
  -8  -8   5          5.47          6.43         4.29 o                         
  -7  -8   5          0.00          1.79         3.93 o                         
  -6  -8   5         33.59         36.16         2.54 o                         
  -5  -8   5          4.02          0.44         1.45 o                         
  -4  -8   5          5.23         -2.14         3.21 o                         
  -3  -8   5         12.32          9.29         3.93 o                         
  -2  -8   5         17.09         11.43         3.93 o                         
  -1  -8   5          1.80         -1.43         2.86 o                         
   0  -8   5         22.38         21.07         4.29 o                         
   1  -8   5         72.15         70.72         6.43 o                         
   2  -8   5          1.75          1.14         1.00 o                         
   3  -8   5        657.36        686.51        20.36 o                         
   4  -8   5        184.16        180.74         8.22 o                         
   5  -8   5         17.55         21.91         2.14 o                         
   6  -8   5         84.64         76.08         5.71 o                         
   7  -8   5          1.90          1.61         1.52 o                         
   8  -8   5          0.00          0.41         1.63 o                         
   9  -8   5          0.46          0.71         1.77 o                         
  10  -8   5         21.98         24.34         3.28 o                         
  11  -8   5          1.02          1.15         2.39 o                         
 -10  -7   5          8.84         12.86         4.64 o                         
  -9  -7   5          0.85          0.98         2.86 o                         
  -8  -7   5         71.42         81.34         5.36 o                         
  -7  -7   5         45.79         48.89         3.72 o                         
  -6  -7   5        301.61        291.51         6.41 o                         
  -5  -7   5        151.20        154.67         4.87 o                         
  -4  -7   5        278.39        267.18        12.14 o                         
  -3  -7   5         43.68         38.58         5.00 o                         
  -2  -7   5         47.43         43.22         5.00 o                         
  -1  -7   5         20.71         10.36         3.21 o                         
   0  -7   5        329.21        339.33        12.86 o                         
   1  -7   5          2.57         -0.71         2.50 o                         
   2  -7   5          2.21         -0.68         0.68 o                         
   3  -7   5        110.10        122.87         6.79 o                         
   4  -7   5          1.58         -1.12         1.12 o                         
   5  -7   5          0.33         -0.44         0.95 o                         
   6  -7   5        185.39        168.60         5.30 o                         
   7  -7   5        163.26        135.66         5.17 o                         
   8  -7   5          3.71          5.54         2.02 o                         
   9  -7   5          0.13         -0.33         1.63 o                         
  10  -7   5         14.12         17.45         3.39 o                         
  11  -7   5          0.68          0.42         2.14 o                         
 -11  -6   5          2.83          3.18         2.64 o                         
 -10  -6   5          7.59          6.31         2.64 o                         
  -9  -6   5          4.82          3.14         2.39 o                         
  -8  -6   5          1.94          1.97         1.48 o                         
  -7  -6   5         27.30         26.76         1.77 o                         
  -6  -6   5        109.15         97.87         2.85 o                         
  -5  -6   5         18.28         17.34         1.88 o                         
  -4  -6   5          1.93         -2.14         2.14 o                         
  -3  -6   5        113.93        111.44         7.14 o                         
  -2  -6   5          2.57         -1.07         2.50 o                         
  -1  -6   5          4.85          0.00         2.50 o                         
   0  -6   5         28.90         33.93         3.93 o                         
   1  -6   5          8.80          8.57         2.50 o                         
   2  -6   5          1.28          0.71         0.66 o                         
   3  -6   5         34.97         29.71         1.97 o                         
   4  -6   5          1.57          3.43         0.88 o                         
   5  -6   5          6.99          6.12         0.90 o                         
   6  -6   5        106.24        102.27         3.29 o                         
   7  -6   5        100.52         81.29         5.00 o                         
   8  -6   5         92.35         94.12         4.41 o                         
   9  -6   5         23.55         18.08         6.43 o                         
  10  -6   5         11.73         11.22         2.64 o                         
  11  -6   5          5.12          2.32         2.27 o                         
  12  -6   5          0.29         -2.50         3.93 o                         
 -11  -5   5          3.57         -0.90         2.39 o                         
 -10  -5   5         18.86         17.48         3.09 o                         
  -9  -5   5         14.12         15.58         2.09 o                         
  -8  -5   5         11.95          8.86         1.73 o                         
  -7  -5   5         39.19         37.11         1.91 o                         
  -6  -5   5        246.97        263.77         4.56 o                         
  -5  -5   5          7.04          8.08         1.51 o                         
  -4  -5   5         12.11         -3.21         3.21 o                         
  -3  -5   5          3.00         -1.07         2.14 o                         
  -2  -5   5        101.79         91.44         6.07 o                         
  -1  -5   5          3.94          3.21         2.14 o                         
   0  -5   5        230.78        241.10         9.29 o                         
   1  -5   5          0.24          0.24         0.71 o                         
   2  -5   5          5.42          6.38         1.19 o                         
   3  -5   5         11.70         11.59         1.16 o                         
   4  -5   5          0.31          3.04         0.79 o                         
   5  -5   5          8.68          7.70         0.90 o                         
   6  -5   5          5.02          5.00         1.24 o                         
   7  -5   5         15.63         14.74         3.90 o                         
   8  -5   5        387.21        345.74         8.84 o                         
   9  -5   5         66.56         68.85         4.41 o                         
  10  -5   5          2.32          2.25         2.14 o                         
  11  -5   5          6.83          5.51         2.39 o                         
  12  -5   5          0.71         -3.57         3.57 o                         
 -12  -4   5          0.20          2.14         3.21 o                         
 -11  -4   5          0.03         -0.18         2.27 o                         
 -10  -4   5         11.15         11.59         2.64 o                         
  -9  -4   5          0.39         -1.63         1.63 o                         
  -8  -4   5          0.20         -0.76         1.26 o                         
  -7  -4   5         89.94         99.12         3.25 o                         
  -6  -4   5        330.44        346.84         5.25 o                         
  -5  -4   5          8.86          7.91         1.10 o                         
  -3  -4   5          0.45         -0.89         0.89 o                         
  -2  -4   5        223.06        214.54         4.49 o                         
  -1  -4   5          8.40          7.86         2.14 o                         
   0  -4   5        517.92        530.95         7.93 o                         
   1  -4   5          3.81          2.33         0.71 o                         
   2  -4   5       2926.17       3067.30        39.52 o                         
   3  -4   5         42.73         44.15         1.51 o                         
   4  -4   5         59.71         72.24         1.95 o                         
   5  -4   5          0.43          0.10         0.57 o                         
   6  -4   5         33.66         29.19         1.65 o                         
   7  -4   5          0.16         -0.83         1.06 o                         
   8  -4   5         11.02         14.27         4.37 o                         
   9  -4   5         56.26         47.72         3.76 o                         
  10  -4   5          9.80         12.48         2.68 o                         
  11  -4   5         10.97          6.07         3.93 o                         
  12  -4   5          2.85         -0.36         4.29 o                         
 -12  -3   5          2.96          4.29         3.57 o                         
 -11  -3   5          4.96          9.29         3.57 o                         
 -10  -3   5         40.53         42.12         3.66 o                         
  -9  -3   5          7.61          4.52         2.14 o                         
  -8  -3   5          1.12         -1.96         1.96 o                         
  -7  -3   5          5.51          6.26         1.63 o                         
  -6  -3   5         79.92         92.27         1.84 o                         
  -5  -3   5        587.38        589.85        10.63 o                         
  -4  -3   5        909.32        918.24        15.15 o                         
  -3  -3   5        461.79        469.72         8.90 o                         
  -2  -3   5        177.48        169.82         3.20 o                         
  -1  -3   5        295.29        297.36         6.57 o                         
   0  -3   5        571.92        576.38        10.86 o                         
   1  -3   5        175.19        173.96         4.55 o                         
   2  -3   5         30.65         37.19         1.57 o                         
   3  -3   5         83.33         89.21         2.00 o                         
   4  -3   5        829.34        901.82         9.63 o                         
   5  -3   5          3.72          4.87         0.62 o                         
   6  -3   5        139.48        140.23         3.06 o                         
   7  -3   5         35.45         28.74         1.72 o                         
   8  -3   5         15.45         13.17         3.30 o                         
   9  -3   5          3.87          2.57         1.62 o                         
  10  -3   5          0.42          1.79         3.21 o                         
  11  -3   5          1.01         -2.14         3.57 o                         
  12  -3   5          0.29          0.36         4.29 o                         
 -12  -2   5          2.06          2.50         2.86 o                         
 -11  -2   5         97.88        106.44         7.14 o                         
 -10  -2   5          2.52         -2.14         2.50 o                         
  -9  -2   5          8.05         11.07         2.14 o                         
  -8  -2   5          9.96          5.71         2.14 o                         
  -7  -2   5          2.82         -0.71         1.43 o                         
  -6  -2   5         46.32         52.86         3.93 o                         
  -5  -2   5        874.07        861.20        14.62 o                         
  -4  -2   5        885.02        928.89        15.77 o                         
  -3  -2   5        232.32        215.25         3.08 o                         
  -2  -2   5       1388.26       1346.14        17.20 o                         
  -1  -2   5        431.46        419.90         8.21 o                         
   0  -2   5         36.43         44.12         2.02 o                         
   1  -2   5        143.31        140.58         2.84 o                         
   2  -2   5        261.31        268.39         3.81 o                         
   3  -2   5         33.13         32.57         1.21 o                         
   4  -2   5          1.86          1.46         0.51 o                         
   5  -2   5          0.55          0.75         0.29 o                         
   6  -2   5         35.57         31.13         1.62 o                         
   7  -2   5        163.34        158.54         3.58 o                         
   8  -2   5        221.28        253.13         5.81 o                         
   9  -2   5         58.77         49.29         6.07 o                         
  10  -2   5         62.48         66.08         7.14 o                         
  11  -2   5          0.18         -2.86         3.21 o                         
  12  -2   5          0.01          0.00         3.93 o                         
 -12  -1   5          0.89          1.79         2.50 o                         
 -11  -1   5         46.86         47.15         4.29 o                         
 -10  -1   5         67.88         53.22         4.64 o                         
  -9  -1   5         86.15         90.73         5.00 o                         
  -8  -1   5         56.68         51.99         3.21 o                         
  -7  -1   5         68.57         74.81         2.64 o                         
  -6  -1   5         41.43         38.98         1.88 o                         
  -5  -1   5        325.73        326.13         4.76 o                         
  -4  -1   5        248.28        286.08         4.34 o                         
  -3  -1   5        834.21        843.39        11.06 o                         
  -2  -1   5       3716.75       3838.41        59.48 o                         
  -1  -1   5       1120.68       1112.10        18.56 o                         
   0  -1   5         49.63         44.05         1.45 o                         
   1  -1   5         89.62        108.58         1.62 o                         
   2  -1   5        673.20        740.71         6.93 o                         
   3  -1   5          0.00          0.06         0.39 o                         
   4  -1   5        104.48        101.50         1.65 o                         
   5  -1   5         56.34         64.87         1.40 o                         
   6  -1   5          3.23          3.48         0.93 o                         
   7  -1   5        360.69        346.31         6.56 o                         
   8  -1   5          4.44          3.11         2.05 o                         
   9  -1   5          1.77          0.36         3.21 o                         
  10  -1   5          2.54         -3.21         3.21 o                         
  11  -1   5          1.85         -1.79         3.93 o                         
  12  -1   5          0.12         -2.14         3.57 o                         
 -11   0   5         77.73         81.31         3.76 o                         
 -10   0   5         15.79         18.65         1.97 o                         
  -9   0   5         44.49         49.07         2.64 o                         
  -8   0   5         53.16         57.02         4.29 o                         
  -7   0   5          0.02         -0.18         0.76 o                         
  -6   0   5         78.09         92.70         2.33 o                         
  -5   0   5          0.43          1.31         0.90 o                         
  -4   0   5          0.02         -0.46         0.46 o                         
  -3   0   5       6070.78       6079.43        73.13 o                         
  -2   0   5         80.90         82.34         2.53 o                         
  -1   0   5       1290.28       1424.20        23.24 o                         
   0   0   5         13.85         14.96         0.62 o                         
   1   0   5       1516.90       1503.87        14.34 o                         
   2   0   5          0.65          1.28         0.39 o                         
   3   0   5        184.53        219.02         3.47 o                         
   4   0   5        368.83        384.32         4.81 o                         
   5   0   5         13.33         18.82         1.18 o                         
   6   0   5         11.52         11.77         1.39 o                         
   7   0   5        114.76        111.72         4.46 o                         
   8   0   5         30.68         31.08         4.64 o                         
   9   0   5        105.49         98.94         7.50 o                         
  10   0   5        140.79        154.30        10.00 o                         
  11   0   5         22.11         26.79         5.36 o                         
  12   0   5          1.18          0.71         4.29 o                         
 -11   1   5         94.68        101.11         4.46 o                         
 -10   1   5          0.26         -0.86         1.19 o                         
  -9   1   5        122.17        116.18         3.60 o                         
  -8   1   5         43.82         46.37         2.23 o                         
  -7   1   5        110.75        112.00         3.15 o                         
  -6   1   5         30.76         30.06         1.63 o                         
  -5   1   5         58.75         54.41         2.50 o                         
  -4   1   5          0.85          0.00         0.46 o                         
  -3   1   5       1113.37       1142.39        14.62 o                         
  -2   1   5          1.69          1.92         0.37 o                         
  -1   1   5        606.47        577.04        10.48 o                         
   0   1   5        497.02        530.75         7.25 o                         
   1   1   5        146.76        140.78         2.73 o                         
   2   1   5          0.71         -0.08         0.47 o                         
   3   1   5        171.98        180.04         3.15 o                         
   4   1   5        276.15        295.77         4.54 o                         
   5   1   5         26.80         28.94         1.49 o                         
   6   1   5         26.72         24.62         1.91 o                         
   7   1   5        130.70        142.10         5.17 o                         
   8   1   5         22.98         21.79         4.64 o                         
   9   1   5         63.61         70.72         7.14 o                         
  10   1   5        147.73        158.23        10.36 o                         
  11   1   5          0.93         -1.79         4.29 o                         
 -11   2   5          0.10          0.19         1.24 o                         
 -10   2   5         23.26         24.55         2.05 o                         
  -9   2   5        150.59        139.77         4.03 o                         
  -8   2   5         23.72         27.15         2.50 o                         
  -7   2   5          3.16          3.93         1.43 o                         
  -6   2   5          2.21          2.04         1.96 o                         
  -5   2   5        145.11        185.05         3.42 o                         
  -4   2   5          2.37          3.70         0.67 o                         
  -3   2   5        519.50        627.55         8.56 o                         
  -2   2   5          4.45          4.39         0.58 o                         
  -1   2   5        201.92        203.60         7.14 o                         
   0   2   5         32.18         40.00         3.21 o                         
   1   2   5        734.41        787.24        20.36 o                         
   2   2   5         22.16         23.80         1.71 o                         
   3   2   5        937.40       1044.22        13.88 o                         
   4   2   5         30.26         34.18         1.71 o                         
   5   2   5        231.45        251.63         5.02 o                         
   6   2   5          6.29          5.99         1.20 o                         
   7   2   5         15.47         12.50         3.21 o                         
   8   2   5          5.06          6.43         3.21 o                         
   9   2   5          0.22          1.07         3.57 o                         
  10   2   5          0.39          4.29         3.93 o                         
  11   2   5         30.20         42.86         6.79 o                         
 -11   3   5          5.37          4.20         1.51 o                         
 -10   3   5         69.29         69.04         3.17 o                         
  -9   3   5        694.13        667.58        16.79 o                         
  -8   3   5         26.80         22.15         2.14 o                         
  -7   3   5         78.72         82.69         3.15 o                         
  -6   3   5          0.43          1.14         0.67 o                         
  -5   3   5        211.38        239.43         5.89 o                         
  -4   3   5          0.00         -0.59         0.59 o                         
  -3   3   5       2197.50       2336.44        34.99 o                         
  -2   3   5          2.34          2.37         0.89 o                         
  -1   3   5         51.89         61.79         3.93 o                         
   0   3   5         26.52         25.72         2.86 o                         
   1   3   5         34.39         29.65         3.21 o                         
   2   3   5          3.52          2.86         1.79 o                         
   3   3   5        144.73        145.38         6.79 o                         
   4   3   5        100.88        106.55         3.91 o                         
   5   3   5          9.63          7.74         1.30 o                         
   6   3   5          0.46          0.84         1.02 o                         
   7   3   5          2.10          1.79         2.50 o                         
   8   3   5          5.65          5.71         3.21 o                         
   9   3   5          0.83         -1.79         3.21 o                         
  10   3   5         13.48         25.72         5.36 o                         
 -11   4   5          2.04          0.88         1.61 o                         
 -10   4   5          2.94          3.57         1.79 o                         
  -9   4   5        152.30        153.23         6.43 o                         
  -8   4   5        360.98        364.94         7.95 o                         
  -7   4   5        109.21        104.89         4.29 o                         
  -6   4   5          1.13          1.07         1.07 o                         
  -5   4   5        625.32        677.23        15.89 o                         
  -4   4   5         26.60         32.83         2.68 o                         
  -3   4   5        220.89        267.72         5.48 o                         
  -2   4   5        115.04        135.37         6.43 o                         
  -1   4   5        101.86        122.87         6.07 o                         
   0   4   5         43.46         45.01         3.93 o                         
   1   4   5          7.45          5.71         2.14 o                         
   2   4   5         49.00         47.51         4.29 o                         
   3   4   5          0.00         -1.43         1.43 o                         
   4   4   5         27.27         31.08         3.93 o                         
   5   4   5         64.24         71.19         3.31 o                         
   6   4   5         23.25         27.31         2.64 o                         
   7   4   5          3.75          0.36         2.86 o                         
   8   4   5          0.16         -2.14         3.21 o                         
   9   4   5          1.87          5.71         3.93 o                         
  10   4   5         19.61         18.57         5.36 o                         
 -11   5   5         27.20         29.29         3.21 o                         
 -10   5   5          5.16          4.54         1.71 o                         
  -9   5   5        164.06        171.63         5.29 o                         
  -8   5   5        120.59        110.63         4.16 o                         
  -7   5   5        221.79        224.42         5.93 o                         
  -6   5   5          0.44          1.31         2.68 o                         
  -5   5   5          8.64          8.51         1.61 o                         
  -4   5   5         10.22         11.91         1.45 o                         
  -3   5   5         17.57         25.31         2.86 o                         
  -2   5   5         22.55         13.93         2.86 o                         
  -1   5   5        431.60        395.76        13.22 o                         
   0   5   5         15.15         19.29         3.21 o                         
   1   5   5         40.40         38.58         4.29 o                         
   2   5   5          3.10         -0.36         1.79 o                         
   3   5   5         36.09         34.65         3.93 o                         
   4   5   5         22.14         24.29         3.93 o                         
   5   5   5        104.43        110.39         4.53 o                         
   6   5   5          3.62          2.43         1.88 o                         
   7   5   5          0.00          1.79         3.21 o                         
   8   5   5          0.06         -2.50         2.86 o                         
   9   5   5          1.85          3.57         4.29 o                         
 -11   6   5          6.89          8.01         4.46 o                         
 -10   6   5          1.86         -0.38         1.63 o                         
  -9   6   5         46.53         40.13         3.15 o                         
  -8   6   5         54.71         51.19         5.71 o                         
  -7   6   5          0.03         -1.37         1.37 o                         
  -6   6   5         59.36         61.91         3.25 o                         
  -5   6   5         14.17         12.88         1.71 o                         
  -4   6   5          1.85          0.71         1.12 o                         
  -3   6   5         16.59         14.64         2.86 o                         
  -2   6   5          0.60          1.07         2.14 o                         
  -1   6   5         29.83         29.65         4.29 o                         
   0   6   5          7.21          7.86         2.86 o                         
   1   6   5        164.78        171.09         8.93 o                         
   2   6   5        150.83        160.73         8.57 o                         
   3   6   5         28.16         26.07         3.93 o                         
   4   6   5         47.92         47.51         5.36 o                         
   5   6   5         10.79          9.77         2.68 o                         
   6   6   5          5.27          9.29         3.21 o                         
   7   6   5         17.39         17.86         4.29 o                         
   8   6   5          2.58          1.79         3.57 o                         
 -11   7   5          0.75         -0.45         1.88 o                         
 -10   7   5          6.36          7.29         2.14 o                         
  -9   7   5         14.92         12.29         2.27 o                         
  -8   7   5        189.81        190.95         6.61 o                         
  -7   7   5         17.74         21.20         6.07 o                         
  -6   7   5          5.38          4.62         1.63 o                         
  -5   7   5          2.72          1.01         1.45 o                         
  -4   7   5         34.88         31.99         5.89 o                         
  -3   7   5          0.59         -2.14         2.14 o                         
  -2   7   5         15.86          6.07         3.21 o                         
  -1   7   5          3.59          0.00         2.50 o                         
   0   7   5         88.48         88.23         6.79 o                         
   1   7   5        103.06        108.23         7.50 o                         
   2   7   5          0.04         -1.43         2.86 o                         
   3   7   5         14.27          9.64         3.57 o                         
   4   7   5          0.25         -1.43         2.86 o                         
   5   7   5         15.94         16.96         2.64 o                         
   6   7   5          0.29         -0.71         2.86 o                         
   7   7   5          8.62          5.71         3.93 o                         
   8   7   5          4.98          2.50         3.93 o                         
 -11   8   5          0.09         -0.71         2.02 o                         
 -10   8   5          5.72          6.05         3.75 o                         
  -9   8   5          0.05          1.43         2.02 o                         
  -8   8   5         13.19         13.64         2.39 o                         
  -7   8   5          5.95          2.55         1.96 o                         
  -6   8   5          0.19          0.74         1.63 o                         
  -5   8   5          1.29          0.39         1.45 o                         
  -4   8   5         29.40         22.30         2.31 o                         
  -3   8   5          1.97          2.14         2.86 o                         
  -2   8   5         28.56         26.79         4.64 o                         
  -1   8   5          0.14         -2.50         2.50 o                         
   0   8   5          9.09         11.07         3.93 o                         
   1   8   5          0.55         -2.50         2.50 o                         
   2   8   5         67.29         61.79         6.79 o                         
   3   8   5          1.87          2.14         2.86 o                         
   4   8   5         24.19         26.43         4.64 o                         
   5   8   5          1.02          0.96         1.97 o                         
   6   8   5          8.50          7.86         3.57 o                         
   7   8   5          0.89         -1.07         3.57 o                         
 -10   9   5         10.46         12.65         3.57 o                         
  -9   9   5          5.61          6.79         2.27 o                         
  -8   9   5          0.58          0.76         1.88 o                         
  -7   9   5          9.62          9.96         2.39 o                         
  -6   9   5         58.83         60.91         5.18 o                         
  -5   9   5         14.57         16.31         2.38 o                         
  -4   9   5         25.10         19.43         3.04 o                         
  -3   9   5          3.14          4.29         3.57 o                         
  -2   9   5          4.59          3.21         3.57 o                         
  -1   9   5          0.05         -0.36         3.21 o                         
   0   9   5          0.53         -2.50         2.50 o                         
   1   9   5          5.20          5.71         3.57 o                         
   2   9   5          8.79         16.07         4.64 o                         
   3   9   5          2.09         -0.71         2.86 o                         
   4   9   5          4.34         11.43         4.64 o                         
   5   9   5          1.69          2.50         3.21 o                         
  -9  10   5          0.23          2.54         2.23 o                         
  -8  10   5          0.57         -0.27         2.14 o                         
  -7  10   5          4.80          6.75         2.50 o                         
  -6  10   5         77.77         97.69         5.06 o                         
  -5  10   5         14.12         13.58         2.57 o                         
  -4  10   5         27.33         21.03         2.70 o                         
  -3  10   5         11.46          8.22         4.64 o                         
  -2  10   5          1.46         -0.36         3.21 o                         
  -1  10   5          0.79          2.50         3.57 o                         
   0  10   5          7.72          0.71         3.21 o                         
   1  10   5          2.82          3.21         3.93 o                         
   2  10   5         13.85         12.14         5.00 o                         
   3  10   5          3.42          2.86         4.29 o                         
   4  10   5          0.09         -0.64         5.89 o                         
  -7  11   5         10.28         17.86         5.00 o                         
  -6  11   5          3.60         10.72         4.64 o                         
  -5  11   5          4.69          2.50         3.93 o                         
  -4  11   5         12.61         10.72         5.00 o                         
  -3  11   5          2.33          1.79         4.29 o                         
  -2  11   5          1.63         -2.50         3.93 o                         
  -1  11   5          0.29          3.21         4.29 o                         
   0  11   5          0.17          2.14         4.29 o                         
   1  11   5          0.61         -3.21         4.29 o                         
   2  11   5          0.73         -2.14         3.93 o                         
  -4  12   5          8.97         10.00         5.36 o                         
  -3  12   5          1.88          1.07         5.00 o                         
  -2  12   5          0.83          0.71         4.64 o                         
  -3 -13   6         14.98         14.20         4.11 o                         
  -2 -13   6          1.34          1.07         4.64 o                         
  -1 -13   6          5.55          5.36         5.36 o                         
   0 -13   6          0.04          0.36         4.64 o                         
   1 -13   6          1.66          0.00         3.93 o                         
   2 -13   6          0.05         -2.86         3.93 o                         
   6 -13   6          0.93         -0.71         3.21 o                         
  -5 -12   6          0.18         -2.50         5.00 o                         
  -4 -12   6          6.61          1.07         3.35 o                         
  -3 -12   6          0.50         -2.50         3.93 o                         
  -2 -12   6          0.01          3.21         4.29 o                         
  -1 -12   6          0.55         -3.93         3.93 o                         
   0 -12   6          1.40         -3.57         3.93 o                         
   1 -12   6          1.10         -3.57         3.93 o                         
   2 -12   6          0.95         -1.07         3.57 o                         
   3 -12   6          3.36          6.43         3.93 o                         
   6 -12   6          0.01         -2.50         2.50 o                         
   7 -12   6          0.76          1.43         3.21 o                         
  -6 -11   6          0.40         -3.21         4.64 o                         
  -5 -11   6          0.37         -5.33         6.43 o                         
  -4 -11   6         10.87         11.07         5.36 o                         
  -3 -11   6          9.80          2.50         4.29 o                         
  -2 -11   6          0.17         -1.43         3.57 o                         
  -1 -11   6         21.19         20.00         5.71 o                         
   0 -11   6          0.71         -3.21         3.21 o                         
   1 -11   6          0.09         -3.21         3.21 o                         
   2 -11   6         10.74          9.29         4.29 o                         
   3 -11   6          4.42          2.14         3.21 o                         
   4 -11   6          3.56          1.79         3.21 o                         
   5 -11   6         26.94         24.65         3.93 o                         
   6 -11   6          4.68          1.79         2.86 o                         
   7 -11   6         11.40         15.36         3.93 o                         
   8 -11   6          0.03          1.43         2.86 o                         
  -8 -10   6          0.51          8.93         5.00 o                         
  -7 -10   6         18.13         20.36         6.07 o                         
  -6 -10   6          4.25          3.21         4.64 o                         
  -5 -10   6          6.91          6.28         6.25 o                         
  -4 -10   6          3.45         -1.07         3.93 o                         
  -3 -10   6          0.24         -3.21         3.93 o                         
  -2 -10   6          5.32          3.57         4.29 o                         
  -1 -10   6         35.33         30.36         5.71 o                         
   0 -10   6          0.72         -2.86         2.86 o                         
   1 -10   6         10.53          8.22         3.93 o                         
   2 -10   6         20.63         30.00         5.36 o                         
   3 -10   6         53.79         61.44         6.43 o                         
   4 -10   6         16.12         17.14         3.93 o                         
   5 -10   6          0.00         -1.43         2.14 o                         
   6 -10   6          4.03          4.64         2.50 o                         
   7 -10   6          0.35          3.93         3.21 o                         
   8 -10   6          6.38          6.79         3.21 o                         
   9 -10   6         15.21         14.64         3.93 o                         
  -9  -9   6         14.02         10.72         5.71 o                         
  -8  -9   6         24.05         16.43         5.36 o                         
  -7  -9   6         41.59         41.79         6.79 o                         
  -6  -9   6          0.08         -1.26         3.04 o                         
  -5  -9   6         16.76         18.22         5.71 o                         
  -4  -9   6         48.41         40.36         6.43 o                         
  -3  -9   6          0.49         -3.57         3.57 o                         
  -2  -9   6         24.35         28.22         5.71 o                         
  -1  -9   6         16.01         10.36         3.93 o                         
   0  -9   6         45.38         44.29         5.71 o                         
   1  -9   6         62.35         64.65         7.14 o                         
   2  -9   6          1.57         -1.07         2.50 o                         
   3  -9   6        232.03        239.67        11.07 o                         
   4  -9   6         47.78         44.65         5.00 o                         
   5  -9   6         27.17         24.27         2.53 o                         
   6  -9   6         47.06         45.72         4.64 o                         
   7  -9   6          2.46          5.36         2.86 o                         
   8  -9   6          5.12          4.29         2.86 o                         
   9  -9   6          8.04          7.50         3.57 o                         
  10  -9   6          1.04          0.00         2.86 o                         
 -10  -8   6          0.01         -0.36         4.29 o                         
  -9  -8   6          1.17          0.36         3.93 o                         
  -8  -8   6          8.18          7.50         4.64 o                         
  -7  -8   6          8.81          9.42         2.43 o                         
  -6  -8   6         35.55         33.06         3.69 o                         
  -5  -8   6         14.81          4.64         4.29 o                         
  -4  -8   6          4.13          1.07         3.57 o                         
  -3  -8   6          8.41          3.21         3.57 o                         
  -2  -8   6         36.17         36.08         5.36 o                         
  -1  -8   6         16.43          7.14         3.93 o                         
   0  -8   6          7.50         10.00         3.21 o                         
   1  -8   6         93.84         92.15         7.14 o                         
   2  -8   6         53.59         63.58         6.07 o                         
   3  -8   6         10.20          1.43         2.86 o                         
   4  -8   6         61.34         55.36         5.00 o                         
   5  -8   6         85.96         84.84         3.02 o                         
   6  -8   6        209.07        184.31         5.68 o                         
   7  -8   6          1.30          1.79         1.77 o                         
   8  -8   6         36.99         28.13         3.03 o                         
   9  -8   6         27.80         31.06         3.40 o                         
  10  -8   6          2.22          2.68         2.27 o                         
  11  -8   6          1.80         -1.61         2.32 o                         
 -10  -7   6          2.30         -0.71         3.57 o                         
  -9  -7   6         15.38         12.86         5.00 o                         
  -8  -7   6         18.26         16.94         2.70 o                         
  -7  -7   6          0.24         -0.71         1.60 o                         
  -6  -7   6         58.60         56.34         4.29 o                         
  -5  -7   6          9.65          3.93         3.57 o                         
  -4  -7   6         25.59         15.36         4.29 o                         
  -3  -7   6         42.96         31.79         4.64 o                         
  -2  -7   6         96.48         89.65         6.79 o                         
  -1  -7   6         93.65        115.01         7.50 o                         
   0  -7   6        178.82        187.52         9.29 o                         
   1  -7   6         30.73         28.57         3.93 o                         
   2  -7   6          8.75          2.50         2.14 o                         
   3  -7   6        101.99         97.80         7.86 o                         
   4  -7   6         70.10         64.52         2.46 o                         
   5  -7   6          0.01          0.12         1.07 o                         
   6  -7   6        159.58        138.93         6.79 o                         
   7  -7   6         26.07         27.79         2.90 o                         
   8  -7   6         53.21         56.39         3.91 o                         
   9  -7   6         16.62         15.03         2.64 o                         
  10  -7   6         21.78         15.10         2.90 o                         
  11  -7   6          2.16          3.39         3.04 o                         
 -11  -6   6          0.11         -2.14         3.57 o                         
 -10  -6   6          0.38         -2.86         3.57 o                         
  -9  -6   6          3.88          1.16         3.57 o                         
  -8  -6   6         13.63         10.73         2.50 o                         
  -7  -6   6          1.16          0.34         1.18 o                         
  -6  -6   6        104.16         91.80         4.00 o                         
  -5  -6   6          7.42          3.21         3.21 o                         
  -4  -6   6        188.87        196.45         9.64 o                         
  -3  -6   6         12.06         10.72         3.21 o                         
  -2  -6   6         55.17         51.79         5.36 o                         
  -1  -6   6         34.66         35.72         4.29 o                         
   0  -6   6        138.01        107.16         6.43 o                         
   1  -6   6          0.98          1.16         0.68 o                         
   2  -6   6          1.14          0.09         0.92 o                         
   3  -6   6          0.08         -0.51         1.43 o                         
   4  -6   6          6.68          6.02         1.03 o                         
   5  -6   6          0.01          0.26         0.88 o                         
   6  -6   6          0.30         -1.28         1.28 o                         
   7  -6   6         66.36         58.61         4.11 o                         
   8  -6   6          1.18         -1.36         1.36 o                         
   9  -6   6         13.13          8.57         2.39 o                         
  10  -6   6         15.79         15.56         2.90 o                         
  11  -6   6          4.59          1.26         2.31 o                         
 -11  -5   6          8.99          7.50         4.29 o                         
 -10  -5   6          0.46         -3.21         3.21 o                         
  -9  -5   6          0.27         -2.86         2.86 o                         
  -8  -5   6         15.97         16.98         2.31 o                         
  -7  -5   6         52.29         51.77         2.40 o                         
  -6  -5   6         19.79         18.62         1.88 o                         
  -5  -5   6          1.03          1.33         1.24 o                         
  -4  -5   6         52.69         59.55         2.86 o                         
  -3  -5   6        234.70        232.24         5.14 o                         
  -2  -5   6        478.09        467.09        11.61 o                         
  -1  -5   6         89.48         89.30         5.71 o                         
   0  -5   6         11.58         10.42         0.98 o                         
   1  -5   6          0.41          0.56         0.66 o                         
   2  -5   6         22.14         32.98         3.04 o                         
   3  -5   6          0.19         -0.74         0.74 o                         
   4  -5   6        334.22        323.93         5.07 o                         
   5  -5   6          7.18          7.46         0.94 o                         
   6  -5   6          0.58         -0.95         1.23 o                         
   7  -5   6          1.93         -0.60         3.34 o                         
   8  -5   6         27.62         27.47         2.40 o                         
   9  -5   6          1.67          0.10         1.88 o                         
  10  -5   6         29.88         29.61         3.40 o                         
  11  -5   6          1.25          5.61         3.21 o                         
  12  -5   6         19.49         28.57         6.07 o                         
 -12  -4   6          0.05         -0.36         3.57 o                         
 -11  -4   6          1.26          1.79         3.21 o                         
 -10  -4   6          5.39          3.21         3.21 o                         
  -9  -4   6          0.11         -2.14         2.50 o                         
  -8  -4   6          0.11         -2.14         2.14 o                         
  -7  -4   6         16.01         12.00         2.24 o                         
  -6  -4   6        140.46        142.30         4.36 o                         
  -5  -4   6         14.71         14.82         1.56 o                         
  -4  -4   6        224.55        246.37         5.92 o                         
  -3  -4   6        495.92        475.92         9.18 o                         
  -2  -4   6          5.10          5.61         1.79 o                         
  -1  -4   6        226.04        236.46         8.57 o                         
   0  -4   6        951.23       1029.41        26.07 o                         
   1  -4   6         48.01         52.02         2.08 o                         
   2  -4   6         61.45         74.82         2.30 o                         
   3  -4   6          0.01         -0.57         0.57 o                         
   4  -4   6        276.81        257.99         4.23 o                         
   5  -4   6          4.12          3.09         0.66 o                         
   6  -4   6         33.33         32.36         1.77 o                         
   7  -4   6          0.00         -1.28         1.28 o                         
   8  -4   6        192.87        179.88         5.00 o                         
   9  -4   6          1.63          0.00         1.79 o                         
  10  -4   6          0.17         -1.88         1.88 o                         
  11  -4   6          1.73          2.50         3.93 o                         
  12  -4   6         12.49         11.79         5.00 o                         
 -12  -3   6         18.10         15.72         4.29 o                         
 -11  -3   6         13.13         14.64         3.93 o                         
 -10  -3   6          4.78          3.21         2.86 o                         
  -9  -3   6          0.19         -0.36         2.50 o                         
  -8  -3   6          3.16          2.50         2.50 o                         
  -7  -3   6         67.82         64.29         5.00 o                         
  -6  -3   6          2.09         -0.71         1.79 o                         
  -5  -3   6         99.96        113.78         4.11 o                         
  -4  -3   6        223.68        233.06         5.02 o                         
  -3  -3   6         62.39         54.01         1.43 o                         
  -2  -3   6        473.91        501.13        14.29 o                         
  -1  -3   6         61.01         60.26         3.93 o                         
   0  -3   6          0.25          1.43         1.01 o                         
   1  -3   6         80.94         80.26         3.03 o                         
   2  -3   6        490.28        569.43         7.24 o                         
   3  -3   6         72.79         80.69         1.78 o                         
   4  -3   6          0.76          0.86         0.59 o                         
   5  -3   6         21.78         21.69         1.15 o                         
   6  -3   6         57.36         43.26         1.95 o                         
   7  -3   6         65.62         62.56         2.40 o                         
   8  -3   6          6.22          8.32         1.83 o                         
   9  -3   6          6.49          3.57         2.05 o                         
  10  -3   6         16.52         19.65         4.64 o                         
  11  -3   6          8.26          7.14         4.29 o                         
  12  -3   6         14.17         21.79         6.07 o                         
 -12  -2   6          0.14          2.50         3.21 o                         
 -11  -2   6         96.47        107.16         7.14 o                         
 -10  -2   6          0.80         -2.14         2.50 o                         
  -9  -2   6          0.89         -1.79         1.79 o                         
  -8  -2   6          2.84         -1.43         1.79 o                         
  -7  -2   6          0.44          0.36         1.79 o                         
  -6  -2   6          6.63          7.67         0.96 o                         
  -5  -2   6       2251.18       2247.30        48.04 o                         
  -4  -2   6        259.75        263.79         5.90 o                         
  -3  -2   6        327.02        344.87         7.19 o                         
  -2  -2   6       1055.62       1012.96        17.42 o                         
  -1  -2   6       1094.93       1103.73        18.82 o                         
   0  -2   6         47.96         44.72         1.58 o                         
   1  -2   6        568.41        606.50         8.66 o                         
   2  -2   6        407.64        468.58         6.02 o                         
   3  -2   6         34.57         32.85         1.21 o                         
   4  -2   6         14.03         12.56         0.77 o                         
   5  -2   6          0.31         -0.44         0.44 o                         
   6  -2   6        478.93        468.72         6.86 o                         
   7  -2   6         53.83         60.21         2.47 o                         
   8  -2   6        440.81        458.21        10.68 o                         
   9  -2   6          8.07          1.79         3.21 o                         
  10  -2   6         20.09         15.00         4.64 o                         
  11  -2   6          3.15          0.71         3.57 o                         
  12  -2   6          0.70          0.71         4.29 o                         
 -12  -1   6          3.65          6.79         2.86 o                         
 -11  -1   6         80.42         92.87         6.07 o                         
 -10  -1   6          5.61          2.86         2.14 o                         
  -9  -1   6          3.58          5.00         2.14 o                         
  -8  -1   6          4.06          3.89         1.12 o                         
  -7  -1   6          2.13          0.71         0.86 o                         
  -6  -1   6          0.44          1.32         0.74 o                         
  -5  -1   6         77.15         62.55         2.60 o                         
  -4  -1   6       2783.19       2859.10        35.58 o                         
  -3  -1   6          7.32          9.83         0.60 o                         
  -2  -1   6          7.99          5.94         1.12 o                         
  -1  -1   6          8.09          9.68         0.60 o                         
   0  -1   6        848.51        860.21        11.68 o                         
   1  -1   6         31.87         31.46         1.05 o                         
   2  -1   6       1059.71       1163.96        11.67 o                         
   3  -1   6        487.62        472.87         4.95 o                         
   4  -1   6        277.50        264.47         3.34 o                         
   5  -1   6         87.98         77.38         1.88 o                         
   6  -1   6         21.40         21.19         1.42 o                         
   7  -1   6         92.16        103.66         3.47 o                         
   8  -1   6        229.94        237.17        10.72 o                         
   9  -1   6         34.83         39.65         5.71 o                         
  10  -1   6         34.95         22.50         5.00 o                         
  11  -1   6          6.20         14.64         5.00 o                         
 -11   0   6        199.22        205.26        13.93 o                         
 -10   0   6         34.54         29.57         2.86 o                         
  -9   0   6          0.56          1.03         1.12 o                         
  -8   0   6          8.65          9.30         2.50 o                         
  -7   0   6          3.05          5.54         2.14 o                         
  -6   0   6          0.04          0.36         0.67 o                         
  -5   0   6        418.33        471.81         6.76 o                         
  -4   0   6         50.75         56.26         1.98 o                         
  -3   0   6        707.60        742.56        10.02 o                         
  -2   0   6        439.95        416.98         8.21 o                         
  -1   0   6         60.56         54.63         2.39 o                         
   0   0   6        429.74        448.96         6.40 o                         
   1   0   6         75.10         91.01         1.52 o                         
   2   0   6         40.72         47.90         1.29 o                         
   3   0   6        641.32        705.51         8.71 o                         
   4   0   6         33.02         37.22         1.51 o                         
   5   0   6          5.24          4.79         0.87 o                         
   6   0   6         36.38         38.54         1.80 o                         
   7   0   6        324.86        347.54        12.86 o                         
   8   0   6          3.72          4.29         3.21 o                         
   9   0   6         17.83         17.86         4.64 o                         
  10   0   6        128.68        133.59         9.29 o                         
  11   0   6          1.95          5.71         4.29 o                         
 -12   1   6         16.70         13.57         3.21 o                         
 -11   1   6        296.25        304.43         7.31 o                         
 -10   1   6         31.44         35.18         2.86 o                         
  -9   1   6         22.80         19.55         1.71 o                         
  -8   1   6         11.02          9.65         1.79 o                         
  -7   1   6          9.49         13.22         1.79 o                         
  -6   1   6         43.94         42.37         4.11 o                         
  -5   1   6        239.20        237.54         5.03 o                         
  -4   1   6        194.47        211.37         3.67 o                         
  -3   1   6        257.82        322.49         7.25 o                         
  -2   1   6         23.08         31.43         2.50 o                         
  -1   1   6          0.37         -0.71         1.07 o                         
   0   1   6         75.95         74.81         2.86 o                         
   1   1   6        124.14        113.82         2.76 o                         
   2   1   6        513.03        581.75         8.22 o                         
   3   1   6        129.98        120.18         2.78 o                         
   4   1   6         45.44         43.89         1.99 o                         
   5   1   6         52.71         47.74         2.12 o                         
   6   1   6          0.60          1.03         1.02 o                         
   7   1   6         47.93         47.51         5.36 o                         
   8   1   6          0.17         -0.71         3.21 o                         
   9   1   6         92.42         91.44         7.50 o                         
  10   1   6         24.50         30.36         6.07 o                         
  11   1   6          3.98          7.14         4.64 o                         
 -11   2   6          0.07         -1.61         1.61 o                         
 -10   2   6         66.50         67.73         3.35 o                         
  -9   2   6         55.89         50.17         2.74 o                         
  -8   2   6          3.39          2.50         1.43 o                         
  -7   2   6         77.28         76.44         3.93 o                         
  -6   2   6         27.04         28.89         1.96 o                         
  -5   2   6        554.30        615.32        10.53 o                         
  -4   2   6          0.04          0.12         0.71 o                         
  -3   2   6        252.39        319.22         5.81 o                         
  -2   2   6          8.70          9.26         4.64 o                         
  -1   2   6         79.35         79.65         4.64 o                         
   0   2   6        153.58        169.95         3.44 o                         
   1   2   6        568.79        597.16        10.13 o                         
   2   2   6        212.40        212.64         4.80 o                         
   3   2   6        435.89        437.11         6.89 o                         
   4   2   6         65.28         62.14         2.25 o                         
   5   2   6         95.96        105.04         3.16 o                         
   6   2   6          1.54          0.86         1.06 o                         
   7   2   6         33.89         35.36         4.64 o                         
   8   2   6         38.37         37.15         5.36 o                         
   9   2   6         52.79         58.58         6.79 o                         
  10   2   6         11.92          8.22         4.64 o                         
 -11   3   6        114.81        113.01         4.21 o                         
 -10   3   6         17.65         17.14         2.50 o                         
  -9   3   6        218.68        228.60         7.86 o                         
  -8   3   6         27.58         28.57         2.86 o                         
  -7   3   6         21.68         23.93         2.50 o                         
  -6   3   6          2.26          1.86         0.74 o                         
  -5   3   6        115.82        131.77         4.29 o                         
  -4   3   6          6.59          6.53         0.92 o                         
  -3   3   6        305.61        348.81        18.93 o                         
  -2   3   6          1.18          0.24         0.89 o                         
  -1   3   6         41.59         62.15         4.29 o                         
   0   3   6         36.02         36.43         3.57 o                         
   1   3   6         15.35         13.22         2.86 o                         
   2   3   6        219.00        229.67         8.93 o                         
   3   3   6        508.54        502.75        10.72 o                         
   4   3   6         89.60         91.39         6.43 o                         
   5   3   6          0.77          2.22         1.24 o                         
   6   3   6          1.92          2.62         1.45 o                         
   7   3   6         15.30         18.93         4.29 o                         
   8   3   6          0.69         -1.43         2.86 o                         
   9   3   6          0.01          3.21         3.57 o                         
  10   3   6          2.33         10.72         5.00 o                         
 -11   4   6          0.51         -1.43         1.79 o                         
 -10   4   6         24.55         21.07         2.86 o                         
  -9   4   6          6.78          8.57         2.14 o                         
  -8   4   6         88.60         91.24         5.89 o                         
  -7   4   6         11.76         11.32         1.52 o                         
  -6   4   6         13.44         12.78         1.63 o                         
  -5   4   6         12.55         14.21         2.14 o                         
  -4   4   6          7.47          8.69         1.19 o                         
  -3   4   6        151.18        162.41         3.89 o                         
  -2   4   6          8.99          5.36         2.14 o                         
  -1   4   6        180.82        179.67         7.86 o                         
   0   4   6          0.63         -1.79         1.79 o                         
   1   4   6         80.95         80.72         5.36 o                         
   2   4   6         23.75         18.93         3.21 o                         
   3   4   6          7.73          8.57         2.86 o                         
   4   4   6          0.99          1.43         2.14 o                         
   5   4   6        276.90        288.61        11.07 o                         
   6   4   6         48.99         44.04         3.25 o                         
   7   4   6         17.42         21.79         4.29 o                         
   8   4   6         13.13         10.72         3.93 o                         
   9   4   6         21.72         24.29         5.36 o                         
 -11   5   6          4.18          3.21         2.14 o                         
 -10   5   6         45.94         57.51         5.00 o                         
  -9   5   6          2.44          2.42         1.63 o                         
  -8   5   6          1.30          0.36         1.26 o                         
  -7   5   6         14.69         15.98         1.88 o                         
  -6   5   6         18.23         21.88         3.39 o                         
  -5   5   6          0.07          0.67         0.92 o                         
  -4   5   6         14.44         16.30         1.79 o                         
  -3   5   6         39.46         34.06         4.82 o                         
  -2   5   6          2.86          5.36         2.14 o                         
  -1   5   6        178.77        197.52         8.93 o                         
   0   5   6        271.07        274.32        10.72 o                         
   1   5   6          0.40          2.14         2.50 o                         
   2   5   6         95.23         92.15         6.43 o                         
   3   5   6         59.23         55.01         5.00 o                         
   4   5   6          0.53         -0.71         2.50 o                         
   5   5   6         92.64         94.30         6.43 o                         
   6   5   6          4.45          7.86         3.21 o                         
   7   5   6          4.87          6.79         3.57 o                         
   8   5   6          1.94         -0.36         3.57 o                         
   9   5   6          2.40         13.57         4.64 o                         
 -11   6   6          0.11          1.07         2.50 o                         
 -10   6   6          0.81          2.19         1.96 o                         
  -9   6   6         54.40         55.03         6.79 o                         
  -8   6   6          0.46         -1.37         1.37 o                         
  -7   6   6         12.45         12.49         1.97 o                         
  -6   6   6         30.73         31.43         3.04 o                         
  -5   6   6         14.97         15.31         1.78 o                         
  -4   6   6         18.91         15.31         2.32 o                         
  -3   6   6          0.16         -1.79         1.79 o                         
  -2   6   6         13.29          8.57         3.21 o                         
  -1   6   6         61.61         50.72         5.36 o                         
   0   6   6         16.43         11.79         3.57 o                         
   1   6   6         39.47         31.43         4.64 o                         
   2   6   6         33.78         35.72         5.00 o                         
   3   6   6          6.95          8.22         3.21 o                         
   4   6   6         84.98         96.80         7.14 o                         
   5   6   6          0.73          0.36         2.86 o                         
   6   6   6          0.53          3.57         2.86 o                         
   7   6   6          0.00          0.00         3.21 o                         
   8   6   6          0.82          1.79         3.57 o                         
 -11   7   6          0.03         -1.77         1.77 o                         
 -10   7   6          1.46          0.12         3.57 o                         
  -9   7   6         22.62         22.19         2.64 o                         
  -8   7   6        161.24        167.08         5.79 o                         
  -7   7   6         20.76         22.09         2.49 o                         
  -6   7   6          1.98          1.25         1.45 o                         
  -5   7   6          0.05         -1.43         3.57 o                         
  -4   7   6          8.95          8.54         2.14 o                         
  -3   7   6          0.04          0.36         2.50 o                         
  -2   7   6         11.97         14.64         3.57 o                         
  -1   7   6          2.39         -2.86         2.86 o                         
   0   7   6        146.25        140.37         8.57 o                         
   1   7   6          0.94         -1.79         3.21 o                         
   2   7   6        110.25        108.58         7.86 o                         
   3   7   6          1.24         -0.71         3.21 o                         
   4   7   6          0.40          5.36         3.57 o                         
   5   7   6         40.13         45.83        10.18 o                         
   6   7   6          3.88          3.21         3.21 o                         
   7   7   6          3.03          5.36         3.93 o                         
 -11   8   6          0.02         -1.60         2.14 o                         
 -10   8   6          4.20          4.71         2.14 o                         
  -9   8   6          0.05         -0.19         1.88 o                         
  -8   8   6        108.19        124.51         6.07 o                         
  -7   8   6         31.36         30.90         3.04 o                         
  -6   8   6         52.70         47.25         3.93 o                         
  -5   8   6         11.09          9.71         1.97 o                         
  -4   8   6         12.24          7.50         1.78 o                         
  -3   8   6         21.55         12.86         3.57 o                         
  -2   8   6         23.88         16.79         4.29 o                         
  -1   8   6          0.67         -2.50         2.50 o                         
   0   8   6          7.29          3.93         3.57 o                         
   1   8   6          9.87         15.36         4.29 o                         
   2   8   6          0.19         -1.43         3.21 o                         
   3   8   6          7.57          5.71         3.93 o                         
   4   8   6         67.77         92.15         8.22 o                         
   5   8   6          2.95         10.72         3.93 o                         
   6   8   6          0.96          3.93         3.57 o                         
 -10   9   6         15.40         16.79         4.29 o                         
  -9   9   6          0.71         -1.38         1.88 o                         
  -8   9   6          0.14          0.26         1.88 o                         
  -7   9   6          3.15          5.50         3.21 o                         
  -6   9   6          7.43          6.47         2.11 o                         
  -5   9   6          2.98          3.04         2.14 o                         
  -4   9   6          1.00          0.59         1.56 o                         
  -3   9   6          0.00         -0.71         3.21 o                         
  -2   9   6          3.58          0.71         3.57 o                         
  -1   9   6          4.16          1.79         3.57 o                         
   0   9   6         35.87         32.15         5.36 o                         
   1   9   6          1.54          1.43         3.57 o                         
   2   9   6          1.37         -3.21         3.21 o                         
   3   9   6          1.29          1.79         3.21 o                         
   4   9   6          2.21          0.71         3.93 o                         
   5   9   6          0.04          2.50         3.57 o                         
  -8  10   6          5.42          5.36         3.93 o                         
  -7  10   6          0.33          1.43         3.21 o                         
  -6  10   6         21.15         16.43         4.64 o                         
  -5  10   6          5.38          7.14         4.29 o                         
  -4  10   6          0.58         -0.36         3.57 o                         
  -3  10   6          0.01         -3.57         3.57 o                         
  -2  10   6          0.72          1.07         3.57 o                         
  -1  10   6          0.22          3.21         3.93 o                         
   0  10   6         14.13          9.64         5.00 o                         
   1  10   6          3.11          8.22         4.64 o                         
   2  10   6          0.01         -2.50         3.93 o                         
   3  10   6          0.85          2.50         4.29 o                         
  -6  11   6          0.43         -1.43         3.93 o                         
  -5  11   6          0.31         -3.21         3.21 o                         
  -4  11   6          2.56          6.43         4.29 o                         
  -3  11   6          1.89          0.71         3.93 o                         
  -2  11   6          0.78          1.79         3.93 o                         
  -1  11   6          0.01          0.71         4.64 o                         
   0  11   6          1.97          1.07         3.93 o                         
   1  11   6          0.86          3.57         4.64 o                         
  -3 -13   7          7.62         17.86         6.43 o                         
  -2 -13   7          6.07          6.07         5.71 o                         
  -1 -13   7          0.01         -3.93         3.93 o                         
   0 -13   7          0.01         -4.29         4.29 o                         
   1 -13   7          0.39         -0.71         4.64 o                         
   2 -13   7          0.06         -3.93         4.29 o                         
   5 -13   7          4.75         11.43         3.57 o                         
  -5 -12   7          0.03          1.43         5.36 o                         
  -4 -12   7          9.53          6.07         6.07 o                         
  -3 -12   7          0.19         -3.93         3.93 o                         
  -2 -12   7          1.80         -4.64         4.64 o                         
  -1 -12   7          2.40         -0.71         4.29 o                         
   0 -12   7          1.84          2.86         5.00 o                         
   1 -12   7          4.58          0.71         4.64 o                         
   2 -12   7         12.55          8.93         4.64 o                         
   3 -12   7          0.13         -3.21         3.21 o                         
   5 -12   7          0.66          7.14         3.21 o                         
   6 -12   7          4.41          4.64         3.21 o                         
   7 -12   7         16.60         18.93         4.29 o                         
  -6 -11   7          4.18          1.79         4.64 o                         
  -5 -11   7          0.03         -2.83         2.83 o                         
  -4 -11   7          1.60         -4.29         4.29 o                         
  -3 -11   7         18.68         20.72         5.36 o                         
  -2 -11   7          0.10         -1.43         3.57 o                         
  -1 -11   7         11.49         15.00         5.36 o                         
   0 -11   7          1.30         -3.21         3.57 o                         
   1 -11   7         11.55          7.50         4.64 o                         
   2 -11   7         28.21         14.64         4.64 o                         
   3 -11   7         25.76         28.57         5.36 o                         
   4 -11   7         22.71         27.50         5.00 o                         
   5 -11   7          9.25         10.00         3.21 o                         
   6 -11   7          1.91          3.21         2.86 o                         
   7 -11   7          2.19          0.71         2.86 o                         
   8 -11   7          4.21         -1.43         3.21 o                         
  -8 -10   7          0.71          1.43         4.64 o                         
  -7 -10   7          0.24         -1.79         3.93 o                         
  -6 -10   7          4.29         -3.93         3.93 o                         
  -5 -10   7          0.43         -3.93         3.93 o                         
  -4 -10   7         12.56          5.00         4.29 o                         
  -3 -10   7          0.19         -3.21         3.21 o                         
  -2 -10   7          4.52         -1.43         3.57 o                         
  -1 -10   7         47.32         42.51         6.43 o                         
   0 -10   7          3.25         -0.36         3.93 o                         
   1 -10   7        101.43        115.37         8.93 o                         
   2 -10   7          7.22          7.86         3.57 o                         
   3 -10   7         19.63         19.29         4.64 o                         
   4 -10   7        165.19        159.66         8.93 o                         
   5 -10   7          9.89         10.00         2.86 o                         
   6 -10   7         18.05         21.43         3.93 o                         
   7 -10   7         12.14         15.72         3.93 o                         
   8 -10   7          8.10         10.36         3.57 o                         
   9 -10   7          7.02          4.29         3.21 o                         
  -9  -9   7          2.51          3.21         5.00 o                         
  -8  -9   7         16.73         22.50         6.79 o                         
  -7  -9   7         37.60         39.65         7.14 o                         
  -6  -9   7          8.72          7.35         4.11 o                         
  -5  -9   7          0.54         -0.71         3.93 o                         
  -4  -9   7          4.89         -0.71         3.93 o                         
  -3  -9   7         14.02         12.86         4.64 o                         
  -2  -9   7         36.52         32.15         5.36 o                         
  -1  -9   7         11.12          5.00         3.93 o                         
   0  -9   7          2.97          3.21         3.57 o                         
   1  -9   7         46.81         42.51         5.71 o                         
   2  -9   7         10.01          9.64         3.93 o                         
   3  -9   7         71.30         68.58         6.43 o                         
   4  -9   7        126.83        125.02         7.86 o                         
   5  -9   7          0.60         -1.07         2.32 o                         
   6  -9   7         32.40         30.00         4.29 o                         
   7  -9   7          0.02          0.16         1.63 o                         
   8  -9   7         86.33         95.95         4.80 o                         
   9  -9   7          0.44         -1.25         2.02 o                         
  10  -9   7          6.79          7.50         2.78 o                         
 -10  -8   7          0.29         -3.21         3.93 o                         
  -9  -8   7          0.61         -4.29         4.29 o                         
  -8  -8   7         15.29         20.36         5.36 o                         
  -7  -8   7          1.61          2.43         2.14 o                         
  -6  -8   7         56.26         56.44         7.50 o                         
  -5  -8   7          5.98         -3.57         3.57 o                         
  -4  -8   7          0.68         -2.86         2.86 o                         
  -3  -8   7          0.53         -2.86         2.86 o                         
  -2  -8   7          2.36          0.36         3.21 o                         
  -1  -8   7          3.25         -2.50         2.50 o                         
   0  -8   7          1.80         -1.43         2.86 o                         
   1  -8   7          2.22         -0.71         2.50 o                         
   2  -8   7          9.53          4.64         3.21 o                         
   3  -8   7        146.01        135.37         7.86 o                         
   4  -8   7         25.99         20.62         2.05 o                         
   5  -8   7         13.60         15.31         1.78 o                         
   6  -8   7         54.55         54.73         3.66 o                         
   7  -8   7          8.61         12.19         2.27 o                         
   8  -8   7          0.64          0.18         1.77 o                         
   9  -8   7          9.62         10.34         2.39 o                         
  10  -8   7         10.21          8.11         2.49 o                         
  11  -8   7          0.35         -2.14         3.57 o                         
 -10  -7   7          4.70          5.36         4.64 o                         
  -9  -7   7         23.52         21.07         5.71 o                         
  -8  -7   7          3.62         -2.14         3.57 o                         
  -7  -7   7         10.09         12.13         2.16 o                         
  -6  -7   7          7.83          8.30         2.68 o                         
  -5  -7   7          2.83         -1.79         3.21 o                         
  -4  -7   7         13.10          7.86         3.93 o                         
  -3  -7   7         71.76         70.37         6.79 o                         
  -2  -7   7          3.18          2.14         2.86 o                         
  -1  -7   7          8.65          8.93         3.21 o                         
   0  -7   7        193.46        191.81         9.29 o                         
   1  -7   7         72.18         71.08         5.71 o                         
   2  -7   7        421.39        438.58        15.89 o                         
   3  -7   7          0.81          0.00         1.19 o                         
   4  -7   7          2.66          1.60         1.09 o                         
   5  -7   7          0.32          0.45         1.37 o                         
   6  -7   7        278.03        259.43         6.94 o                         
   7  -7   7          0.42         -1.52         1.52 o                         
   8  -7   7         18.79         23.55         2.90 o                         
   9  -7   7          0.07         -1.26         1.88 o                         
  10  -7   7          2.25          7.59         2.64 o                         
  11  -7   7          0.21         -0.76         2.14 o                         
 -11  -6   7          0.42         -3.57         3.57 o                         
 -10  -6   7          0.57          1.43         3.93 o                         
  -9  -6   7          7.35          9.64         4.29 o                         
  -8  -6   7         10.75          7.20         1.88 o                         
  -7  -6   7         20.21         20.67         1.94 o                         
  -6  -6   7        217.03        211.30         5.94 o                         
  -5  -6   7          0.81         -2.50         2.50 o                         
  -4  -6   7         22.75         27.86         1.67 o                         
  -3  -6   7         11.38          5.71         2.86 o                         
  -2  -6   7         19.85         24.65         4.29 o                         
  -1  -6   7         79.74         96.08         6.43 o                         
   0  -6   7        220.85        207.61         6.97 o                         
   1  -6   7         41.58         47.51         1.95 o                         
   2  -6   7          3.69          2.26         1.25 o                         
   3  -6   7          8.87         11.53         1.96 o                         
   4  -6   7         33.13         28.66         1.83 o                         
   5  -6   7          0.55         -1.34         1.34 o                         
   6  -6   7         17.83         13.64         1.92 o                         
   7  -6   7          0.90         -0.77         1.63 o                         
   8  -6   7         32.94         37.86         3.51 o                         
   9  -6   7          8.75          8.29         2.39 o                         
  10  -6   7         19.92         18.66         3.09 o                         
  11  -6   7          0.04         -1.07         5.71 o                         
 -11  -5   7          0.00          1.07         3.93 o                         
 -10  -5   7          0.16         -3.57         3.57 o                         
  -9  -5   7          7.03         10.36         4.29 o                         
  -8  -5   7          2.38          0.47         1.51 o                         
  -7  -5   7         74.37         76.25         3.58 o                         
  -6  -5   7        125.31        116.52         3.95 o                         
  -5  -5   7         38.75         37.44         2.86 o                         
  -4  -5   7          0.16         -0.96         0.96 o                         
  -3  -5   7          0.44         -0.45         0.68 o                         
  -2  -5   7         15.41         19.48         1.31 o                         
  -1  -5   7         21.42         17.50         3.57 o                         
   0  -5   7        124.49        132.71         3.40 o                         
   1  -5   7         29.68         29.91         2.50 o                         
   2  -5   7        101.32        110.02         3.50 o                         
   3  -5   7          0.79          0.55         0.77 o                         
   4  -5   7         74.29         67.16         2.40 o                         
   5  -5   7         12.96         12.20         1.36 o                         
   6  -5   7        356.03        338.44         5.75 o                         
   7  -5   7          0.00         -1.30         1.30 o                         
   8  -5   7          3.11          2.36         1.62 o                         
   9  -5   7          0.06          2.86         2.86 o                         
  10  -5   7          7.14          5.27         2.68 o                         
  11  -5   7          4.26          9.07         6.61 o                         
 -12  -4   7          5.21          5.36         4.29 o                         
 -11  -4   7          0.00          2.50         3.57 o                         
 -10  -4   7          0.18         -0.71         3.21 o                         
  -9  -4   7          1.60         -2.14         2.50 o                         
  -8  -4   7          1.05         -0.71         2.50 o                         
  -7  -4   7        121.99        128.07         4.46 o                         
  -6  -4   7        100.15         94.79         3.40 o                         
  -5  -4   7        394.79        388.61         7.79 o                         
  -4  -4   7         63.96         56.28         5.00 o                         
  -3  -4   7         62.66         68.58         5.71 o                         
  -2  -4   7         60.22         54.29         4.64 o                         
  -1  -4   7        427.95        420.77        13.22 o                         
   0  -4   7         98.15        111.44         5.71 o                         
   1  -4   7         51.26         61.08         4.29 o                         
   2  -4   7        397.73        491.94         9.66 o                         
   3  -4   7         15.69         17.95         1.36 o                         
   4  -4   7         64.18         58.80         1.79 o                         
   5  -4   7          8.33          6.25         0.90 o                         
   6  -4   7        455.43        448.11         5.78 o                         
   7  -4   7         13.14         10.46         1.92 o                         
   8  -4   7        162.50        151.26         4.66 o                         
   9  -4   7          3.56          1.91         2.32 o                         
  10  -4   7         10.33          6.86         2.38 o                         
  11  -4   7          0.03          1.79         3.57 o                         
 -12  -3   7          4.50          8.22         3.93 o                         
 -11  -3   7         11.99         10.36         3.93 o                         
 -10  -3   7          1.45         -2.14         2.50 o                         
  -9  -3   7          5.94          6.07         2.86 o                         
  -8  -3   7          0.06         -0.71         2.14 o                         
  -7  -3   7         20.67         17.88         1.59 o                         
  -6  -3   7        296.53        290.04        10.36 o                         
  -5  -3   7        109.32        118.94         6.07 o                         
  -4  -3   7        870.46        822.96        22.15 o                         
  -3  -3   7         18.78         22.90         1.43 o                         
  -2  -3   7        172.92        160.73         6.79 o                         
  -1  -3   7         44.71         39.65         3.57 o                         
   0  -3   7       1138.86       1176.57        29.29 o                         
   1  -3   7        852.41        923.89        15.41 o                         
   2  -3   7         30.95         43.99         1.48 o                         
   3  -3   7          1.48          1.62         0.56 o                         
   4  -3   7          2.86          3.40         0.69 o                         
   5  -3   7         78.08         67.49         1.86 o                         
   6  -3   7          0.18         -0.72         0.72 o                         
   7  -3   7        107.90        108.01         3.89 o                         
   8  -3   7        150.54        146.30         6.77 o                         
   9  -3   7          1.20          1.28         2.14 o                         
  10  -3   7          8.55          6.43         3.93 o                         
  11  -3   7         18.63         23.57         5.71 o                         
 -12  -2   7         33.12         45.01         5.36 o                         
 -11  -2   7          0.41          2.50         2.86 o                         
 -10  -2   7          2.77         -0.36         2.50 o                         
  -9  -2   7          5.66          9.64         2.50 o                         
  -8  -2   7          0.13          0.71         1.79 o                         
  -7  -2   7          8.68         10.00         2.50 o                         
  -6  -2   7        130.19        123.08         6.79 o                         
  -5  -2   7        335.57        282.89         9.64 o                         
  -4  -2   7        428.45        400.76        12.14 o                         
  -3  -2   7        310.94        302.54        10.00 o                         
  -2  -2   7         40.15         33.58         3.21 o                         
  -1  -2   7          0.02          0.71         1.43 o                         
   0  -2   7         86.18         76.19         2.16 o                         
   1  -2   7       1007.67       1138.07        12.89 o                         
   2  -2   7        939.81        992.30        11.54 o                         
   3  -2   7          4.71          6.41         0.75 o                         
   4  -2   7          7.64          9.07         0.73 o                         
   5  -2   7         40.79         40.26         1.55 o                         
   6  -2   7         47.68         41.27         1.66 o                         
   7  -2   7        175.99        161.49         4.51 o                         
   8  -2   7        625.80        629.52        13.32 o                         
   9  -2   7         12.41         15.72         4.29 o                         
  10  -2   7          9.75          5.00         3.93 o                         
  11  -2   7          2.36          2.86         3.93 o                         
 -12  -1   7          7.85         15.36         3.57 o                         
 -11  -1   7         10.76         12.50         3.21 o                         
 -10  -1   7          3.76          0.00         2.14 o                         
  -9  -1   7          1.10          2.14         2.14 o                         
  -8  -1   7          5.19          4.49         1.12 o                         
  -7  -1   7          0.07         -0.15         0.86 o                         
  -6  -1   7          7.53         10.34         0.92 o                         
  -5  -1   7          0.45         -0.55         0.55 o                         
  -4  -1   7        322.87        316.08         5.81 o                         
  -3  -1   7         59.04         65.01         3.93 o                         
  -2  -1   7        435.04        439.08         7.45 o                         
  -1  -1   7       1208.30       1255.96        21.97 o                         
   0  -1   7        275.57        322.84         4.67 o                         
   1  -1   7       1001.00       1052.21        13.57 o                         
   2  -1   7         85.89         72.22         1.90 o                         
   3  -1   7         94.41        113.35         2.13 o                         
   4  -1   7        116.63        111.22         2.25 o                         
   5  -1   7        656.80        651.30         9.94 o                         
   6  -1   7        116.71        116.97         4.11 o                         
   7  -1   7        645.30        654.37        20.00 o                         
   8  -1   7        135.33        146.09         8.57 o                         
   9  -1   7         42.86         55.72         6.43 o                         
  10  -1   7         37.17         25.36         5.36 o                         
  11  -1   7          0.12         -3.57         3.57 o                         
 -11   0   7         37.32         39.93         2.90 o                         
 -10   0   7          2.68          3.21         1.52 o                         
  -9   0   7         36.99         38.02         2.39 o                         
  -8   0   7         34.71         33.74         2.14 o                         
  -7   0   7          9.68         11.89         2.68 o                         
  -6   0   7         54.20         53.82         2.33 o                         
  -5   0   7        295.15        314.61         5.05 o                         
  -4   0   7        407.64        412.28         7.55 o                         
  -3   0   7        258.51        247.42         5.36 o                         
  -2   0   7         52.43         53.58         3.57 o                         
  -1   0   7        832.39        861.72        13.30 o                         
   0   0   7         71.41         84.94         2.63 o                         
   1   0   7       5798.14       6335.34        74.92 o                         
   2   0   7        278.63        278.64         4.59 o                         
   3   0   7          8.57         10.96         1.09 o                         
   4   0   7         75.56         69.76         2.42 o                         
   5   0   7         44.38         38.04         2.90 o                         
   6   0   7          9.39          9.22         1.50 o                         
   7   0   7         63.08         77.15         6.43 o                         
   8   0   7         86.63         81.44         7.14 o                         
   9   0   7         14.43         16.79         4.64 o                         
  10   0   7         57.85         56.08         7.14 o                         
  11   0   7          1.26          8.57         5.00 o                         
 -11   1   7        118.83        112.97         4.46 o                         
 -10   1   7         63.56         59.30         3.03 o                         
  -9   1   7         14.94         14.59         1.79 o                         
  -8   1   7         19.29         22.78         2.14 o                         
  -7   1   7         12.76         14.29         2.14 o                         
  -6   1   7         17.10         14.08         1.37 o                         
  -5   1   7        235.32        224.62         4.15 o                         
  -4   1   7        152.29        150.78         3.50 o                         
  -3   1   7         62.21         85.37         2.50 o                         
  -2   1   7         23.04         22.50         2.50 o                         
  -1   1   7       1014.66       1071.56        26.79 o                         
   0   1   7        253.75        312.54        10.36 o                         
   1   1   7        155.22        160.64         3.62 o                         
   2   1   7        111.58        116.91         2.66 o                         
   3   1   7        318.26        371.80         6.12 o                         
   4   1   7          0.59         -0.33         0.88 o                         
   5   1   7          1.73          1.51         0.99 o                         
   6   1   7         12.09          9.73         1.51 o                         
   7   1   7         19.65         20.72         3.93 o                         
   8   1   7         28.78         31.43         5.00 o                         
   9   1   7         29.48         37.50         6.07 o                         
  10   1   7          0.10          1.43         3.93 o                         
 -11   2   7          0.02         -1.37         1.37 o                         
 -10   2   7         98.25         96.88         3.91 o                         
  -9   2   7         22.62         25.00         2.86 o                         
  -8   2   7         34.43         33.58         3.21 o                         
  -7   2   7         33.89         35.36         3.21 o                         
  -6   2   7          6.16         10.45         1.43 o                         
  -5   2   7          8.19          8.09         1.19 o                         
  -4   2   7         20.29         17.86         2.50 o                         
  -3   2   7       1160.07       1138.35        28.22 o                         
  -2   2   7          1.53          0.71         1.43 o                         
  -1   2   7        189.34        198.60         7.86 o                         
   0   2   7          4.65          4.84         0.66 o                         
   1   2   7        472.43        532.67         9.43 o                         
   2   2   7          8.03         12.40         1.24 o                         
   3   2   7        529.94        559.82         8.51 o                         
   4   2   7         11.41         10.78         1.36 o                         
   5   2   7         57.32         54.76         2.61 o                         
   6   2   7          1.81          0.45         1.45 o                         
   7   2   7         16.93         17.86         3.93 o                         
   8   2   7          2.99          1.79         3.21 o                         
   9   2   7         65.67         75.01         7.86 o                         
  10   2   7         12.49         23.22         5.71 o                         
 -11   3   7         26.81         27.38         2.49 o                         
 -10   3   7          3.71          2.14         2.14 o                         
  -9   3   7         26.09         28.93         3.21 o                         
  -8   3   7          6.55          9.29         2.14 o                         
  -7   3   7         28.72         32.50         3.21 o                         
  -6   3   7          0.36          0.00         1.43 o                         
  -5   3   7          0.06         -0.86         0.86 o                         
  -4   3   7          2.80          2.85         2.32 o                         
  -3   3   7        138.68        145.71         7.86 o                         
  -2   3   7        166.20        147.41         6.43 o                         
  -1   3   7        145.78        139.66         6.79 o                         
   0   3   7        328.23        343.61        11.79 o                         
   1   3   7         12.61         11.30         1.28 o                         
   2   3   7          0.01          0.04         0.92 o                         
   3   3   7        359.24        374.12        10.72 o                         
   4   3   7          0.07         -0.36         1.96 o                         
   5   3   7         76.15         90.01         5.71 o                         
   6   3   7         19.37         19.30         2.68 o                         
   7   3   7         22.87         27.15         4.64 o                         
   8   3   7          1.22         -1.07         3.57 o                         
   9   3   7          0.48          0.36         3.57 o                         
  10   3   7          0.70          2.14         4.29 o                         
 -11   4   7          2.62          1.79         2.14 o                         
 -10   4   7         46.50         46.08         4.29 o                         
  -9   4   7          6.61          7.14         2.14 o                         
  -8   4   7         13.36         14.64         2.86 o                         
  -7   4   7          0.25          0.24         1.12 o                         
  -6   4   7          0.00         -0.40         0.92 o                         
  -5   4   7         50.84         53.24         5.36 o                         
  -4   4   7          0.89          1.43         0.92 o                         
  -3   4   7         11.55         10.67         0.98 o                         
  -2   4   7         17.68         18.43         1.43 o                         
  -1   4   7        413.42        415.41        13.57 o                         
   0   4   7         70.09         68.58         5.36 o                         
   1   4   7        219.09        220.74         9.29 o                         
   2   4   7         60.50         62.86         5.36 o                         
   3   4   7         32.28         30.47         2.31 o                         
   4   4   7         14.05         14.07         3.57 o                         
   5   4   7          0.06         -2.14         2.14 o                         
   6   4   7          1.87          1.79         2.86 o                         
   7   4   7          8.24         11.43         3.93 o                         
   8   4   7          8.31          6.79         3.93 o                         
   9   4   7          5.93          1.43         4.29 o                         
 -11   5   7         13.35         17.14         3.21 o                         
 -10   5   7        117.60        126.80         7.14 o                         
  -9   5   7          0.02          3.21         2.14 o                         
  -8   5   7         18.87         20.22         2.27 o                         
  -7   5   7          6.98          5.48         1.45 o                         
  -6   5   7         48.13         44.19         2.86 o                         
  -5   5   7          0.35         -0.83         2.50 o                         
  -4   5   7         24.86         21.08         2.86 o                         
  -3   5   7         22.94         19.42         2.50 o                         
  -2   5   7          1.06         -1.07         2.14 o                         
  -1   5   7          3.21          1.07         2.50 o                         
   0   5   7         75.12         75.72         6.43 o                         
   1   5   7        129.21        115.73         7.14 o                         
   2   5   7         12.43         10.36         3.21 o                         
   3   5   7        107.77        121.09         7.86 o                         
   4   5   7          2.41          1.07         2.86 o                         
   5   5   7          0.04          1.07         2.86 o                         
   6   5   7         69.30         75.72         6.43 o                         
   7   5   7          5.54          6.79         3.93 o                         
   8   5   7          3.72          7.86         4.29 o                         
 -11   6   7          0.76          0.00         2.50 o                         
 -10   6   7         15.89         15.36         3.57 o                         
  -9   6   7          1.94          1.83         1.96 o                         
  -8   6   7         45.91         53.54         5.71 o                         
  -7   6   7         21.50         23.60         2.31 o                         
  -6   6   7          0.01          0.86         1.19 o                         
  -5   6   7         21.17         20.96         2.05 o                         
  -4   6   7         20.06         12.81         1.60 o                         
  -3   6   7         53.27         49.61         5.54 o                         
  -2   6   7          3.85          3.21         3.21 o                         
  -1   6   7         50.36         52.51         5.71 o                         
   0   6   7        134.44        148.23         8.57 o                         
   1   6   7         41.10         35.36         5.00 o                         
   2   6   7         97.93        106.80         7.86 o                         
   3   6   7          1.40          0.36         3.21 o                         
   4   6   7          0.76         -1.43         2.50 o                         
   5   6   7          0.37         -0.71         2.86 o                         
   6   6   7          3.00          6.07         3.57 o                         
   7   6   7          0.01         -0.71         3.21 o                         
 -11   7   7          3.15          1.43         2.86 o                         
 -10   7   7          2.67          2.68         2.02 o                         
  -9   7   7         10.37         14.60         2.39 o                         
  -8   7   7         22.11         26.83         3.57 o                         
  -7   7   7          7.54         10.90         3.21 o                         
  -6   7   7          0.99          1.31         1.45 o                         
  -5   7   7         10.53          9.05         1.56 o                         
  -4   7   7          6.95          8.36         2.50 o                         
  -3   7   7         15.65         19.05         3.39 o                         
  -2   7   7          4.99          1.43         3.21 o                         
  -1   7   7          7.16          8.57         3.57 o                         
   0   7   7        119.90        110.37         7.86 o                         
   1   7   7         30.72         22.86         4.64 o                         
   2   7   7         39.96         54.29         6.43 o                         
   3   7   7          0.10          0.36         2.86 o                         
   4   7   7          8.60         15.36         4.64 o                         
   5   7   7         11.93         16.79         4.64 o                         
   6   7   7         29.58         36.43         5.36 o                         
 -10   8   7          0.03         -2.86         2.86 o                         
  -9   8   7          0.59         -0.18         2.02 o                         
  -8   8   7         47.17         51.32         8.04 o                         
  -7   8   7          1.24         -0.38         1.51 o                         
  -6   8   7         37.71         39.08         3.09 o                         
  -5   8   7          0.03          1.07         1.56 o                         
  -4   8   7         24.32         20.15         3.39 o                         
  -3   8   7          3.68          3.21         3.21 o                         
  -2   8   7         17.12          7.14         3.93 o                         
  -1   8   7          4.95          0.71         2.86 o                         
   0   8   7          0.62          0.36         3.21 o                         
   1   8   7          1.11          2.50         3.57 o                         
   2   8   7          2.62         -0.36         3.21 o                         
   3   8   7          0.00          3.21         3.57 o                         
   4   8   7          6.99          2.14         3.57 o                         
   5   8   7          1.08         10.72         3.93 o                         
  -9   9   7          0.25          0.71         3.21 o                         
  -8   9   7          0.51         -2.86         2.86 o                         
  -7   9   7          2.16          4.29         3.57 o                         
  -6   9   7          0.09          3.57         3.21 o                         
  -5   9   7          0.26         -0.36         3.21 o                         
  -4   9   7          1.35         -2.50         3.21 o                         
  -3   9   7          4.48          2.14         3.93 o                         
  -2   9   7          0.97          0.36         3.57 o                         
  -1   9   7          3.25         -2.86         2.86 o                         
   0   9   7         26.83         26.07         5.36 o                         
   1   9   7          1.04          2.50         3.57 o                         
   2   9   7          1.18         -3.21         3.21 o                         
   3   9   7          0.03         -2.86         3.21 o                         
   4   9   7          0.86          1.79         4.29 o                         
  -8  10   7          3.28          0.36         3.57 o                         
  -7  10   7          0.15         -1.79         3.21 o                         
  -6  10   7          1.64          1.07         3.21 o                         
  -5  10   7          0.18          1.79         3.57 o                         
  -4  10   7          1.63          0.00         3.93 o                         
  -3  10   7          0.00         -1.79         3.21 o                         
  -2  10   7          1.98          5.71         4.29 o                         
  -1  10   7          3.32          6.43         4.29 o                         
   0  10   7          8.40          7.50         4.29 o                         
   1  10   7          5.12          8.22         5.00 o                         
   2  10   7          1.03          3.21         4.64 o                         
  -5  11   7          3.67          9.64         5.00 o                         
  -4  11   7          5.99         13.93         5.36 o                         
  -3  11   7          1.57          3.93         4.64 o                         
  -2  11   7          4.27          9.64         5.00 o                         
  -1  11   7          1.12         12.50         5.00 o                         
  -3 -13   8          0.24          6.43         5.36 o                         
  -2 -13   8          0.02         -3.21         4.64 o                         
  -1 -13   8          0.64         -2.50         4.64 o                         
   0 -13   8          1.48         -4.29         4.64 o                         
   1 -13   8          2.49          3.93         4.64 o                         
   2 -13   8          0.21          2.86         4.64 o                         
   5 -13   8          2.52         -2.50         2.50 o                         
  -5 -12   8          0.18          0.71         5.36 o                         
  -4 -12   8          0.64         -4.64         5.00 o                         
  -3 -12   8         11.62         18.93         6.07 o                         
  -2 -12   8          1.66         -0.71         4.29 o                         
  -1 -12   8          7.39          5.71         5.36 o                         
   0 -12   8          6.19          3.57         4.64 o                         
   1 -12   8          0.04         -3.57         3.57 o                         
   2 -12   8         28.54         26.43         5.71 o                         
   3 -12   8          6.92          3.21         3.93 o                         
   5 -12   8          0.22         -2.50         2.50 o                         
   6 -12   8          0.07         -1.43         3.21 o                         
   7 -12   8          6.69         10.36         3.93 o                         
  -6 -11   8          0.72         -4.64         4.64 o                         
  -5 -11   8          1.83         -0.36         4.29 o                         
  -4 -11   8          2.08         -1.79         3.93 o                         
  -3 -11   8          3.53         -1.43         3.93 o                         
  -2 -11   8         11.22         11.43         5.00 o                         
  -1 -11   8          9.09         17.86         5.36 o                         
   0 -11   8          1.11         -1.79         3.93 o                         
   1 -11   8          1.24         -3.57         3.57 o                         
   2 -11   8         45.98         50.72         6.79 o                         
   3 -11   8          0.54          0.00         3.57 o                         
   5 -11   8          5.02          5.00         2.86 o                         
   6 -11   8         28.38         24.29         4.29 o                         
   7 -11   8          0.92          0.36         2.86 o                         
   8 -11   8          8.51          4.64         3.93 o                         
  -8 -10   8          1.62          1.07         5.00 o                         
  -7 -10   8          5.17          0.71         5.36 o                         
  -6 -10   8          0.89         -3.57         3.93 o                         
  -5 -10   8          0.05         -3.57         3.57 o                         
  -4 -10   8         12.94          8.57         4.64 o                         
  -3 -10   8          2.58         -3.21         3.21 o                         
  -2 -10   8          1.17          2.50         3.93 o                         
  -1 -10   8         12.58          9.64         4.64 o                         
   0 -10   8          3.71          2.86         3.57 o                         
   1 -10   8         10.12          6.43         4.29 o                         
   2 -10   8          0.50         -1.43         3.21 o                         
   3 -10   8         64.95         76.44         7.14 o                         
   4 -10   8         40.26         37.86         5.36 o                         
   5 -10   8          5.95          0.00         2.50 o                         
   6 -10   8          1.34         -2.14         2.50 o                         
   7 -10   8         24.57         36.79         5.36 o                         
   8 -10   8          1.95          1.43         2.86 o                         
   9 -10   8          8.84         12.50         3.93 o                         
  -9  -9   8          0.15         -4.64         4.64 o                         
  -8  -9   8         19.36         15.36         6.43 o                         
  -7  -9   8          0.29         -1.79         4.64 o                         
  -6  -9   8          0.35         -1.43         3.93 o                         
  -5  -9   8          0.00         -3.57         3.57 o                         
  -4  -9   8          0.69         -1.07         3.57 o                         
  -3  -9   8         20.25         20.00         5.36 o                         
  -2  -9   8         73.25         69.65         7.50 o                         
  -1  -9   8         13.41         10.36         3.93 o                         
   0  -9   8         93.02         95.01         7.86 o                         
   1  -9   8         98.92        125.02         8.93 o                         
   2  -9   8         32.33         33.22         5.00 o                         
   3  -9   8         35.74         31.08         5.00 o                         
   4  -9   8        147.31        167.88         8.93 o                         
   5  -9   8         36.77         35.72         2.74 o                         
   6  -9   8          2.35          1.10         1.63 o                         
   7  -9   8          0.70          3.55         1.97 o                         
   8  -9   8          0.00         -0.33         2.32 o                         
   9  -9   8          3.03          4.64         2.27 o                         
  10  -9   8          8.67          7.14         3.93 o                         
 -10  -8   8          2.43         -1.79         4.64 o                         
  -9  -8   8          0.77         -3.21         4.29 o                         
  -8  -8   8         46.70         48.22         7.50 o                         
  -7  -8   8          7.23          0.71         4.29 o                         
  -6  -8   8          7.24         17.14         5.00 o                         
  -5  -8   8          0.72         -2.86         3.57 o                         
  -4  -8   8          6.40          3.57         3.57 o                         
  -3  -8   8          0.45          1.43         2.86 o                         
  -2  -8   8          1.59          0.36         2.86 o                         
  -1  -8   8          0.14         -0.36         2.86 o                         
   0  -8   8         10.31         17.86         4.29 o                         
   1  -8   8         52.92         54.29         5.71 o                         
   2  -8   8         30.81         32.15         5.00 o                         
   3  -8   8         20.35         23.19         2.16 o                         
   4  -8   8         19.30         17.64         3.75 o                         
   5  -8   8         41.06         36.40         2.40 o                         
   6  -8   8          6.36          8.64         2.68 o                         
   7  -8   8          0.38          2.05         1.88 o                         
   8  -8   8          6.69          7.45         6.61 o                         
   9  -8   8          0.17         -0.98         1.88 o                         
  10  -8   8          0.05          1.74         2.14 o                         
 -10  -7   8          0.58          3.93         4.64 o                         
  -9  -7   8          8.90         10.00         4.64 o                         
  -8  -7   8          2.39         -0.71         3.93 o                         
  -7  -7   8          2.79          1.07         2.68 o                         
  -6  -7   8          0.00         -1.58         2.14 o                         
  -5  -7   8         25.97         22.86         5.00 o                         
  -4  -7   8          0.10         -2.86         2.86 o                         
  -3  -7   8         33.97         30.00         5.00 o                         
  -2  -7   8         33.89         37.50         5.00 o                         
  -1  -7   8         11.63         11.79         3.57 o                         
   0  -7   8          0.15         -2.14         2.14 o                         
   1  -7   8         58.21         57.53         2.29 o                         
   2  -7   8          8.86          9.75         1.79 o                         
   3  -7   8         18.06         17.17         1.78 o                         
   4  -7   8        231.73        243.99         5.26 o                         
   5  -7   8          1.01         -1.14         1.37 o                         
   6  -7   8         56.75         61.58         3.75 o                         
   7  -7   8          4.13          1.43         1.77 o                         
   8  -7   8         28.06         17.65         2.64 o                         
   9  -7   8          3.37          0.74         1.97 o                         
  10  -7   8          1.08          0.08         2.14 o                         
  11  -7   8          0.30          2.14         3.57 o                         
 -11  -6   8          0.06          7.50         4.64 o                         
 -10  -6   8          0.06         -3.57         3.57 o                         
  -9  -6   8         13.28         10.72         4.64 o                         
  -8  -6   8         66.20         53.58         6.43 o                         
  -7  -6   8         26.42         22.35         3.04 o                         
  -6  -6   8          2.41          2.76         1.43 o                         
  -5  -6   8         21.43         24.29         4.29 o                         
  -4  -6   8          0.00          0.24         3.39 o                         
  -3  -6   8        117.40        117.66         3.19 o                         
  -2  -6   8        257.05        249.20         5.04 o                         
  -1  -6   8        127.18        123.99         6.97 o                         
   0  -6   8         59.47         66.96         2.27 o                         
   1  -6   8          0.01         -1.29         2.68 o                         
   2  -6   8        148.41        154.58         6.79 o                         
   3  -6   8          6.55          4.94         1.37 o                         
   4  -6   8         86.11         84.20         2.87 o                         
   5  -6   8          0.02         -1.94         1.94 o                         
   6  -6   8        421.42        361.39         8.71 o                         
   7  -6   8          7.23          5.69         1.76 o                         
   8  -6   8         91.94         90.33         4.92 o                         
   9  -6   8          3.71          2.66         3.39 o                         
  10  -6   8         26.22         29.62         3.51 o                         
  11  -6   8          6.40          2.81         2.86 o                         
 -11  -5   8          1.28         -3.93         3.93 o                         
 -10  -5   8          0.08          1.79         3.57 o                         
  -9  -5   8          0.19          0.71         3.21 o                         
  -8  -5   8          6.51         11.07         3.93 o                         
  -7  -5   8         58.04         64.87         4.29 o                         
  -6  -5   8         17.24         18.88         1.92 o                         
  -5  -5   8          8.14          7.83         1.28 o                         
  -4  -5   8          7.57          6.82         2.14 o                         
  -3  -5   8         15.37         16.52         1.60 o                         
  -2  -5   8         16.96         15.00         3.21 o                         
  -1  -5   8        534.38        547.92        16.79 o                         
   0  -5   8        219.04        243.24        10.00 o                         
   1  -5   8        230.36        218.34         5.22 o                         
   2  -5   8         31.08         41.77         2.38 o                         
   3  -5   8          6.04          5.62         1.09 o                         
   4  -5   8          0.51         -0.19         0.95 o                         
   5  -5   8          3.12          2.11         1.24 o                         
   6  -5   8        333.65        334.11         5.56 o                         
   7  -5   8         16.82         16.41         2.04 o                         
   8  -5   8         39.03         43.53         3.51 o                         
   9  -5   8          2.14          2.63         2.14 o                         
  10  -5   8          1.12          0.36         2.27 o                         
  11  -5   8          0.41         -0.37         2.64 o                         
 -12  -4   8          0.10         -2.14         3.57 o                         
 -11  -4   8          2.07          2.86         3.57 o                         
 -10  -4   8          2.90         -0.71         3.21 o                         
  -9  -4   8         13.29         14.64         3.93 o                         
  -8  -4   8         79.95         86.80         6.79 o                         
  -7  -4   8        294.97        292.89        11.79 o                         
  -6  -4   8        104.11        107.51         6.79 o                         
  -5  -4   8          2.98          2.54         0.98 o                         
  -4  -4   8        122.22        118.41         8.57 o                         
  -3  -4   8         17.19         15.36         3.21 o                         
  -2  -4   8          7.08          3.21         2.14 o                         
  -1  -4   8         97.37        110.37         6.07 o                         
   0  -4   8        247.24        280.75        10.36 o                         
   1  -4   8         92.80        120.73         6.07 o                         
   2  -4   8        175.68        169.48         4.55 o                         
   3  -4   8         63.15         63.32         1.95 o                         
   4  -4   8        111.70        102.89         2.54 o                         
   5  -4   8         10.16          8.43         1.15 o                         
   6  -4   8       1403.70       1411.02        16.74 o                         
   7  -4   8          1.25          1.80         1.60 o                         
   8  -4   8         63.21         69.09         4.37 o                         
   9  -4   8         19.71         17.50         3.75 o                         
  10  -4   8         18.51         19.26         3.15 o                         
  11  -4   8          0.92          3.93         3.93 o                         
 -12  -3   8          0.83          0.00         3.57 o                         
 -11  -3   8          0.05         -1.79         3.21 o                         
 -10  -3   8          0.19          3.21         2.86 o                         
  -9  -3   8          0.97          2.14         2.50 o                         
  -8  -3   8          3.58          7.14         2.86 o                         
  -7  -3   8         31.09         29.65         4.29 o                         
  -6  -3   8        131.14        126.44         6.79 o                         
  -5  -3   8        105.09         92.15         5.71 o                         
  -4  -3   8          1.26          0.00         1.79 o                         
  -3  -3   8        271.07        251.10         9.29 o                         
  -2  -3   8        114.05        117.87         6.07 o                         
  -1  -3   8       1034.99       1062.99        17.16 o                         
   0  -3   8        139.33        163.41         3.89 o                         
   1  -3   8        150.47        165.54         4.10 o                         
   2  -3   8        169.77        158.01         3.31 o                         
   3  -3   8        100.58        120.73         2.73 o                         
   4  -3   8         70.92         65.01         2.05 o                         
   5  -3   8          9.71          8.03         1.08 o                         
   6  -3   8        387.07        372.99         7.35 o                         
   7  -3   8        119.90        130.27         9.83 o                         
   8  -3   8        192.64        187.65         6.41 o                         
   9  -3   8          0.79          2.86         3.57 o                         
  10  -3   8         17.29         13.57         4.29 o                         
  11  -3   8         36.36         45.01         6.79 o                         
 -12  -2   8          6.76         11.79         3.93 o                         
 -11  -2   8          2.46          2.14         3.21 o                         
 -10  -2   8          0.37         -0.36         2.14 o                         
  -9  -2   8          2.90          5.71         2.50 o                         
  -8  -2   8         39.32         37.15         4.29 o                         
  -7  -2   8        226.65        246.10         9.64 o                         
  -6  -2   8         14.37         16.43         2.86 o                         
  -5  -2   8         10.56         10.36         2.50 o                         
  -4  -2   8        998.10       1017.98        26.07 o                         
  -3  -2   8        308.04        298.61        10.00 o                         
  -2  -2   8         77.27         82.15         5.00 o                         
  -1  -2   8       2776.90       2992.51        68.22 o                         
   0  -2   8        414.79        434.70        13.22 o                         
   1  -2   8        329.13        338.94         5.23 o                         
   2  -2   8         94.73         93.25         2.34 o                         
   3  -2   8          2.74          0.84         0.67 o                         
   4  -2   8          1.63          1.94         0.75 o                         
   5  -2   8        308.48        300.19         4.94 o                         
   6  -2   8        109.10        105.05         2.94 o                         
   7  -2   8         41.14         45.40         2.80 o                         
   8  -2   8        190.65        208.60        10.36 o                         
   9  -2   8          1.42         -2.86         2.86 o                         
  10  -2   8         23.44         31.79         5.71 o                         
  11  -2   8          1.06          4.29         3.93 o                         
 -12  -1   8         18.75         23.22         3.93 o                         
 -11  -1   8          0.41         -0.36         2.50 o                         
 -10  -1   8          1.58          2.86         2.50 o                         
  -9  -1   8          0.01         -1.79         1.79 o                         
  -8  -1   8          0.50         -0.77         0.89 o                         
  -7  -1   8          1.79         -0.09         1.07 o                         
  -6  -1   8          1.60          2.50         0.84 o                         
  -5  -1   8        170.07        183.75         3.95 o                         
  -4  -1   8          0.31         -0.12         0.36 o                         
  -3  -1   8        777.26        750.09        20.00 o                         
  -2  -1   8        595.03        625.80        10.47 o                         
  -1  -1   8         17.90         14.45         2.68 o                         
   0  -1   8        477.10        546.70         7.53 o                         
   1  -1   8       1380.92       1483.14        18.62 o                         
   2  -1   8         13.54         12.71         1.02 o                         
   3  -1   8          0.26          2.82         0.74 o                         
   4  -1   8         15.69         14.94         1.30 o                         
   5  -1   8        303.58        308.64         5.89 o                         
   6  -1   8          9.89          6.29         1.78 o                         
   7  -1   8         23.09         13.22         3.93 o                         
   8  -1   8          3.17          0.00         3.21 o                         
   9  -1   8         16.57         16.07         4.29 o                         
  10  -1   8          1.28         -0.71         3.57 o                         
  11  -1   8         19.76         26.43         6.07 o                         
 -12   0   8         20.97         17.86         3.57 o                         
 -11   0   8          0.91         -0.71         2.50 o                         
 -10   0   8          0.13         -0.99         1.12 o                         
  -9   0   8          0.04          1.93         1.19 o                         
  -8   0   8          1.01          0.94         0.92 o                         
  -7   0   8         27.33         27.85         1.78 o                         
  -6   0   8          1.15          1.63         0.62 o                         
  -5   0   8        723.01        749.43        12.86 o                         
  -4   0   8        298.02        312.58         6.26 o                         
  -3   0   8        141.52        138.18         3.30 o                         
  -2   0   8          0.95          0.71         0.35 o                         
  -1   0   8        144.66        201.10         7.86 o                         
   0   0   8          0.13         -0.24         0.64 o                         
   1   0   8        229.77        208.26         5.06 o                         
   2   0   8         15.06         15.07         1.02 o                         
   3   0   8         76.77         63.65         2.15 o                         
   4   0   8        101.50        105.55         2.99 o                         
   5   0   8         49.45         54.41         2.54 o                         
   6   0   8         70.39         74.23         3.05 o                         
   7   0   8        291.95        283.61        11.79 o                         
   8   0   8         13.48         10.72         3.93 o                         
   9   0   8         13.64         17.86         4.64 o                         
  10   0   8          2.35         -1.43         3.57 o                         
 -12   1   8          1.20         -2.50         2.50 o                         
 -11   1   8         37.02         37.50         4.29 o                         
 -10   1   8          2.01          1.82         1.37 o                         
  -9   1   8          1.85          2.68         1.96 o                         
  -8   1   8          1.28          2.26         1.12 o                         
  -7   1   8        111.19        111.44         5.71 o                         
  -6   1   8         31.15         28.80         1.97 o                         
  -5   1   8        145.76        159.25         4.03 o                         
  -4   1   8         50.59         63.14         2.16 o                         
  -3   1   8        102.42         96.80         5.00 o                         
  -2   1   8          0.94         -1.07         1.43 o                         
  -1   1   8         64.82         62.15         4.29 o                         
   0   1   8         36.42         37.86         3.93 o                         
   1   1   8       1026.40       1042.01        13.55 o                         
   2   1   8         39.73         42.52         1.76 o                         
   3   1   8        212.19        219.52         6.20 o                         
   4   1   8          0.00          1.65         0.95 o                         
   5   1   8        215.12        228.86         7.05 o                         
   6   1   8          5.73          6.57         1.71 o                         
   7   1   8         20.29         16.07         3.93 o                         
   8   1   8          5.54          6.79         3.57 o                         
   9   1   8          2.01         -2.14         3.21 o                         
  10   1   8          3.57          0.00         3.93 o                         
 -11   2   8         16.93         14.37         2.68 o                         
 -10   2   8         30.28         26.19         2.39 o                         
  -9   2   8         20.89         20.72         2.86 o                         
  -8   2   8          4.23          2.14         1.79 o                         
  -7   2   8          3.53          4.90         1.26 o                         
  -6   2   8          7.57          6.18         1.19 o                         
  -5   2   8         18.47         18.38         1.51 o                         
  -4   2   8         45.96         41.08         3.93 o                         
  -3   2   8        138.93        152.88         6.79 o                         
  -2   2   8         27.10         32.15         3.57 o                         
  -1   2   8        170.50        180.38         7.86 o                         
   0   2   8         40.39         45.36         1.96 o                         
   1   2   8        136.62        127.27         3.40 o                         
   2   2   8         37.79         37.20         1.76 o                         
   3   2   8         88.30         88.62         3.27 o                         
   4   2   8         66.34         57.92         3.25 o                         
   5   2   8         36.05         31.90         3.04 o                         
   6   2   8          3.57          2.03         1.51 o                         
   7   2   8         53.56         47.86         5.71 o                         
   8   2   8         15.99         19.29         4.64 o                         
   9   2   8         36.16         35.36         6.07 o                         
  10   2   8          6.39         16.43         5.36 o                         
 -11   3   8          1.66          2.32         1.96 o                         
 -10   3   8          0.29          3.21         2.14 o                         
  -9   3   8         19.95         22.15         3.21 o                         
  -8   3   8         30.05         26.07         3.21 o                         
  -7   3   8         24.15         20.52         1.88 o                         
  -6   3   8          1.62         -0.36         1.43 o                         
  -5   3   8          2.73         -0.36         1.79 o                         
  -4   3   8         21.62         31.79         3.57 o                         
  -3   3   8        119.03        117.16         6.07 o                         
  -2   3   8          1.10          2.50         2.14 o                         
  -1   3   8         12.32         11.07         2.86 o                         
   0   3   8         24.37         22.72         1.33 o                         
   1   3   8        104.14        103.92         8.04 o                         
   2   3   8         44.92         47.29         2.43 o                         
   3   3   8          1.08          1.46         0.95 o                         
   4   3   8        107.62        123.55         4.78 o                         
   5   3   8         47.84         61.44         5.36 o                         
   6   3   8         72.64         75.37         6.07 o                         
   7   3   8          3.97          5.71         3.21 o                         
   8   3   8         17.65         14.64         4.29 o                         
   9   3   8          7.68          9.29         5.00 o                         
 -11   4   8         38.04         36.43         4.29 o                         
 -10   4   8         27.03         28.22         3.93 o                         
  -9   4   8          6.58          7.86         2.50 o                         
  -8   4   8          1.05         -1.79         1.79 o                         
  -7   4   8         30.39         31.08         3.57 o                         
  -6   4   8          0.00          0.00         2.14 o                         
  -5   4   8          2.87          1.31         0.96 o                         
  -4   4   8         20.19         18.30         1.31 o                         
  -3   4   8         17.07         20.61         1.61 o                         
  -2   4   8         32.12         29.17         1.96 o                         
  -1   4   8         22.84         19.29         3.57 o                         
   0   4   8          1.47         -1.07         2.14 o                         
   1   4   8         79.41         74.06         2.84 o                         
   2   4   8        129.13        132.81         5.18 o                         
   3   4   8         11.85         12.06         1.78 o                         
   4   4   8         16.06         12.86         3.57 o                         
   5   4   8         18.99         15.36         3.57 o                         
   6   4   8          0.82         -2.86         2.86 o                         
   7   4   8         40.79         43.93         5.71 o                         
   8   4   8          0.18          0.36         3.21 o                         
 -11   5   8          1.32         -1.79         2.50 o                         
 -10   5   8         99.42        127.52         7.14 o                         
  -9   5   8         38.87         28.93         3.93 o                         
  -8   5   8          8.29          5.36         2.86 o                         
  -7   5   8          5.96          6.94         1.96 o                         
  -6   5   8         53.65         50.15         3.04 o                         
  -5   5   8         13.19         14.14         1.56 o                         
  -4   5   8          0.26          0.21         0.98 o                         
  -3   5   8          0.29          0.00         0.98 o                         
  -2   5   8        181.33        163.65         4.12 o                         
  -1   5   8          0.67          1.07         2.86 o                         
   0   5   8        278.93        288.25        12.14 o                         
   1   5   8          6.94          4.29         3.57 o                         
   2   5   8         12.15          5.71         3.21 o                         
   3   5   8         29.83         30.72         4.64 o                         
   4   5   8        110.24        131.80         8.22 o                         
   5   5   8         43.80         37.15         5.00 o                         
   6   5   8         10.52         15.36         3.93 o                         
   7   5   8          5.60          1.79         3.57 o                         
   8   5   8         19.43         30.36         5.71 o                         
 -11   6   8         11.13         11.79         3.57 o                         
 -10   6   8         64.10         74.65         6.43 o                         
  -9   6   8          0.06         -2.50         2.50 o                         
  -8   6   8         33.37         35.30         3.00 o                         
  -7   6   8          4.64          5.41         1.51 o                         
  -6   6   8         18.23         17.86         2.05 o                         
  -5   6   8          0.02         -0.64         3.04 o                         
  -4   6   8          0.27         -2.50         2.68 o                         
  -3   6   8          0.43         -0.29         1.00 o                         
  -2   6   8         70.31         78.22         6.79 o                         
  -1   6   8         12.37         11.79         3.93 o                         
   0   6   8         34.62         41.43         5.36 o                         
   1   6   8         30.28         25.72         5.00 o                         
   2   6   8         29.27         26.07         5.00 o                         
   3   6   8         22.69         15.72         3.93 o                         
   4   6   8          3.71         10.72         3.93 o                         
   5   6   8          8.32         12.50         3.93 o                         
   6   6   8          5.21          3.21         3.57 o                         
   7   6   8          6.48          7.50         3.93 o                         
 -11   7   8          0.29          1.43         2.86 o                         
 -10   7   8         16.90         19.65         4.29 o                         
  -9   7   8         19.52         24.65         4.29 o                         
  -8   7   8          1.19          0.92         2.32 o                         
  -7   7   8          1.51          0.96         1.51 o                         
  -6   7   8         22.10         21.81         4.11 o                         
  -5   7   8         13.78         12.41         1.84 o                         
  -4   7   8          0.45         -0.47         2.14 o                         
  -3   7   8         12.59         14.93         2.14 o                         
  -2   7   8         92.93         94.30         7.50 o                         
  -1   7   8          0.08         -2.86         2.86 o                         
   0   7   8         59.64         63.94         6.79 o                         
   1   7   8          0.00         -1.07         3.21 o                         
   2   7   8          0.81         -1.43         2.86 o                         
   3   7   8          6.27         13.93         4.29 o                         
   4   7   8         61.98         62.51         7.14 o                         
   6   7   8          3.65          3.57         3.93 o                         
 -10   8   8          2.43          6.07         3.57 o                         
  -9   8   8          0.35          2.14         3.21 o                         
  -8   8   8         17.66         15.36         4.29 o                         
  -7   8   8          0.07          2.50         3.21 o                         
  -6   8   8          5.43          0.36         3.21 o                         
  -5   8   8          2.33         -2.86         2.86 o                         
  -4   8   8         19.97         22.15         5.00 o                         
  -3   8   8          0.14          0.36         2.86 o                         
  -2   8   8          0.00          0.36         2.86 o                         
  -1   8   8          0.45          1.79         3.21 o                         
   0   8   8          0.65          2.14         3.57 o                         
   1   8   8          4.55          8.22         3.93 o                         
   2   8   8          6.26          4.64         3.93 o                         
   3   8   8         16.33         29.65         6.07 o                         
   4   8   8          0.91          2.86         4.29 o                         
   5   8   8         25.80         28.57         5.00 o                         
  -9   9   8          2.08          2.50         3.57 o                         
  -8   9   8          2.44          2.86         3.57 o                         
  -7   9   8          2.62          1.07         3.57 o                         
  -6   9   8          7.71          5.71         3.57 o                         
  -5   9   8          3.58         -0.71         3.57 o                         
  -4   9   8          1.52         -3.57         3.57 o                         
  -3   9   8          2.60          2.50         3.57 o                         
  -2   9   8         39.01         29.65         5.36 o                         
  -1   9   8          4.08          1.07         3.93 o                         
   0   9   8          0.96         -2.86         3.57 o                         
   1   9   8          0.07         -2.14         3.21 o                         
   2   9   8          1.88         -2.86         3.57 o                         
   3   9   8          1.63          0.36         3.57 o                         
  -7  10   8          0.54         -2.14         3.57 o                         
  -6  10   8          1.08          0.36         3.93 o                         
  -5  10   8          0.17         -1.79         3.21 o                         
  -4  10   8          0.14          7.86         4.29 o                         
  -3  10   8          1.42          3.21         4.64 o                         
  -2  10   8         33.62         35.36         6.43 o                         
  -1  10   8          2.62          5.36         4.29 o                         
   0  10   8          0.40          3.93         4.29 o                         
   1  10   8          2.10          6.79         5.00 o                         
  -3 -13   9          0.24         -1.43         4.64 o                         
  -2 -13   9          0.22         -1.07         4.64 o                         
  -1 -13   9          0.03         -4.29         4.29 o                         
   0 -13   9          1.82          5.00         5.00 o                         
   1 -13   9          0.03         -3.21         4.29 o                         
   2 -13   9         10.30          6.43         4.64 o                         
  -5 -12   9          0.09          1.07         4.64 o                         
  -4 -12   9          0.02         -3.93         4.64 o                         
  -3 -12   9         15.59         14.64         6.07 o                         
  -2 -12   9          0.05         -1.79         4.64 o                         
  -1 -12   9         10.32         15.36         5.71 o                         
   0 -12   9          5.80          6.07         5.00 o                         
   1 -12   9          0.07          2.14         4.64 o                         
   2 -12   9         13.54         15.36         5.71 o                         
   3 -12   9          1.13         -2.50         3.57 o                         
   5 -12   9          1.21          0.71         2.86 o                         
   6 -12   9         10.87         11.07         4.29 o                         
  -6 -11   9          0.00         -4.29         4.64 o                         
  -5 -11   9          2.78         -4.29         4.64 o                         
  -4 -11   9          6.56          9.29         5.71 o                         
  -3 -11   9          1.47          1.43         5.00 o                         
  -2 -11   9          1.73          3.57         4.64 o                         
  -1 -11   9          0.01         -3.93         3.93 o                         
   0 -11   9          9.89          0.36         4.29 o                         
   1 -11   9         11.57         15.36         5.00 o                         
   2 -11   9         14.66         19.29         5.00 o                         
   3 -11   9          2.05          3.21         3.57 o                         
   5 -11   9          0.40          2.14         2.86 o                         
   6 -11   9          6.67         13.22         3.57 o                         
   7 -11   9          1.77          1.43         3.21 o                         
   8 -11   9          7.46         11.07         4.29 o                         
  -8 -10   9          2.52         -3.93         5.00 o                         
  -7 -10   9          0.07         -2.50         4.64 o                         
  -6 -10   9          0.23         -4.29         4.29 o                         
  -5 -10   9          0.71         -4.29         4.29 o                         
  -4 -10   9          6.14          4.29         4.29 o                         
  -3 -10   9          3.17         -1.07         4.29 o                         
  -2 -10   9          9.71          6.43         4.64 o                         
  -1 -10   9          5.10          0.36         3.57 o                         
   0 -10   9         11.24         11.79         4.29 o                         
   1 -10   9         75.98         78.58         8.22 o                         
   2 -10   9          1.06          3.93         3.93 o                         
   3 -10   9         30.69         32.15         5.36 o                         
   4 -10   9         36.45         33.93         5.00 o                         
   5 -10   9          5.77          7.50         2.86 o                         
   6 -10   9         12.83         10.36         3.21 o                         
   7 -10   9          0.56          1.17         1.88 o                         
   8 -10   9          0.00          0.98         1.97 o                         
   9 -10   9          0.18         -0.36         3.21 o                         
  -9  -9   9          3.73         -2.50         5.00 o                         
  -8  -9   9          0.00         -5.00         5.00 o                         
  -7  -9   9          8.84         10.36         5.36 o                         
  -6  -9   9          0.00         -3.57         3.57 o                         
  -5  -9   9          4.53         -1.07         3.93 o                         
  -4  -9   9          6.21          3.57         4.29 o                         
  -3  -9   9          3.77          8.93         4.29 o                         
  -2  -9   9          5.42         -1.07         3.21 o                         
  -1  -9   9          5.68          1.79         3.57 o                         
   0  -9   9         28.70         23.22         5.00 o                         
   1  -9   9         15.50         13.57         4.64 o                         
   2  -9   9          3.58          6.79         3.93 o                         
   3  -9   9         12.90         22.50         4.29 o                         
   4  -9   9         67.19         63.79         3.57 o                         
   5  -9   9          3.08          3.42         2.32 o                         
   6  -9   9          1.10         -0.16         2.14 o                         
   7  -9   9          0.68          0.00         1.77 o                         
   8  -9   9          3.89          2.73         2.14 o                         
   9  -9   9          0.04         -0.52         4.64 o                         
  -9  -8   9          3.42          7.86         5.00 o                         
  -8  -8   9         24.44         27.50         6.07 o                         
  -7  -8   9          2.36          0.71         4.64 o                         
  -6  -8   9          0.00         -3.21         3.21 o                         
  -5  -8   9          0.01         -2.50         3.57 o                         
  -4  -8   9         18.24         21.79         5.00 o                         
  -3  -8   9         18.45         16.79         4.29 o                         
  -2  -8   9          5.17          6.07         3.57 o                         
  -1  -8   9          0.40         -1.79         2.50 o                         
   0  -8   9        165.84        173.95         9.64 o                         
   1  -8   9         15.34         12.86         4.29 o                         
   2  -8   9          0.18          0.21         1.43 o                         
   3  -8   9         20.32         19.98         2.11 o                         
   4  -8   9         56.87         49.46         5.60 o                         
   5  -8   9          5.25          5.16         1.98 o                         
   6  -8   9         78.87         78.17         6.25 o                         
   7  -8   9          1.77          1.96         2.32 o                         
   8  -8   9          5.58          8.85         2.39 o                         
   9  -8   9          0.61          1.61         2.27 o                         
  10  -8   9          8.91         20.06         3.54 o                         
 -10  -7   9          0.00         -3.93         3.93 o                         
  -9  -7   9          7.02          7.50         4.64 o                         
  -8  -7   9          1.07         -0.71         3.93 o                         
  -7  -7   9          2.44         -2.86         3.21 o                         
  -6  -7   9          1.36         -1.02         1.02 o                         
  -5  -7   9          4.57          1.43         3.21 o                         
  -4  -7   9          0.02         -2.86         2.86 o                         
  -3  -7   9         10.41          8.57         3.57 o                         
  -2  -7   9          0.25         -2.14         2.50 o                         
  -1  -7   9         36.61         30.36         4.64 o                         
   0  -7   9          3.62          3.57         1.25 o                         
   1  -7   9          1.74          0.00         1.79 o                         
   2  -7   9         31.84         26.33         2.32 o                         
   3  -7   9          0.28         -1.19         1.19 o                         
   4  -7   9        457.75        445.20        10.56 o                         
   5  -7   9          1.35          1.07         1.44 o                         
   6  -7   9          0.05         -1.46         2.68 o                         
   7  -7   9          0.14          1.96         1.77 o                         
   8  -7   9         11.71         11.99         2.53 o                         
   9  -7   9          2.18          1.72         2.14 o                         
  10  -7   9          0.25         -1.96         2.02 o                         
 -11  -6   9          2.14          3.57         4.64 o                         
 -10  -6   9         14.20          6.43         4.64 o                         
  -9  -6   9          9.25          4.64         4.29 o                         
  -8  -6   9          0.36          0.36         3.57 o                         
  -7  -6   9         16.92         14.35         4.82 o                         
  -6  -6   9          7.64          5.12         2.86 o                         
  -5  -6   9         21.50         16.56         1.65 o                         
  -4  -6   9         25.12         21.96         3.75 o                         
  -3  -6   9         20.88         19.16         1.65 o                         
  -2  -6   9        167.57        191.58         4.68 o                         
  -1  -6   9         37.58         41.43         5.00 o                         
   0  -6   9          8.28         11.15         2.14 o                         
   1  -6   9         11.67          8.36         1.28 o                         
   2  -6   9        162.68        157.40         5.36 o                         
   3  -6   9         29.41         30.01         1.91 o                         
   4  -6   9        513.16        532.44        10.64 o                         
   5  -6   9         53.88         59.48         3.09 o                         
   6  -6   9          4.01          3.93         1.57 o                         
   7  -6   9         14.79         12.13         1.99 o                         
   8  -6   9          0.36          0.89         1.77 o                         
   9  -6   9          4.75          6.41         2.31 o                         
  10  -6   9          0.33         -0.08         2.23 o                         
 -11  -5   9          0.02         -0.36         3.93 o                         
 -10  -5   9          0.07          2.50         3.57 o                         
  -9  -5   9         15.96         16.79         4.29 o                         
  -8  -5   9         26.81         21.43         4.64 o                         
  -7  -5   9          2.41          2.14         3.21 o                         
  -6  -5   9         11.99          8.78         2.86 o                         
  -5  -5   9          7.40          7.24         1.02 o                         
  -4  -5   9          4.39          3.42         0.71 o                         
  -3  -5   9         40.38         39.84         2.20 o                         
  -2  -5   9        176.02        178.24         8.57 o                         
  -1  -5   9         80.35         87.51         6.07 o                         
   0  -5   9        116.09        145.02         7.50 o                         
   1  -5   9          0.72          1.43         2.14 o                         
   2  -5   9        184.02        186.94         5.14 o                         
   3  -5   9        132.91        134.05         3.52 o                         
   4  -5   9         93.20         97.15         2.76 o                         
   5  -5   9        735.92        744.82        11.88 o                         
   6  -5   9        413.92        433.06         8.03 o                         
   7  -5   9          6.96          6.13         2.26 o                         
   8  -5   9         63.06         70.71         8.75 o                         
   9  -5   9         38.29         37.73         3.60 o                         
  10  -5   9         34.00         47.57         4.37 o                         
  11  -5   9         24.67         26.34         6.07 o                         
 -12  -4   9          0.14          1.07         4.29 o                         
 -11  -4   9          0.07          2.50         3.57 o                         
 -10  -4   9          7.68          8.22         3.57 o                         
  -9  -4   9          4.47          5.71         3.57 o                         
  -8  -4   9          3.83         -0.36         2.86 o                         
  -7  -4   9          5.39          6.07         3.21 o                         
  -6  -4   9          5.96          5.36         2.86 o                         
  -5  -4   9         38.68         44.29         5.00 o                         
  -4  -4   9         14.76         12.86         3.21 o                         
  -3  -4   9        111.97        112.16         6.43 o                         
  -2  -4   9        193.08        210.03         8.93 o                         
  -1  -4   9        132.67        146.80         7.50 o                         
   0  -4   9        556.71        594.98        10.81 o                         
   1  -4   9        170.07        176.59         4.69 o                         
   2  -4   9        319.80        342.72         5.82 o                         
   3  -4   9         61.89         57.97         1.98 o                         
   4  -4   9          2.18          2.66         0.98 o                         
   5  -4   9         85.47         84.96         2.88 o                         
   6  -4   9        714.48        729.16         9.84 o                         
   7  -4   9         43.22         37.01         2.59 o                         
   8  -4   9         79.56         80.28         4.63 o                         
   9  -4   9          8.49         13.56         2.74 o                         
  10  -4   9          0.10          3.21         3.57 o                         
  11  -4   9         15.75         34.29         6.43 o                         
 -12  -3   9          0.20         -3.57         3.57 o                         
 -11  -3   9          3.66          1.79         3.21 o                         
 -10  -3   9          0.57         -2.50         2.50 o                         
  -9  -3   9          9.64          7.86         3.21 o                         
  -8  -3   9          6.56          5.36         2.86 o                         
  -7  -3   9         85.64         84.30         6.07 o                         
  -6  -3   9          0.22          0.36         2.14 o                         
  -5  -3   9         10.08         10.72         2.86 o                         
  -4  -3   9         12.58         10.00         2.86 o                         
  -3  -3   9         27.32         24.65         3.57 o                         
  -2  -3   9          0.02         -0.71         1.79 o                         
  -1  -3   9       1046.96       1078.35        28.22 o                         
   0  -3   9        222.95        245.67         5.29 o                         
   1  -3   9          0.15          1.29         0.92 o                         
   2  -3   9         11.74         11.52         1.13 o                         
   3  -3   9        602.97        604.33         9.68 o                         
   4  -3   9         75.06         66.71         3.87 o                         
   5  -3   9       1370.44       1348.62        16.03 o                         
   6  -3   9         25.95         22.33         1.73 o                         
   7  -3   9        193.04        195.27         7.38 o                         
   8  -3   9          0.46         -0.87         1.71 o                         
   9  -3   9         10.05          7.50         3.57 o                         
  10  -3   9          0.67          6.79         3.93 o                         
  11  -3   9         22.79         36.43         6.43 o                         
 -12  -2   9          1.40         -1.79         3.21 o                         
 -11  -2   9          0.48          4.64         3.21 o                         
 -10  -2   9          0.00          1.43         2.50 o                         
  -9  -2   9          0.82          2.86         2.50 o                         
  -8  -2   9          8.23          8.57         2.86 o                         
  -7  -2   9        192.37        215.74         9.29 o                         
  -6  -2   9        125.80        133.59         6.79 o                         
  -5  -2   9         78.25         72.15         5.00 o                         
  -4  -2   9          0.27         -1.43         1.79 o                         
  -3  -2   9         18.88         19.65         2.86 o                         
  -2  -2   9         14.92         18.57         2.86 o                         
  -1  -2   9        426.34        452.20        14.29 o                         
   0  -2   9         17.52         14.64         2.86 o                         
   1  -2   9          1.40          1.07         0.64 o                         
   2  -2   9          6.90          6.41         1.12 o                         
   3  -2   9        265.45        243.44         5.10 o                         
   4  -2   9        345.91        355.18         5.83 o                         
   5  -2   9        272.77        272.25         4.85 o                         
   6  -2   9        100.94         91.74         4.22 o                         
   7  -2   9         40.24         43.22         5.36 o                         
   8  -2   9         15.90         16.43         3.93 o                         
   9  -2   9          2.63          1.07         3.21 o                         
  10  -2   9          2.60          6.43         4.29 o                         
 -12  -1   9          8.12          5.36         3.21 o                         
 -11  -1   9          3.74          2.14         2.86 o                         
 -10  -1   9         17.77         14.29         3.21 o                         
  -9  -1   9         25.59         18.57         3.21 o                         
  -8  -1   9          0.66          1.07         2.14 o                         
  -7  -1   9         96.97         94.83         2.08 o                         
  -6  -1   9          5.62          7.60         1.54 o                         
  -5  -1   9          2.25          2.41         0.66 o                         
  -4  -1   9         34.22         31.79         3.57 o                         
  -3  -1   9         45.53         45.01         4.29 o                         
  -2  -1   9        234.47        243.54         4.87 o                         
  -1  -1   9         16.89          9.22         1.43 o                         
   0  -1   9          0.82          0.71         0.48 o                         
   1  -1   9         66.39         59.24         1.92 o                         
   2  -1   9         20.55         22.43         1.37 o                         
   3  -1   9        123.78        134.52         3.29 o                         
   4  -1   9         57.44         56.01         2.22 o                         
   5  -1   9        908.40        864.70        16.29 o                         
   6  -1   9        123.74        124.54         4.63 o                         
   7  -1   9         51.39         52.51         5.71 o                         
   8  -1   9          0.89         -2.86         2.86 o                         
   9  -1   9          5.51          7.50         3.93 o                         
  10  -1   9          0.22         -2.50         3.57 o                         
 -12   0   9         11.62         17.14         3.93 o                         
 -11   0   9          0.95          1.07         2.50 o                         
 -10   0   9          1.06          0.36         2.14 o                         
  -9   0   9         31.12         33.54         3.57 o                         
  -8   0   9          8.82          8.24         1.45 o                         
  -7   0   9          5.01          4.35         1.19 o                         
  -6   0   9          4.70          4.86         1.19 o                         
  -5   0   9        147.40        161.56         4.10 o                         
  -4   0   9         21.18         21.92         2.86 o                         
  -3   0   9        172.68        160.93         3.44 o                         
  -2   0   9         21.84         20.36         3.21 o                         
  -1   0   9        128.06        129.30         6.43 o                         
   0   0   9          3.21          4.70         0.92 o                         
   1   0   9        169.64        149.18         4.29 o                         
   2   0   9         68.51         66.30         2.83 o                         
   3   0   9          6.53          6.42         0.99 o                         
   4   0   9         69.95         67.25         2.57 o                         
   5   0   9         77.26         74.09         3.01 o                         
   6   0   9          2.30          1.95         1.51 o                         
   7   0   9         62.52         61.08         6.07 o                         
   8   0   9         15.32         23.93         4.64 o                         
   9   0   9          8.50         10.36         4.29 o                         
  10   0   9          2.62          4.29         3.93 o                         
 -12   1   9          1.84          2.14         2.50 o                         
 -11   1   9         15.29         17.86         3.57 o                         
 -10   1   9         24.94         24.09         2.39 o                         
  -9   1   9          1.21         -0.08         1.12 o                         
  -8   1   9          1.26          1.23         1.12 o                         
  -7   1   9         18.43         19.71         1.97 o                         
  -6   1   9          0.17         -1.07         1.07 o                         
  -5   1   9          5.00          8.49         3.39 o                         
  -4   1   9         86.30         79.30         2.52 o                         
  -3   1   9          4.29          5.36         2.14 o                         
  -2   1   9         65.80         64.29         4.64 o                         
  -1   1   9        207.26        238.24         9.29 o                         
   0   1   9         83.81         82.87         5.36 o                         
   1   1   9        363.17        355.83         7.72 o                         
   2   1   9         11.63         11.50         1.02 o                         
   3   1   9         62.91         62.72         2.29 o                         
   4   1   9         96.36        102.65         3.13 o                         
   5   1   9         53.91         52.89         4.29 o                         
   6   1   9          0.00         -1.37         1.45 o                         
   7   1   9          0.76          1.07         2.86 o                         
   8   1   9          8.82          3.21         3.57 o                         
   9   1   9         10.67         16.79         5.00 o                         
  10   1   9         10.40         20.00         5.36 o                         
 -12   2   9         16.85         15.72         3.57 o                         
 -11   2   9          0.06         -1.43         2.14 o                         
 -10   2   9          1.39          0.23         1.43 o                         
  -9   2   9          1.66          2.86         2.14 o                         
  -8   2   9         36.41         46.79         4.29 o                         
  -7   2   9         27.30         32.60         5.71 o                         
  -6   2   9         34.81         30.76         2.11 o                         
  -5   2   9         12.93         13.57         2.86 o                         
  -4   2   9          1.38          0.36         1.79 o                         
  -3   2   9        145.53        148.59         7.14 o                         
  -2   2   9          6.82          5.00         2.14 o                         
  -1   2   9        442.24        431.84        13.93 o                         
   0   2   9        324.85        350.76        12.14 o                         
   1   2   9         87.25         96.49         5.36 o                         
   2   2   9          4.04          5.51         0.99 o                         
   3   2   9          6.95          8.37         1.38 o                         
   4   2   9          3.05          1.25         1.52 o                         
   5   2   9        318.36        323.61        12.14 o                         
   6   2   9          0.82          2.14         2.86 o                         
   7   2   9          2.47          6.07         3.57 o                         
   8   2   9          0.13          1.07         3.21 o                         
   9   2   9          6.60         13.57         4.64 o                         
 -12   3   9         41.80         47.15         5.00 o                         
 -11   3   9          0.04          2.14         2.50 o                         
 -10   3   9          4.41          3.57         2.50 o                         
  -9   3   9          1.71         -1.07         2.14 o                         
  -8   3   9         63.29         49.29         4.64 o                         
  -7   3   9          0.12          1.79         2.14 o                         
  -6   3   9         32.78         23.57         3.57 o                         
  -5   3   9         76.12         65.72         5.36 o                         
  -4   3   9         59.98         52.51         5.00 o                         
  -3   3   9          0.27          1.07         2.14 o                         
  -2   3   9          5.36          5.71         2.50 o                         
  -1   3   9         16.71         19.65         3.57 o                         
   0   3   9        114.82        114.39         2.63 o                         
   1   3   9        103.91        102.65         8.22 o                         
   2   3   9         89.37        102.11         3.62 o                         
   3   3   9        285.22        291.72         5.70 o                         
   4   3   9          0.22         -0.36         2.50 o                         
   5   3   9         20.82         18.22         3.57 o                         
   6   3   9         21.17         23.22         4.29 o                         
   7   3   9          2.75         -2.14         3.21 o                         
   8   3   9          1.02          2.50         3.93 o                         
   9   3   9          1.85          1.07         3.93 o                         
 -12   4   9         18.15         24.29         4.29 o                         
 -11   4   9          2.11          5.36         2.86 o                         
 -10   4   9          7.03          5.36         2.86 o                         
  -9   4   9          5.22          2.50         2.50 o                         
  -8   4   9          0.72          1.07         2.50 o                         
  -7   4   9         10.69          7.14         2.86 o                         
  -6   4   9          1.06         -1.07         1.79 o                         
  -5   4   9          2.60          2.86         2.50 o                         
  -4   4   9         18.23          6.43         2.86 o                         
  -3   4   9         84.12         76.08         6.07 o                         
  -2   4   9         71.97         86.80         6.43 o                         
  -1   4   9        558.95        560.63         9.68 o                         
   0   4   9        201.47        210.04         4.72 o                         
   1   4   9        227.88        242.97         5.73 o                         
   2   4   9          7.70         16.43         3.93 o                         
   3   4   9          2.21          4.29         3.21 o                         
   4   4   9        158.01        171.81         9.29 o                         
   5   4   9         62.39         58.58         6.07 o                         
   6   4   9         16.78         16.79         4.29 o                         
   7   4   9          0.11          2.50         3.21 o                         
   8   4   9          5.56          6.79         3.93 o                         
 -12   5   9          9.94          2.50         3.21 o                         
 -11   5   9          1.58          2.14         2.86 o                         
 -10   5   9          0.35          4.64         2.86 o                         
  -9   5   9          8.38          9.29         3.21 o                         
  -8   5   9         18.42         18.93         3.57 o                         
  -7   5   9          0.08         -2.14         2.14 o                         
  -6   5   9          0.03         -2.32         2.32 o                         
  -5   5   9          9.40         10.47         2.32 o                         
  -4   5   9         62.15         46.21         2.27 o                         
  -3   5   9          2.81          0.95         1.07 o                         
  -2   5   9        178.61        196.12         8.04 o                         
  -1   5   9          2.86          2.50         2.86 o                         
   0   5   9         79.65         86.08         7.14 o                         
   1   5   9         51.97         48.93         5.71 o                         
   2   5   9         94.31        100.73         7.50 o                         
   3   5   9        152.29        165.38         9.29 o                         
   4   5   9         13.31         10.72         3.93 o                         
   5   5   9          9.71         12.86         3.57 o                         
   6   5   9         14.72         10.36         3.93 o                         
   7   5   9          0.27          0.71         3.57 o                         
 -11   6   9          2.94          4.64         3.21 o                         
 -10   6   9         43.81         53.94         6.07 o                         
  -9   6   9          0.22         -1.79         2.50 o                         
  -8   6   9          0.71          0.36         2.86 o                         
  -7   6   9          5.62          7.62         2.68 o                         
  -6   6   9          5.74          7.11         4.11 o                         
  -5   6   9          0.46          1.07         1.96 o                         
  -4   6   9         12.11         14.62         3.75 o                         
  -3   6   9          5.09          6.51         1.31 o                         
  -2   6   9         13.01         16.28         5.00 o                         
  -1   6   9          2.24          1.43         2.86 o                         
   0   6   9         61.21         51.43         6.07 o                         
   1   6   9          3.37          2.50         3.21 o                         
   2   6   9          6.28          8.93         3.57 o                         
   3   6   9         64.11         77.15         7.14 o                         
   4   6   9         70.51         91.08         8.22 o                         
   6   6   9          2.83          4.64         3.93 o                         
 -10   7   9          0.91          1.43         3.21 o                         
  -9   7   9          0.03          4.64         3.21 o                         
  -8   7   9         15.13         10.72         3.93 o                         
  -7   7   9          1.09          3.21         3.21 o                         
  -6   7   9          1.63          0.00         3.21 o                         
  -5   7   9          6.98          8.93         3.57 o                         
  -4   7   9         84.84         58.22         6.79 o                         
  -3   7   9          0.53         -0.36         3.21 o                         
  -2   7   9         54.72         39.65         5.71 o                         
  -1   7   9          4.08          7.50         3.57 o                         
   0   7   9          6.87          3.57         3.21 o                         
   1   7   9          1.80          3.57         3.57 o                         
   2   7   9         18.16         12.50         4.29 o                         
   3   7   9          5.68          6.43         4.29 o                         
   4   7   9         23.30         30.00         5.36 o                         
  -9   8   9          0.06         -0.36         3.21 o                         
  -8   8   9          3.85          1.79         3.57 o                         
  -7   8   9          0.01         -2.50         2.50 o                         
  -6   8   9          2.18         -1.07         3.21 o                         
  -5   8   9          2.61          6.79         3.93 o                         
  -4   8   9         63.55         62.15         7.14 o                         
  -3   8   9          6.51         12.14         4.29 o                         
  -2   8   9          2.98          2.14         3.57 o                         
  -1   8   9          0.09          0.71         3.21 o                         
   0   8   9          3.14          7.50         3.93 o                         
   1   8   9          0.01          3.21         3.93 o                         
   2   8   9          0.04          2.50         4.29 o                         
   3   8   9          0.72          0.71         4.29 o                         
  -8   9   9          6.35          5.71         3.93 o                         
  -7   9   9          0.64          5.00         3.93 o                         
  -6   9   9          3.45         10.36         3.93 o                         
  -5   9   9         10.04         14.64         4.64 o                         
  -4   9   9          6.13          4.29         3.93 o                         
  -3   9   9          0.82          3.57         4.29 o                         
  -2   9   9         31.23         26.79         6.07 o                         
  -1   9   9          2.14          1.43         3.57 o                         
   0   9   9          3.01          5.71         4.64 o                         
   1   9   9          0.00         -3.21         3.57 o                         
   2   9   9          0.04          2.14         4.29 o                         
  -5  10   9          1.88          0.36         4.29 o                         
  -4  10   9         14.30          6.07         5.00 o                         
  -3  10   9          2.22         -0.71         4.29 o                         
  -2  10   9         16.18         16.79         5.71 o                         
  -1  10   9          5.24          4.29         4.29 o                         
  -2 -13  10          0.05         -5.00         5.00 o                         
  -1 -13  10          4.50          5.00         5.36 o                         
   0 -13  10          9.61          5.71         5.71 o                         
   1 -13  10          0.01          3.21         5.36 o                         
   2 -13  10         10.72         20.72         6.07 o                         
  -5 -12  10          0.80         -4.64         4.64 o                         
  -4 -12  10          0.19         -3.57         5.00 o                         
  -3 -12  10          0.00          8.22         5.71 o                         
  -2 -12  10          1.29         -1.07         4.64 o                         
  -1 -12  10          0.86         -2.86         4.29 o                         
   0 -12  10          0.00          3.93         5.00 o                         
   1 -12  10          2.37         -2.50         4.64 o                         
   2 -12  10         40.07         46.43         7.14 o                         
   5 -12  10         14.06         15.36         3.93 o                         
   6 -12  10          0.53          0.71         2.86 o                         
  -6 -11  10          0.20         -3.57         4.64 o                         
  -5 -11  10          3.82         -0.71         5.00 o                         
  -4 -11  10          2.77         -1.79         4.29 o                         
  -3 -11  10          6.62         13.57         5.71 o                         
  -2 -11  10         10.72          9.64         5.36 o                         
  -1 -11  10          6.43          5.71         4.64 o                         
   0 -11  10          2.23          9.29         5.00 o                         
   1 -11  10         24.99         30.36         6.43 o                         
   2 -11  10         52.89         43.58         7.14 o                         
   3 -11  10          1.64          2.50         3.93 o                         
   5 -11  10          0.92         -1.79         2.14 o                         
   6 -11  10          0.74          0.00         2.86 o                         
   7 -11  10          5.69          2.86         3.21 o                         
  -7 -10  10          0.01         -4.64         4.64 o                         
  -6 -10  10          0.20         -3.93         3.93 o                         
  -5 -10  10          0.08         -1.79         3.93 o                         
  -4 -10  10          8.36         10.00         5.00 o                         
  -3 -10  10          1.65          2.14         3.93 o                         
  -2 -10  10         56.41         53.22         7.14 o                         
  -1 -10  10         28.30         37.86         6.79 o                         
   0 -10  10         12.51          8.22         4.29 o                         
   1 -10  10          2.81          8.93         4.64 o                         
   2 -10  10          0.03          8.57         4.29 o                         
   3 -10  10         24.13         28.22         5.36 o                         
   4 -10  10         42.42         46.43         6.07 o                         
   5 -10  10          5.68          7.50         2.86 o                         
   6 -10  10          2.67         -0.92         2.68 o                         
   7 -10  10          4.88          3.81         2.23 o                         
   8 -10  10          4.92          5.68         2.49 o                         
  -8  -9  10          7.30          1.79         4.29 o                         
  -7  -9  10          1.81         -3.93         3.93 o                         
  -6  -9  10          0.98         -3.21         3.57 o                         
  -5  -9  10          7.72          0.36         3.93 o                         
  -4  -9  10          0.04          1.43         3.57 o                         
  -3  -9  10          0.67          3.21         3.57 o                         
  -2  -9  10          2.43          5.71         3.93 o                         
  -1  -9  10          7.10          5.36         3.93 o                         
   0  -9  10         34.15         41.43         6.43 o                         
   1  -9  10        194.73        230.39        12.14 o                         
   2  -9  10        603.29        620.43        21.07 o                         
   3  -9  10          0.00         -0.92         3.21 o                         
   4  -9  10         27.74         24.88         2.10 o                         
   5  -9  10          9.03          4.18         1.71 o                         
   6  -9  10          0.40          2.68         3.04 o                         
   7  -9  10          2.03         -0.07         1.88 o                         
   8  -9  10          0.55         -1.25         1.77 o                         
   9  -9  10          3.37          4.27         2.49 o                         
  -9  -8  10          8.37          2.50         5.00 o                         
  -8  -8  10          0.01         -4.29         4.29 o                         
  -7  -8  10          5.47         -3.57         3.93 o                         
  -6  -8  10          6.70          3.93         3.93 o                         
  -5  -8  10         21.19         13.93         4.64 o                         
  -4  -8  10         57.00         48.93         6.43 o                         
  -3  -8  10         42.39         33.93         5.71 o                         
  -2  -8  10          4.18          3.21         3.21 o                         
  -1  -8  10         10.84         10.72         3.93 o                         
   0  -8  10          0.39         -0.36         3.21 o                         
   1  -8  10          8.17          8.12         2.50 o                         
   2  -8  10         41.36         39.92         2.80 o                         
   3  -8  10        177.23        188.01        10.00 o                         
   4  -8  10         56.45         55.12         3.14 o                         
   5  -8  10          4.19          3.08         1.63 o                         
   6  -8  10         50.36         39.79         3.25 o                         
   7  -8  10          0.40          3.21         1.88 o                         
   8  -8  10         12.10         10.17         2.68 o                         
   9  -8  10          0.35         -0.71         2.02 o                         
 -10  -7  10          0.27         -1.43         4.64 o                         
  -9  -7  10          3.82          1.79         4.64 o                         
  -8  -7  10         10.11          3.57         3.93 o                         
  -7  -7  10          0.35          1.07         3.21 o                         
  -6  -7  10          1.60          0.00         3.21 o                         
  -5  -7  10          5.86          5.07         2.14 o                         
  -4  -7  10          6.19          3.21         3.57 o                         
  -3  -7  10         82.17         85.37         7.50 o                         
  -2  -7  10         72.35         73.22         6.43 o                         
  -1  -7  10         29.34         25.66         1.79 o                         
   0  -7  10         23.66         21.43         1.67 o                         
   1  -7  10          0.23         -0.50         1.43 o                         
   2  -7  10          0.19          0.10         1.61 o                         
   3  -7  10        433.28        451.49        10.21 o                         
   4  -7  10        962.46        994.56        14.87 o                         
   5  -7  10         75.09         73.64         3.30 o                         
   6  -7  10         19.79         24.58         2.33 o                         
   7  -7  10          4.33          3.39         2.02 o                         
   8  -7  10         14.48         17.56         2.74 o                         
   9  -7  10          3.35          0.63         2.14 o                         
  10  -7  10         46.93         60.21         5.36 o                         
 -11  -6  10          4.06         -1.43         4.64 o                         
 -10  -6  10          3.78          4.64         4.64 o                         
  -9  -6  10          7.44          7.86         4.29 o                         
  -8  -6  10         17.07         20.00         5.00 o                         
  -7  -6  10          1.80          1.43         3.57 o                         
  -6  -6  10          0.19         -0.06         1.43 o                         
  -5  -6  10         33.83         35.25         1.97 o                         
  -4  -6  10          0.28          2.14         2.86 o                         
  -3  -6  10         25.28         22.43         1.92 o                         
  -2  -6  10         85.41         78.22         6.43 o                         
  -1  -6  10         88.86         84.30         6.79 o                         
   0  -6  10        344.75        379.69        13.93 o                         
   1  -6  10         25.50         26.22         2.11 o                         
   2  -6  10         47.74         49.62         2.97 o                         
   3  -6  10         36.94         35.30         2.22 o                         
   4  -6  10       1441.42       1426.44        17.05 o                         
   5  -6  10        323.02        340.04         5.89 o                         
   6  -6  10        343.18        334.89         6.93 o                         
   7  -6  10         14.79         21.17         2.78 o                         
   8  -6  10          0.64          0.60         1.88 o                         
   9  -6  10          0.71          1.07         3.39 o                         
  10  -6  10          5.85          8.96         3.00 o                         
 -11  -5  10          4.18          0.00         3.93 o                         
 -10  -5  10          8.91         10.36         4.29 o                         
  -9  -5  10          1.22          2.14         3.57 o                         
  -8  -5  10         42.47         37.50         5.36 o                         
  -7  -5  10         42.35         36.79         5.36 o                         
  -6  -5  10          5.08          1.43         3.21 o                         
  -5  -5  10          5.74          7.86         3.57 o                         
  -4  -5  10         32.27         35.13         5.00 o                         
  -3  -5  10        230.32        232.53        10.36 o                         
  -2  -5  10          0.07          0.36         2.86 o                         
  -1  -5  10         51.80         54.65         5.36 o                         
   0  -5  10        279.04        296.47        11.79 o                         
   1  -5  10        203.70        216.10         9.64 o                         
   2  -5  10         32.67         34.33         2.35 o                         
   3  -5  10        634.96        663.06         8.83 o                         
   4  -5  10         65.00         59.10         2.62 o                         
   5  -5  10        221.59        224.39         5.31 o                         
   6  -5  10         18.31         17.65         2.39 o                         
   7  -5  10         54.03         52.05         3.08 o                         
   8  -5  10         10.02         11.18         2.53 o                         
   9  -5  10          1.17         -0.89         2.02 o                         
  10  -5  10         17.58         18.81         7.50 o                         
 -12  -4  10          0.46         -3.93         3.93 o                         
 -11  -4  10          0.06         -3.21         3.21 o                         
 -10  -4  10          8.38          8.57         3.93 o                         
  -9  -4  10         62.94         60.01         6.43 o                         
  -8  -4  10         31.94         35.36         5.36 o                         
  -7  -4  10         12.62         13.22         3.57 o                         
  -6  -4  10         59.26         56.79         6.07 o                         
  -5  -4  10          1.39          2.86         2.86 o                         
  -4  -4  10         11.17          8.93         2.86 o                         
  -3  -4  10        452.90        502.92        16.43 o                         
  -2  -4  10         19.77         21.07         3.57 o                         
  -1  -4  10         11.66          9.15         1.96 o                         
   0  -4  10         56.18         62.84         2.52 o                         
   1  -4  10        143.98        144.50         4.16 o                         
   2  -4  10          1.57          1.98         0.94 o                         
   3  -4  10         64.78         67.72         2.25 o                         
   4  -4  10        868.09        825.18        10.62 o                         
   5  -4  10        231.87        219.33         5.10 o                         
   6  -4  10         46.44         49.59         2.74 o                         
   7  -4  10          6.81          4.46         1.71 o                         
   8  -4  10          0.55          5.11         4.46 o                         
   9  -4  10          5.17          2.02         2.14 o                         
  10  -4  10          1.90          5.71         3.93 o                         
 -12  -3  10          2.29          0.00         3.57 o                         
 -11  -3  10          2.22          2.86         3.57 o                         
 -10  -3  10          6.21          6.07         3.21 o                         
  -9  -3  10          0.14          6.07         3.21 o                         
  -8  -3  10          1.98          0.36         2.86 o                         
  -7  -3  10          1.42         -1.07         2.50 o                         
  -6  -3  10         96.91         93.23         6.43 o                         
  -5  -3  10         14.80          9.64         2.86 o                         
  -4  -3  10          1.64          3.57         2.50 o                         
  -3  -3  10          4.24          5.00         2.50 o                         
  -2  -3  10         33.62         36.43         4.29 o                         
  -1  -3  10        219.53        195.74         8.57 o                         
   0  -3  10         55.89         63.22         5.36 o                         
   1  -3  10         62.27         66.09         2.07 o                         
   2  -3  10         56.38         58.81         2.16 o                         
   3  -3  10        111.82        105.07         3.01 o                         
   4  -3  10         99.53         88.30         5.00 o                         
   5  -3  10         58.85         56.87         2.35 o                         
   6  -3  10         61.21         51.72         2.87 o                         
   7  -3  10          8.04          8.38         1.78 o                         
   8  -3  10          0.62          1.95         1.88 o                         
   9  -3  10         18.59         16.79         4.64 o                         
  10  -3  10          0.28          0.71         3.21 o                         
 -12  -2  10          1.24         -1.07         3.21 o                         
 -11  -2  10          7.44          6.43         3.57 o                         
 -10  -2  10          0.77         -1.79         2.86 o                         
  -9  -2  10          2.18          5.71         2.86 o                         
  -8  -2  10          2.34          0.36         2.50 o                         
  -7  -2  10        153.70        160.38         8.22 o                         
  -6  -2  10          0.59          0.36         2.50 o                         
  -5  -2  10        118.65        124.30         6.79 o                         
  -4  -2  10        143.83        144.66         7.50 o                         
  -3  -2  10        132.85        136.45         7.14 o                         
  -2  -2  10          6.16          7.86         2.50 o                         
  -1  -2  10        421.44        423.98        13.93 o                         
   0  -2  10          7.20          6.43         1.61 o                         
   1  -2  10          2.80          1.83         0.92 o
[truncated: 197,479 more chars]
